# Supplementary material for: Comparative functional pan-genome analyses to build connections between genomic dynamics and phenotypic evolution in polycyclic aromatic hydrocarbon metabolism in the genus Mycobacterium
Source: BMC Evol Biol. 2015 Feb 14;15:21. doi: 10.1186/s12862-015-0302-8 (PMC4342237; doi:10.1186/s12862-015-0302-8)
Supplement: Additional file 1: Table S1. — Core-genome analysis of the six PAH-degrading mycobacteria. Table S2. Functional analysis of the 3,533-gene core-genome. Table S3. Analysis of 136 genes involved in PAH metabolism. Table S4. Protein expression profile of 136 genes in M. vanbaalenii PYR-1. Table S5. List of 113 genes out of the 136 genes, which are expressed as proteins involved in PAH degradation pathways. [file 12862_2015_302_MOESM1_ESM.xls]

## Sheet: Table S1
Table S1. Core-genome analysis of the six PAH-degrading mycobacteria.
PYR-1	COG_ID	CODE	COGFunction	FUNCTIONCAT	Module	Enzyme	PYR-GCK	KMS	MCS	SPYR1	JLS
Mvan_0469	COG0329	M	Dihydrodipicolinate synthase/N-acetylneuraminate lyase	CPS	SCP	Hydratase-Aldolase	Mflv_0588	Mkms_1655	Mmcs_1629	Mspyr1_01480	Mjls_1602
Mvan_0472	COG0329	M	Dihydrodipicolinate synthase/N-acetylneuraminate lyase	CPS	SCP	Hydratase-Aldolase	Mflv_0585	Mkms_1658	Mmcs_1632	Mspyr1_01510	Mjls_1605
Mvan_0558	COG0329	M	Dihydrodipicolinate synthase/N-acetylneuraminate lyase	CPS	SCP	Hydratase-Aldolase	Mflv_0532	Mkms_1724	Mmcs_1696	Mspyr1_02270	Mjls_1674
Mvan_2387	COG0329	M	Dihydrodipicolinate synthase/N-acetylneuraminate lyase	CPS	SCP	Hydratase-Aldolase	Mflv_4000	Mkms_2162	Mmcs_2116	Mspyr1_33450	Mjls_2103
Mvan_0017	COG0652	O	Peptidyl-prolyl cis-trans isomerase (rotamase) - cyclophilin family	CPS			Mflv_0817	Mkms_0018	Mmcs_0010	Mspyr1_00150	Mjls_0010
Mvan_0023	COG0515	T	Serine/threonine protein kinase	CPS			Mflv_0812	Mkms_0023	Mmcs_0015	Mspyr1_00200	Mjls_0015
Mvan_0024	COG0515	T	Serine/threonine protein kinase	CPS			Mflv_0811	Mkms_0024	Mmcs_0016	Mspyr1_00210	Mjls_0016
Mvan_0025	COG0768	M	Cell division protein FtsI/penicillin-binding protein 2	CPS			Mflv_0810	Mkms_0025	Mmcs_0017	Mspyr1_00220	Mjls_0017
Mvan_0026	COG0772	D	Bacterial cell division membrane protein	CPS			Mflv_0809	Mkms_0026	Mmcs_0018	Mspyr1_00230	Mjls_0018
Mvan_0027	COG0631	T	Serine/threonine protein phosphatase	CPS			Mflv_0808	Mkms_0027	Mmcs_0019	Mspyr1_00240	Mjls_0019
Mvan_0028	COG1716	T	FOG: FHA domain	CPS			Mflv_0807	Mkms_0028	Mmcs_0020	Mspyr1_00250	Mjls_0020
Mvan_0029	COG1716	T	FOG: FHA domain	CPS			Mflv_0806	Mkms_0029	Mmcs_0021	Mspyr1_00260	Mjls_0021
Mvan_0069	COG0455	D	ATPases involved in chromosome partitioning	CPS			Mflv_0776	Mkms_0070	Mmcs_0061	Mspyr1_00550	Mjls_0051
Mvan_0072	COG0464	O	ATPases of the AAA class	CPS			Mflv_0773	Mkms_0073	Mmcs_0064	Mspyr1_00580	Mjls_0054
Mvan_0074	COG1674	D	DNA segregation ATPase FtsK/SpoIIIE and related proteins	CPS			Mflv_0771	Mkms_0075	Mmcs_0066	Mspyr1_00600	Mjls_0056
Mvan_0075	COG1674	D	DNA segregation ATPase FtsK/SpoIIIE and related proteins	CPS			Mflv_0770	Mkms_0076	Mmcs_0067	Mspyr1_00610	Mjls_0057
Mvan_0077	COG5651	N	PPE-repeat proteins	CPS			Mflv_0768	Mkms_0078	Mmcs_0069	Mspyr1_00630	Mjls_0059
Mvan_0080	COG0455	D	ATPases involved in chromosome partitioning	CPS			Mflv_0765	Mkms_0081	Mmcs_0072	Mspyr1_00660	Mjls_0062
Mvan_0092	COG1404	O	Subtilisin-like serine proteases	CPS			Mflv_0755	Mkms_0087	Mmcs_0078	Mspyr1_00760	Mjls_0068
Mvan_0115	COG2365	T	Protein tyrosine/serine phosphatase	CPS			Mflv_0735	Mkms_0106	Mmcs_0097	Mspyr1_00970	Mjls_0087
Mvan_0184	COG3590	O	Predicted metalloendopeptidase	CPS			Mflv_0472	Mkms_0166	Mmcs_0157	Mspyr1_02830	Mjls_0147
Mvan_0191	COG0745	T	Response regulators consisting of a CheY-like receiver domain and a winged-he	CPS			Mflv_0461	Mkms_0174	Mmcs_0165	Mspyr1_02940	Mjls_0155
Mvan_0192	COG0642	T	Signal transduction histidine kinase	CPS			Mflv_0460	Mkms_0175	Mmcs_0166	Mspyr1_02950	Mjls_0156
Mvan_0242	COG0438	M	Glycosyltransferase	CPS			Mflv_0426	Mkms_0229	Mmcs_0219	Mspyr1_03280	Mjls_0209
Mvan_0255	COG0589	T	Universal stress protein UspA and related nucleotide-binding proteins	CPS			Mflv_0416	Mkms_0238	Mmcs_0228	Mspyr1_03380	Mjls_0218
Mvan_0296	COG0071	O	Molecular chaperone (small heat shock protein)	CPS			Mflv_0388	Mkms_0267	Mmcs_0257	Mspyr1_03680	Mjls_0247
Mvan_0338	COG0451	M	Nucleoside-diphosphate-sugar epimerases	CPS			Mflv_0367	Mkms_1836	Mmcs_1789	Mspyr1_03890	Mjls_1770
Mvan_0395	COG1366	T	Anti-anti-sigma regulatory factor (antagonist of anti-sigma factor)	CPS			Mflv_0343	Mkms_0369	Mmcs_0359	Mspyr1_04150	Mjls_0348
Mvan_0411	COG0464	O	ATPases of the AAA class	CPS			Mflv_0329	Mkms_0380	Mmcs_0370	Mspyr1_04290	Mjls_0359
Mvan_0413	COG1674	D	DNA segregation ATPase FtsK/SpoIIIE and related proteins	CPS			Mflv_0327	Mkms_0382	Mmcs_0372	Mspyr1_04310	Mjls_0361
Mvan_0415	COG5651	N	PPE-repeat proteins	CPS			Mflv_0325	Mkms_0384	Mmcs_0374	Mspyr1_04330	Mjls_0363
Mvan_0421	COG1404	O	Subtilisin-like serine proteases	CPS			Mflv_0320	Mkms_0389	Mmcs_0380	Mspyr1_04380	Mjls_0368
Mvan_0433	COG0443	O	Molecular chaperone	CPS			Mflv_0308	Mkms_0410	Mmcs_0401	Mspyr1_04490	Mjls_0389
Mvan_0598	COG1004	M	Predicted UDP-glucose 6-dehydrogenase	CPS			Mflv_0289	Mkms_0948	Mmcs_0931	Mspyr1_04850	Mjls_0966
Mvan_0603	COG1209	M	dTDP-glucose pyrophosphorylase	CPS			Mflv_0285	Mkms_0446	Mmcs_0436	Mspyr1_04900	Mjls_0423
Mvan_0621	COG0443	O	Molecular chaperone	CPS			Mflv_0276	Mkms_0454	Mmcs_0444	Mspyr1_04990	Mjls_0431
Mvan_0626	COG0443	O	Molecular chaperone	CPS			Mflv_0271	Mkms_0459	Mmcs_0449	Mspyr1_05040	Mjls_0436
Mvan_0634	COG0443	O	Molecular chaperone	CPS			Mflv_0260	Mkms_0473	Mmcs_0462	Mspyr1_05160	Mjls_0449
Mvan_0635	COG0576	O	Molecular chaperone GrpE (heat shock protein)	CPS			Mflv_0259	Mkms_0474	Mmcs_0463	Mspyr1_05170	Mjls_0450
Mvan_0636	COG0484	O	DnaJ-class molecular chaperone with C-terminal Zn finger domain	CPS			Mflv_0258	Mkms_0475	Mmcs_0464	Mspyr1_05180	Mjls_0451
Mvan_0659	COG0542	O	"ATPases with chaperone activity, ATP-binding subunit"	CPS			Mflv_0246	Mkms_0489	Mmcs_0478	Mspyr1_05300	Mjls_0467
Mvan_0703	COG0515	T	Serine/threonine protein kinase	CPS			Mflv_0202	Mkms_0552	Mmcs_0540	Mspyr1_05750	Mjls_0530
Mvan_0704	COG0834	T	"ABC-type amino acid transport/signal transduction systems, periplasmic compon"	CPS			Mflv_0201	Mkms_0553	Mmcs_0541	Mspyr1_05760	Mjls_0531
Mvan_0712	COG1131	V	"ABC-type multidrug transport system, ATPase component"	CPS			Mflv_0193	Mkms_0561	Mmcs_0549	Mspyr1_05850	Mjls_0539
Mvan_0749	COG0464	O	ATPases of the AAA class	CPS			Mflv_0155	Mkms_0605	Mmcs_0592	Mspyr1_06260	Mjls_0583
Mvan_0764	COG0459	O	Chaperonin GroEL (HSP60 family)	CPS			Mflv_0141	Mkms_0620	Mmcs_0607	Mspyr1_06400	Mjls_0598
Mvan_0823	COG0812	M	UDP-N-acetylmuramate dehydrogenase	CPS			Mflv_0090	Mkms_0666	Mmcs_0653	Mspyr1_06940	Mjls_0646
Mvan_0827	COG0438	M	Glycosyltransferase	CPS			Mflv_0086	Mkms_0670	Mmcs_0657	Mspyr1_06980	Mjls_0650
Mvan_0830	COG5002	T	Signal transduction histidine kinase	CPS			Mflv_0083	Mkms_0673	Mmcs_0660	Mspyr1_07010	Mjls_0653
Mvan_0831	COG0745	T	Response regulators consisting of a CheY-like receiver domain and a winged-he	CPS			Mflv_0082	Mkms_0674	Mmcs_0661	Mspyr1_07020	Mjls_0654
Mvan_0840	COG0451	M	Nucleoside-diphosphate-sugar epimerases	CPS			Mflv_0072	Mkms_0684	Mmcs_0671	Mspyr1_07120	Mjls_0664
Mvan_0866	COG0526	O	Thiol-disulfide isomerase and thioredoxins	CPS			Mflv_0052	Mkms_0705	Mmcs_0692	Mspyr1_07360	Mjls_0685
Mvan_0867	COG0785	O	Cytochrome c biogenesis protein	CPS			Mflv_0051	Mkms_0706	Mmcs_0693	Mspyr1_07370	Mjls_0686
Mvan_0868	COG1333	O	ResB protein required for cytochrome c biosynthesis	CPS			Mflv_0050	Mkms_0707	Mmcs_0694	Mspyr1_07380	Mjls_0687
Mvan_0869	COG0755	O	"ABC-type transport system involved in cytochrome c biogenesis, permease compo"	CPS			Mflv_0049	Mkms_0708	Mmcs_0695	Mspyr1_07390	Mjls_0688
Mvan_0870	COG0455	D	ATPases involved in chromosome partitioning	CPS			Mflv_0048	Mkms_0709	Mmcs_0696	Mspyr1_07400	Mjls_0689
Mvan_0884	COG2205	T	Osmosensitive K channel histidine kinase	CPS			Mflv_0036	Mkms_0722	Mmcs_0708	Mspyr1_07540	Mjls_0702
Mvan_0885	COG0745	T	Response regulators consisting of a CheY-like receiver domain and a winged-he	CPS			Mflv_0035	Mkms_0723	Mmcs_0709	Mspyr1_07550	Mjls_0703
Mvan_0971	COG4948	M	L-alanine-DL-glutamate epimerase and related enzymes of enolase superfamily	CPS			Mflv_5268	Mkms_0758	Mmcs_0744	Mspyr1_07950	Mjls_0738
Mvan_0977	COG1651	O	Protein-disulfide isomerase	CPS			Mflv_5261	Mkms_0769	Mmcs_0755	Mspyr1_08020	Mjls_0749
Mvan_0978	COG0438	M	Glycosyltransferase	CPS			Mflv_5260	Mkms_0775	Mmcs_0761	Mspyr1_08030	Mjls_0755
Mvan_0993	COG0501	O	Zn-dependent protease with chaperone function	CPS			Mflv_5252	Mkms_0786	Mmcs_0772	Mspyr1_08110	Mjls_0767
Mvan_1033	COG0515	T	Serine/threonine protein kinase	CPS			Mflv_5237	Mkms_0797	Mmcs_0782	Mspyr1_08280	Mjls_0778
Mvan_1042	COG0438	M	Glycosyltransferase	CPS			Mflv_5224	Mkms_0804	Mmcs_0790	Mspyr1_08430	Mjls_0785
Mvan_1066	COG0515	T	Serine/threonine protein kinase	CPS			Mflv_5210	Mkms_3463	Mmcs_3400	Mspyr1_08600	Mjls_3411
Mvan_1068	COG0744	M	Membrane carboxypeptidase (penicillin-binding protein)	CPS			Mflv_5209	Mkms_1505	Mmcs_1483	Mspyr1_08610	Mjls_1480
Mvan_1100	COG1397	O	ADP-ribosylglycohydrolase	CPS			Mflv_5181	Mkms_0849	Mmcs_0831	Mspyr1_46010	Mjls_0849
Mvan_1165	COG0492	O	Thioredoxin reductase	CPS			Mflv_5165	Mkms_5282	Mmcs_5193	Mspyr1_45860	Mjls_5574
Mvan_1233	COG0690	U	Preprotein translocase subunit SecE	CPS			Mflv_5118	Mkms_0938	Mmcs_0921	Mspyr1_45350	Mjls_0949
Mvan_1239	COG2230	M	Cyclopropane fatty acid synthase and related methyltransferases	CPS			Mflv_5113	Mkms_0969	Mmcs_0951	Mspyr1_45300	Mjls_0972
Mvan_1343	COG0616	O	Periplasmic serine proteases (ClpP class)	CPS			Mflv_5026	Mkms_1058	Mmcs_1042	Mspyr1_44440	Mjls_1070
Mvan_1343	COG0616	U	Periplasmic serine proteases (ClpP class)	CPS			Mflv_5026	Mkms_1058	Mmcs_1042	Mspyr1_44440	Mjls_1070
Mvan_1347	COG0201	U	Preprotein translocase subunit SecY	CPS			Mflv_5022	Mkms_1062	Mmcs_1046	Mspyr1_44400	Mjls_1074
Mvan_1357	COG4585	T	Signal transduction histidine kinase	CPS			Mflv_5015	Mkms_1071	Mmcs_1055	Mspyr1_44330	Mjls_1082
Mvan_1358	COG2197	T	Response regulator containing a CheY-like receiver domain and an HTH DNA-bind	CPS			Mflv_5014	Mkms_1072	Mmcs_1056	Mspyr1_44320	Mjls_1083
Mvan_1365	COG1088	M	"dTDP-D-glucose 4,6-dehydratase"	CPS			Mflv_5007	Mkms_1082	Mmcs_1066	Mspyr1_44250	Mjls_1093
Mvan_1369	COG0642	T	Signal transduction histidine kinase	CPS			Mflv_5004	Mkms_1085	Mmcs_1069	Mspyr1_44220	Mjls_1096
Mvan_1371	COG0492	O	Thioredoxin reductase	CPS			Mflv_5003	Mkms_1086	Mmcs_1070	Mspyr1_44210	Mjls_1097
Mvan_1372	COG0589	T	Universal stress protein UspA and related nucleotide-binding proteins	CPS			Mflv_5002	Mkms_1008	Mmcs_0990	Mspyr1_44200	Mjls_1018
Mvan_1386	COG0589	T	Universal stress protein UspA and related nucleotide-binding proteins	CPS			Mflv_4992	Mkms_3474	Mmcs_3411	Mspyr1_44100	Mjls_3422
Mvan_1387	COG0589	T	Universal stress protein UspA and related nucleotide-binding proteins	CPS			Mflv_4991	Mkms_1104	Mmcs_1087	Mspyr1_44090	Mjls_1115
Mvan_1395	COG4585	T	Signal transduction histidine kinase	CPS			Mflv_3844	Mkms_4200	Mmcs_4125	Mspyr1_31870	Mjls_4356
Mvan_1425	COG0589	T	Universal stress protein UspA and related nucleotide-binding proteins	CPS			Mflv_4978	Mkms_1119	Mmcs_1102	Mspyr1_43960	Mjls_1131
Mvan_1445	COG1404	O	Subtilisin-like serine proteases	CPS			Mflv_4961	Mkms_1141	Mmcs_1124	Mspyr1_43780	Mjls_1151
Mvan_1480	COG0449	M	"Glucosamine 6-phosphate synthetase, contains amidotransferase and phosphosuga"	CPS			Mflv_4939	Mkms_1156	Mmcs_1139	Mspyr1_43560	Mjls_1166
Mvan_1484	COG0787	M	Alanine racemase	CPS			Mflv_4934	Mkms_1163	Mmcs_1146	Mspyr1_43510	Mjls_1173
Mvan_1487	COG1214	O	"Inactive homolog of metal-dependent proteases, putative molecular chaperone"	CPS			Mflv_4931	Mkms_1166	Mmcs_1149	Mspyr1_43480	Mjls_1176
Mvan_1489	COG0533	O	Metal-dependent proteases with possible chaperone activity	CPS			Mflv_4929	Mkms_1168	Mmcs_1151	Mspyr1_43460	Mjls_1178
Mvan_1494	COG0234	O	Co-chaperonin GroES (HSP10)	CPS			Mflv_4925	Mkms_1170	Mmcs_1153	Mspyr1_43420	Mjls_1180
Mvan_1495	COG0459	O	Chaperonin GroEL (HSP60 family)	CPS			Mflv_4924	Mkms_1171	Mmcs_1154	Mspyr1_43410	Mjls_1181
Mvan_1498	COG3040	M	Bacterial lipocalin	CPS			Mflv_4922	Mkms_1175	Mmcs_1158	Mspyr1_43390	Mjls_1185
Mvan_1515	COG2197	T	Response regulator containing a CheY-like receiver domain and an HTH DNA-bind	CPS			Mflv_4904	Mkms_3412	Mmcs_3350	Mspyr1_43210	Mjls_0796
Mvan_1525	COG1764	O	"Predicted redox protein, regulator of disulfide bond formation"	CPS			Mflv_5175	Mkms_1194	Mmcs_1177	Mspyr1_45950	Mjls_1204
Mvan_1536	COG0642	T	Signal transduction histidine kinase	CPS			Mflv_4889	Mkms_1206	Mmcs_1189	Mspyr1_43050	Mjls_1216
Mvan_1546	COG1131	V	"ABC-type multidrug transport system, ATPase component"	CPS			Mflv_4882	Mkms_1218	Mmcs_1201	Mspyr1_42980	Mjls_1228
Mvan_1562	COG1686	M	D-alanyl-D-alanine carboxypeptidase	CPS			Mflv_4869	Mkms_1233	Mmcs_1216	Mspyr1_42850	Mjls_1243
Mvan_1565	COG2197	T	Response regulator containing a CheY-like receiver domain and an HTH DNA-bind	CPS			Mflv_4865	Mkms_4526	Mmcs_4439	Mspyr1_42810	Mjls_4820
Mvan_1599	COG0791	M	Cell wall-associated hydrolases (invasion-associated proteins)	CPS			Mflv_4838	Mkms_1256	Mmcs_1239	Mspyr1_42480	Mjls_1266
Mvan_1653	COG1787	V	Predicted endonuclease distantly related to archaeal Holliday junction resolv	CPS			Mflv_4795	Mkms_1290	Mmcs_1273	Mspyr1_42050	Mjls_1302
Mvan_1659	COG2172	T	Anti-sigma regulatory factor (Ser/Thr protein kinase)	CPS			Mflv_4790	Mkms_1297	Mmcs_1280	Mspyr1_41990	Mjls_1309
Mvan_1661	COG1366	T	Anti-anti-sigma regulatory factor (antagonist of anti-sigma factor)	CPS			Mflv_4788	Mkms_1299	Mmcs_1282	Mspyr1_41970	Mjls_1311
Mvan_1674	COG0424	D	Nucleotide-binding protein implicated in inhibition of septum formation	CPS			Mflv_4776	Mkms_1309	Mmcs_1292	Mspyr1_41850	Mjls_1328
Mvan_1681	COG0489	D	ATPases involved in chromosome partitioning	CPS			Mflv_4771	Mkms_0964	Mmcs_0946	Mspyr1_41800	Mjls_0956
Mvan_1702	COG0394	T	Protein-tyrosine-phosphatase	CPS			Mflv_4757	Mkms_0950	Mmcs_0932	Mspyr1_40890	Mjls_0965
Mvan_1703	COG2148	M	Sugar transferases involved in lipopolysaccharide synthesis	CPS			Mflv_4755	Mkms_1312	Mmcs_1295	Mspyr1_40880	Mjls_1331
Mvan_1727	COG1091	M	dTDP-4-dehydrorhamnose reductase	CPS			Mflv_4736	Mkms_1336	Mmcs_1319	Mspyr1_40700	Mjls_1355
Mvan_1729	COG1208	M	Nucleoside-diphosphate-sugar pyrophosphorylase involved in lipopolysaccharide	CPS			Mflv_4734	Mkms_1338	Mmcs_1321	Mspyr1_40680	Mjls_1357
Mvan_1752	COG0745	T	Response regulators consisting of a CheY-like receiver domain and a winged-he	CPS			Mflv_4712	Mkms_1365	Mmcs_1347	Mspyr1_40450	Mjls_1381
Mvan_1753	COG0642	T	Signal transduction histidine kinase	CPS			Mflv_4711	Mkms_1366	Mmcs_1348	Mspyr1_40440	Mjls_1382
Mvan_1762	COG0653	U	"Preprotein translocase subunit SecA (ATPase, RNA helicase)"	CPS			Mflv_4705	Mkms_1371	Mmcs_1353	Mspyr1_40380	Mjls_1387
Mvan_1765	COG1292	M	Choline-glycine betaine transporter	CPS			Mflv_4702	Mkms_1374	Mmcs_1356	Mspyr1_40350	Mjls_1390
Mvan_1781	COG3920	T	Signal transduction histidine kinase	CPS			Mflv_4686	Mkms_1400	Mmcs_1382	Mspyr1_40180	Mjls_1416
Mvan_1786	COG1247	M	Sortase and related acyltransferases	CPS			Mflv_4681	Mkms_1404	Mmcs_1386	Mspyr1_40130	Mjls_1420
Mvan_1789	COG1192	D	ATPases involved in chromosome partitioning	CPS			Mflv_4678	Mkms_1407	Mmcs_1389	Mspyr1_40100	Mjls_1423
Mvan_1806	COG0695	O	Glutaredoxin and related proteins	CPS			Mflv_4661	Mkms_1426	Mmcs_1408	Mspyr1_39920	Mjls_1462
Mvan_1813	COG3480	T	Predicted secreted protein containing a PDZ domain	CPS			Mflv_4655	Mkms_1432	Mmcs_1414	Mspyr1_39850	Mjls_1468
Mvan_1825	COG2508	T	Regulator of polyketide synthase expression	CPS			Mflv_0356	Mkms_0359	Mmcs_0349	Mspyr1_04000	Mjls_0338
Mvan_1833	COG5002	T	Signal transduction histidine kinase	CPS			Mflv_2837	Mkms_1456	Mmcs_1438	Mspyr1_52680	Mjls_4567
Mvan_1834	COG0745	T	Response regulators consisting of a CheY-like receiver domain and a winged-he	CPS			Mflv_0893	Mkms_1457	Mmcs_1439	Mspyr1_52670	Mjls_4566
Mvan_1886	COG0745	T	Response regulators consisting of a CheY-like receiver domain and a winged-he	CPS			Mflv_4480	Mkms_1605	Mmcs_1581	Mspyr1_38790	Mjls_1551
Mvan_1912	COG0668	M	Small-conductance mechanosensitive channel	CPS			Mflv_4450	Mkms_1634	Mmcs_1609	Mspyr1_38490	Mjls_1580
Mvan_1914	COG2884	D	Predicted ATPase involved in cell division	CPS			Mflv_4448	Mkms_1636	Mmcs_1611	Mspyr1_38470	Mjls_1582
Mvan_1915	COG2177	D	Cell division protein	CPS			Mflv_4447	Mkms_1637	Mmcs_1612	Mspyr1_38460	Mjls_1583
Mvan_1916	COG0691	O	tmRNA-binding protein	CPS			Mflv_4446	Mkms_1638	Mmcs_1613	Mspyr1_38450	Mjls_1584
Mvan_1918	COG5001	T	"Predicted signal transduction protein containing a membrane domain, an EAL an"	CPS			Mflv_4444	Mkms_1640	Mmcs_1615	Mspyr1_38430	Mjls_1586
Mvan_1931	COG2205	T	Osmosensitive K channel histidine kinase	CPS			Mflv_4423	Mkms_0360	Mmcs_0350	Mspyr1_38230	Mjls_0339
Mvan_1948	COG0239	D	Integral membrane protein possibly involved in chromosome condensation	CPS			Mflv_4408	Mkms_1773	Mmcs_1726	Mspyr1_38040	Mjls_1705
Mvan_1949	COG0239	D	Integral membrane protein possibly involved in chromosome condensation	CPS			Mflv_4407	Mkms_1774	Mmcs_1727	Mspyr1_38030	Mjls_1706
Mvan_1963	COG0589	T	Universal stress protein UspA and related nucleotide-binding proteins	CPS			Mflv_4382	Mkms_0733	Mmcs_0719	Mspyr1_37310	Mjls_0713
Mvan_1967	COG5001	T	"Predicted signal transduction protein containing a membrane domain, an EAL an"	CPS			Mflv_4377	Mkms_1795	Mmcs_1748	Mspyr1_37260	Mjls_1729
Mvan_2024	COG1966	T	"Carbon starvation protein, predicted membrane protein"	CPS			Mflv_4322	Mkms_1845	Mmcs_1798	Mspyr1_36670	Mjls_1779
Mvan_2040	COG0695	O	Glutaredoxin and related proteins	CPS			Mflv_4307	Mkms_1862	Mmcs_1815	Mspyr1_36500	Mjls_1796
Mvan_2058	COG2206	T	HD-GYP domain	CPS			Mflv_4288	Mkms_0925	Mmcs_0908	Mspyr1_36310	Mjls_0915
Mvan_2096	COG0438	M	Glycosyltransferase	CPS			Mflv_4262	Mkms_1913	Mmcs_1867	Mspyr1_36080	Mjls_1847
Mvan_2118	COG0642	T	Signal transduction histidine kinase	CPS			Mflv_4243	Mkms_3039	Mmcs_2995	Mspyr1_35880	Mjls_3010
Mvan_2143	COG1181	M	D-alanine-D-alanine ligase and related ATP-grasp enzymes	CPS			Mflv_4219	Mkms_1975	Mmcs_1929	Mspyr1_35620	Mjls_1909
Mvan_2163	COG1651	O	Protein-disulfide isomerase	CPS			Mflv_4202	Mkms_1987	Mmcs_1941	Mspyr1_35450	Mjls_1921
Mvan_2169	COG3599	D	Cell division initiation protein	CPS			Mflv_4194	Mkms_1993	Mmcs_1947	Mspyr1_35370	Mjls_1927
Mvan_2173	COG1765	O	"Predicted redox protein, regulator of disulfide bond formation"	CPS			Mflv_4190	Mkms_1997	Mmcs_1951	Mspyr1_35330	Mjls_1931
Mvan_2175	COG1196	D	Chromosome segregation ATPases	CPS			Mflv_4188	Mkms_1999	Mmcs_1953	Mspyr1_35310	Mjls_1933
Mvan_2177	COG0552	U	Signal recognition particle GTPase	CPS			Mflv_4186	Mkms_2001	Mmcs_1955	Mspyr1_35290	Mjls_1935
Mvan_2180	COG2844	O	UTP:GlnB (protein PII) uridylyltransferase	CPS			Mflv_4183	Mkms_2004	Mmcs_1958	Mspyr1_35260	Mjls_1938
Mvan_2181	COG0541	U	Signal recognition particle GTPase	CPS			Mflv_4182	Mkms_2005	Mmcs_1959	Mspyr1_35250	Mjls_1939
Mvan_2183	COG1686	M	D-alanyl-D-alanine carboxypeptidase	CPS			Mflv_4180	Mkms_2007	Mmcs_1961	Mspyr1_35230	Mjls_1941
Mvan_2184	COG1686	M	D-alanyl-D-alanine carboxypeptidase	CPS			Mflv_4179	Mkms_2008	Mmcs_1962	Mspyr1_35220	Mjls_1942
Mvan_2193	COG0681	U	Signal peptidase I	CPS			Mflv_4169	Mkms_2017	Mmcs_1971	Mspyr1_35120	Mjls_1951
Mvan_2203	COG0606	O	Predicted ATPase with chaperone activity	CPS			Mflv_4139	Mkms_2032	Mmcs_1986	Mspyr1_34820	Mjls_1966
Mvan_2204	COG0758	U	Predicted Rossmann fold nucleotide-binding protein involved in DNA uptake	CPS			Mflv_4138	Mkms_2033	Mmcs_1987	Mspyr1_34810	Mjls_1967
Mvan_2208	COG0739	M	Membrane proteins related to metalloendopeptidases	CPS			Mflv_4134	Mkms_2038	Mmcs_1992	Mspyr1_34770	Mjls_1973
Mvan_2211	COG2148	M	Sugar transferases involved in lipopolysaccharide synthesis	CPS			Mflv_4131	Mkms_3657	Mmcs_3584	Mspyr1_34740	Mjls_3589
Mvan_2216	COG1136	V	"ABC-type antimicrobial peptide transport system, ATPase component"	CPS			Mflv_4127	Mkms_2044	Mmcs_1998	Mspyr1_34700	Mjls_1979
Mvan_2258	COG2335	M	Secreted and surface protein containing fasciclin-like repeats	CPS			Mflv_4085	Mkms_2086	Mmcs_2040	Mspyr1_34280	Mjls_2023
Mvan_2259	COG2335	M	Secreted and surface protein containing fasciclin-like repeats	CPS			Mflv_4084	Mkms_2087	Mmcs_2041	Mspyr1_34270	Mjls_2024
Mvan_2261	COG0750	M	Predicted membrane-associated Zn-dependent proteases 1	CPS			Mflv_4082	Mkms_2089	Mmcs_2043	Mspyr1_34250	Mjls_2026
Mvan_2266	COG0768	M	Cell division protein FtsI/penicillin-binding protein 2	CPS			Mflv_4076	Mkms_2093	Mmcs_2047	Mspyr1_34210	Mjls_2030
Mvan_2275	COG1181	M	D-alanine-D-alanine ligase and related ATP-grasp enzymes	CPS			Mflv_4067	Mkms_2100	Mmcs_2054	Mspyr1_34120	Mjls_2037
Mvan_2317	COG0534	V	Na+driven multidrug efflux pump	CPS			Mflv_4036	Mkms_2131	Mmcs_2085	Mspyr1_33810	Mjls_2068
Mvan_2352	COG2367	V	Beta-lactamase class A	CPS			Mflv_4021	Mkms_2148	Mmcs_2102	Mspyr1_33650	Mjls_2085
Mvan_2385	COG2199	T	FOG: GGDEF domain	CPS			Mflv_4002	Mkms_0366	Mmcs_0356	Mspyr1_33470	Mjls_0345
Mvan_2393	COG1674	D	DNA segregation ATPase FtsK/SpoIIIE and related proteins	CPS			Mflv_3994	Mkms_2167	Mmcs_2121	Mspyr1_33390	Mjls_2108
Mvan_2398	COG1842	T	"Phage shock protein A (IM30), suppresses sigma54-dependent transcription"	CPS			Mflv_3987	Mkms_2172	Mmcs_2126	Mspyr1_33320	Mjls_2113
Mvan_2404	COG0309	O	Hydrogenase maturation factor	CPS			Mflv_3982	Mkms_2179	Mmcs_2133	Mspyr1_33270	Mjls_2120
Mvan_2405	COG0409	O	Hydrogenase maturation factor	CPS			Mflv_3981	Mkms_2180	Mmcs_2134	Mspyr1_33260	Mjls_2121
Mvan_2406	COG0298	O	Hydrogenase maturation factor	CPS			Mflv_3980	Mkms_2181	Mmcs_2135	Mspyr1_33250	Mjls_2122
Mvan_2407	COG0068	O	Hydrogenase maturation factor	CPS			Mflv_3979	Mkms_2182	Mmcs_2136	Mspyr1_33240	Mjls_2123
Mvan_2417	COG0378	O	Ni2+binding GTPase involved in regulation of expression and maturation of ur	CPS			Mflv_3978	Mkms_2191	Mmcs_2145	Mspyr1_33230	Mjls_2132
Mvan_2427	COG0834	T	"ABC-type amino acid transport/signal transduction systems, periplasmic compon"	CPS			Mflv_3969	Mkms_2201	Mmcs_2155	Mspyr1_33140	Mjls_2142
Mvan_2440	COG5479	M	Uncharacterized protein potentially involved in peptidoglycan biosynthesis	CPS			Mflv_3957	Mkms_2213	Mmcs_2167	Mspyr1_33020	Mjls_2156
Mvan_2441	COG1974	T	SOS-response transcriptional repressors (RecA-mediated autopeptidases)	CPS			Mflv_3956	Mkms_2214	Mmcs_2168	Mspyr1_33010	Mjls_2157
Mvan_2487	COG0229	O	Conserved domain frequently associated with peptide methionine sulfoxide redu	CPS			Mflv_3916	Mkms_2262	Mmcs_2216	Mspyr1_32610	Mjls_2205
Mvan_2497	COG0542	O	"ATPases with chaperone activity, ATP-binding subunit"	CPS			Mflv_3907	Mkms_2271	Mmcs_2225	Mspyr1_32520	Mjls_2214
Mvan_2530	COG1366	T	Anti-anti-sigma regulatory factor (antagonist of anti-sigma factor)	CPS			Mflv_3879	Mkms_2942	Mmcs_2898	Mspyr1_32230	Mjls_2928
Mvan_2548	COG2197	T	Response regulator containing a CheY-like receiver domain and an HTH DNA-bind	CPS			Mflv_3847	Mkms_4201	Mmcs_4126	Mspyr1_31900	Mjls_4357
Mvan_2549	COG0589	T	Universal stress protein UspA and related nucleotide-binding proteins	CPS			Mflv_3846	Mkms_4202	Mmcs_4127	Mspyr1_31890	Mjls_4358
Mvan_2553	COG3707	T	Response regulator with putative antiterminator output domain	CPS			Mflv_3842	Mkms_2284	Mmcs_2237	Mspyr1_31850	Mjls_2276
Mvan_2561	COG1560	M	Lauroyl/myristoyl acyltransferase	CPS			Mflv_3835	Mkms_2292	Mmcs_2245	Mspyr1_31780	Mjls_2284
Mvan_2562	COG0438	M	Glycosyltransferase	CPS			Mflv_3834	Mkms_2293	Mmcs_2246	Mspyr1_31770	Mjls_2285
Mvan_2582	COG1862	U	Preprotein translocase subunit YajC	CPS			Mflv_3817	Mkms_2322	Mmcs_2275	Mspyr1_31590	Mjls_2314
Mvan_2583	COG0342	U	Preprotein translocase subunit SecD	CPS			Mflv_3816	Mkms_2323	Mmcs_2276	Mspyr1_31580	Mjls_2315
Mvan_2584	COG0341	U	Preprotein translocase subunit SecF	CPS			Mflv_3815	Mkms_2324	Mmcs_2277	Mspyr1_31570	Mjls_2316
Mvan_2587	COG0317	T	Guanosine polyphosphate pyrophosphohydrolases/synthetases	CPS			Mflv_3812	Mkms_2327	Mmcs_2280	Mspyr1_31540	Mjls_2319
Mvan_2588	COG0652	O	Peptidyl-prolyl cis-trans isomerase (rotamase) - cyclophilin family	CPS			Mflv_3811	Mkms_2330	Mmcs_2283	Mspyr1_31530	Mjls_2322
Mvan_2644	COG1989	N	" Type II secretory pathway, prepilin signal peptidase PulO and related peptid"	CPS			Mflv_3759	Mkms_2397	Mmcs_2350	Mspyr1_31000	Mjls_2391
Mvan_2644	COG1989	O	" Type II secretory pathway, prepilin signal peptidase PulO and related peptid"	CPS			Mflv_3759	Mkms_2397	Mmcs_2350	Mspyr1_31000	Mjls_2391
Mvan_2644	COG1989	U	" Type II secretory pathway, prepilin signal peptidase PulO and related peptid"	CPS			Mflv_3759	Mkms_2397	Mmcs_2350	Mspyr1_31000	Mjls_2391
Mvan_2658	COG1680	V	Beta-lactamase class C and other penicillin binding proteins	CPS			Mflv_3749	Mkms_2408	Mmcs_2361	Mspyr1_30900	Mjls_2402
Mvan_2702	COG0834	T	"ABC-type amino acid transport/signal transduction systems, periplasmic compon"	CPS			Mflv_3711	Mkms_2449	Mmcs_2403	Mspyr1_30530	Mjls_2443
Mvan_2721	COG0109	O	Polyprenyltransferase (cytochrome oxidase assembly factor)	CPS			Mflv_3691	Mkms_2461	Mmcs_2415	Mspyr1_30340	Mjls_2455
Mvan_2726	COG1612	O	Uncharacterized protein required for cytochrome oxidase assembly	CPS			Mflv_3684	Mkms_2474	Mmcs_2429	Mspyr1_30300	Mjls_2467
Mvan_2730	COG1131	V	"ABC-type multidrug transport system, ATPase component"	CPS			Mflv_3680	Mkms_2478	Mmcs_2433	Mspyr1_30260	Mjls_2469
Mvan_2733	COG0719	O	"ABC-type transport system involved in Fe-S cluster assembly, permease compone"	CPS			Mflv_3677	Mkms_2481	Mmcs_2436	Mspyr1_30230	Mjls_2472
Mvan_2734	COG0719	O	"ABC-type transport system involved in Fe-S cluster assembly, permease compone"	CPS			Mflv_3676	Mkms_2482	Mmcs_2437	Mspyr1_30220	Mjls_2473
Mvan_2735	COG0396	O	"ABC-type transport system involved in Fe-S cluster assembly, ATPase component"	CPS			Mflv_3675	Mkms_2483	Mmcs_2438	Mspyr1_30210	Mjls_2474
Mvan_2740	COG3118	O	Thioredoxin domain-containing protein	CPS			Mflv_3670	Mkms_2489	Mmcs_2444	Mspyr1_30160	Mjls_2481
Mvan_2747	COG0791	M	Cell wall-associated hydrolases (invasion-associated proteins)	CPS			Mflv_3663	Mkms_2496	Mmcs_2451	Mspyr1_30090	Mjls_2488
Mvan_2748	COG0791	M	Cell wall-associated hydrolases (invasion-associated proteins)	CPS			Mflv_3662	Mkms_2497	Mmcs_2452	Mspyr1_30080	Mjls_2489
Mvan_2758	COG1585	O	Membrane protein implicated in regulation of membrane protease activity	CPS			Mflv_3654	Mkms_3188	Mmcs_3127	Mspyr1_30000	Mjls_3138
Mvan_2758	COG1585	U	Membrane protein implicated in regulation of membrane protease activity	CPS			Mflv_3654	Mkms_3188	Mmcs_3127	Mspyr1_30000	Mjls_3138
Mvan_2759	COG0330	O	"Membrane protease subunits, stomatin/prohibitin homologs"	CPS			Mflv_3653	Mkms_3187	Mmcs_3126	Mspyr1_29990	Mjls_3137
Mvan_2765	COG1680	V	Beta-lactamase class C and other penicillin binding proteins	CPS			Mflv_3647	Mkms_3181	Mmcs_3120	Mspyr1_29910	Mjls_3131
Mvan_2773	COG0597	M	Lipoprotein signal peptidase	CPS			Mflv_3640	Mkms_3153	Mmcs_3093	Mspyr1_29830	Mjls_3113
Mvan_2773	COG0597	U	Lipoprotein signal peptidase	CPS			Mflv_3640	Mkms_3153	Mmcs_3093	Mspyr1_29830	Mjls_3113
Mvan_2813	COG1225	O	Peroxiredoxin	CPS			Mflv_3603	Mkms_3113	Mmcs_3054	Mspyr1_29470	Mjls_3070
Mvan_2819	COG0682	M	Prolipoprotein diacylglyceryltransferase	CPS			Mflv_3597	Mkms_3107	Mmcs_3048	Mspyr1_29410	Mjls_3064
Mvan_2827	COG2274	V	"ABC-type bacteriocin/lantibiotic exporters, contain an N-terminal double-glyc"	CPS			Mflv_3588	Mkms_3098	Mmcs_3039	Mspyr1_29320	Mjls_3055
Mvan_2828	COG4988	O	"ABC-type transport system involved in cytochrome bd biosynthesis, ATPase and"	CPS			Mflv_3587	Mkms_3097	Mmcs_3038	Mspyr1_29310	Mjls_3054
Mvan_2832	COG0834	T	"ABC-type amino acid transport/signal transduction systems, periplasmic compon"	CPS			Mflv_3583	Mkms_3093	Mmcs_3034	Mspyr1_29270	Mjls_3050
Mvan_2835	COG4585	T	Signal transduction histidine kinase	CPS			Mflv_3580	Mkms_3090	Mmcs_3031	Mspyr1_29240	Mjls_3047
Mvan_2836	COG2197	T	Response regulator containing a CheY-like receiver domain and an HTH DNA-bind	CPS			Mflv_3579	Mkms_3089	Mmcs_3030	Mspyr1_29230	Mjls_3046
Mvan_2839	COG2114	T	"Adenylate cyclase, family 3 (some proteins contain HAMP domain)"	CPS			Mflv_3576	Mkms_3084	Mmcs_3025	Mspyr1_29200	Mjls_3041
Mvan_2840	COG3707	T	Response regulator with putative antiterminator output domain	CPS			Mflv_3575	Mkms_3067	Mmcs_3021	Mspyr1_29180	Mjls_3036
Mvan_2950	COG0545	O	FKBP-type peptidyl-prolyl cis-trans isomerases 1	CPS			Mflv_3235	Mkms_2699	Mmcs_2654	Mspyr1_25610	Mjls_2684
Mvan_2970	COG0791	M	Cell wall-associated hydrolases (invasion-associated proteins)	CPS			Mflv_3253	Mkms_2717	Mmcs_2672	Mspyr1_25810	Mjls_2702
Mvan_2987	COG0784	T	FOG: CheY-like receiver	CPS			Mflv_3268	Mkms_2732	Mmcs_2688	Mspyr1_25960	Mjls_2718
Mvan_2988	COG4251	T	Bacteriophytochrome (light-regulated signal transduction histidine kinase)	CPS			Mflv_3269	Mkms_2733	Mmcs_2689	Mspyr1_25970	Mjls_2719
Mvan_2989	COG2197	T	Response regulator containing a CheY-like receiver domain and an HTH DNA-bind	CPS			Mflv_3270	Mkms_2734	Mmcs_2690	Mspyr1_25980	Mjls_2720
Mvan_3003	COG1366	T	Anti-anti-sigma regulatory factor (antagonist of anti-sigma factor)	CPS			Mflv_3284	Mkms_2758	Mmcs_2714	Mspyr1_26120	Mjls_2744
Mvan_3025	COG2230	M	Cyclopropane fatty acid synthase and related methyltransferases	CPS			Mflv_3304	Mkms_2779	Mmcs_2735	Mspyr1_26320	Mjls_2765
Mvan_3033	COG0438	M	Glycosyltransferase	CPS			Mflv_3310	Mkms_2792	Mmcs_2748	Mspyr1_26390	Mjls_2778
Mvan_3064	COG0466	O	"ATP-dependent Lon protease, bacterial type"	CPS			Mflv_3336	Mkms_2819	Mmcs_2775	Mspyr1_26660	Mjls_2802
Mvan_3079	COG0829	O	Urease accessory protein UreH	CPS			Mflv_3349	Mkms_2846	Mmcs_2802	Mspyr1_26800	Mjls_2829
Mvan_3080	COG0378	O	Ni2+binding GTPase involved in regulation of expression and maturation of ur	CPS			Mflv_3350	Mkms_2847	Mmcs_2803	Mspyr1_26810	Mjls_2830
Mvan_3081	COG0830	O	Urease accessory protein UreF	CPS			Mflv_3351	Mkms_2848	Mmcs_2804	Mspyr1_26820	Mjls_2831
Mvan_3088	COG0501	O	Zn-dependent protease with chaperone function	CPS			Mflv_3358	Mkms_2855	Mmcs_2811	Mspyr1_26890	Mjls_2838
Mvan_3120	COG0842	V	"ABC-type multidrug transport system, permease component"	CPS			Mflv_3387	Mkms_2873	Mmcs_2829	Mspyr1_27180	Mjls_2858
Mvan_3122	COG1131	V	"ABC-type multidrug transport system, ATPase component"	CPS			Mflv_3389	Mkms_2875	Mmcs_2831	Mspyr1_27200	Mjls_2860
Mvan_3135	COG1716	T	FOG: FHA domain	CPS			Mflv_3402	Mkms_2888	Mmcs_2844	Mspyr1_27340	Mjls_2875
Mvan_3162	COG0653	U	"Preprotein translocase subunit SecA (ATPase, RNA helicase)"	CPS			Mflv_3408	Mkms_2894	Mmcs_2850	Mspyr1_27400	Mjls_2881
Mvan_3279	COG1192	D	ATPases involved in chromosome partitioning	CPS			Mflv_3498	Mkms_2976	Mmcs_2932	Mspyr1_28370	Mjls_2947
Mvan_3321	COG2114	T	"Adenylate cyclase, family 3 (some proteins contain HAMP domain)"	CPS			Mflv_3535	Mkms_3019	Mmcs_2975	Mspyr1_28770	Mjls_2990
Mvan_3332	COG1842	T	"Phage shock protein A (IM30), suppresses sigma54-dependent transcription"	CPS			Mflv_3546	Mkms_3029	Mmcs_2985	Mspyr1_28880	Mjls_3000
Mvan_3342	COG0589	T	Universal stress protein UspA and related nucleotide-binding proteins	CPS			Mflv_3551	Mkms_3036	Mmcs_2992	Mspyr1_28930	Mjls_3007
Mvan_3375	COG0451	M	Nucleoside-diphosphate-sugar epimerases	CPS			Mflv_3154	Mkms_0894	Mmcs_0877	Mspyr1_24710	Mjls_0883
Mvan_3376	COG3409	M	Putative peptidoglycan-binding domain-containing protein	CPS			Mflv_3152	Mkms_4246	Mmcs_4180	Mspyr1_24690	Mjls_4402
Mvan_3382	COG3476	T	Tryptophan-rich sensory protein (mitochondrial benzodiazepine receptor homolo	CPS			Mflv_3142	Mkms_2615	Mmcs_2570	Mspyr1_24590	Mjls_2609
Mvan_3418	COG0463	M	Glycosyltransferases involved in cell wall biogenesis	CPS			Mflv_3118	Mkms_2548	Mmcs_2503	Mspyr1_24350	Mjls_2540
Mvan_3419	COG0815	M	Apolipoprotein N-acyltransferase	CPS			Mflv_3117	Mkms_2547	Mmcs_2502	Mspyr1_24340	Mjls_2539
Mvan_3441	COG0805	U	Sec-independent protein secretion pathway component TatC	CPS			Mflv_3094	Mkms_2520	Mmcs_2475	Mspyr1_24100	Mjls_2512
Mvan_3442	COG1826	U	Sec-independent protein secretion pathway components	CPS			Mflv_3093	Mkms_2519	Mmcs_2474	Mspyr1_24090	Mjls_2511
Mvan_3448	COG0638	O	"20S proteasome, alpha and beta subunits"	CPS			Mflv_3078	Mkms_3190	Mmcs_3129	Mspyr1_23930	Mjls_3140
Mvan_3449	COG0638	O	"20S proteasome, alpha and beta subunits"	CPS			Mflv_3077	Mkms_3191	Mmcs_3130	Mspyr1_23920	Mjls_3141
Mvan_3458	COG0464	O	ATPases of the AAA class	CPS			Mflv_3069	Mkms_3194	Mmcs_3132	Mspyr1_23840	Mjls_3144
Mvan_3483	COG1968	V	Uncharacterized bacitracin resistance protein	CPS			Mflv_3043	Mkms_3220	Mmcs_3158	Mspyr1_23590	Mjls_3170
Mvan_3499	COG0589	T	Universal stress protein UspA and related nucleotide-binding proteins	CPS			Mflv_3007	Mkms_3296	Mmcs_3234	Mspyr1_23400	Mjls_3245
Mvan_3503	COG3290	T	Signal transduction histidine kinase regulating citrate/malate metabolism	CPS			Mflv_3003	Mkms_3300	Mmcs_3238	Mspyr1_23360	Mjls_3249
Mvan_3504	COG4565	T	Response regulator of citrate/malate metabolism	CPS			Mflv_3002	Mkms_3301	Mmcs_3239	Mspyr1_23350	Mjls_3250
Mvan_3515	COG3599	D	Cell division initiation protein	CPS			Mflv_2996	Mkms_3310	Mmcs_3248	Mspyr1_23290	Mjls_3259
Mvan_3520	COG0206	D	Cell division GTPase	CPS			Mflv_2991	Mkms_3315	Mmcs_3253	Mspyr1_23240	Mjls_3264
Mvan_3521	COG1589	M	Cell division septal protein	CPS			Mflv_2990	Mkms_3316	Mmcs_3254	Mspyr1_23230	Mjls_3265
Mvan_3522	COG0773	M	UDP-N-acetylmuramate-alanine ligase	CPS			Mflv_2989	Mkms_3317	Mmcs_3255	Mspyr1_23220	Mjls_3266
Mvan_3523	COG0707	M	UDP-N-acetylglucosamine:LPS N-acetylglucosamine transferase	CPS			Mflv_2988	Mkms_3318	Mmcs_3256	Mspyr1_23210	Mjls_3267
Mvan_3524	COG0772	D	Bacterial cell division membrane protein	CPS			Mflv_2987	Mkms_3319	Mmcs_3257	Mspyr1_23200	Mjls_3268
Mvan_3525	COG0771	M	UDP-N-acetylmuramoylalanine-D-glutamate ligase	CPS			Mflv_2986	Mkms_3320	Mmcs_3258	Mspyr1_23190	Mjls_3269
Mvan_3526	COG0472	M	UDP-N-acetylmuramyl pentapeptide phosphotransferase/UDP-N-acetylglucosamine-1	CPS			Mflv_2985	Mkms_3321	Mmcs_3259	Mspyr1_23180	Mjls_3270
Mvan_3527	COG0770	M	UDP-N-acetylmuramyl pentapeptide synthase	CPS			Mflv_2984	Mkms_3322	Mmcs_3260	Mspyr1_23170	Mjls_3271
Mvan_3528	COG0769	M	UDP-N-acetylmuramyl tripeptide synthase	CPS			Mflv_2983	Mkms_3323	Mmcs_3261	Mspyr1_23160	Mjls_3272
Mvan_3529	COG0768	M	Cell division protein FtsI/penicillin-binding protein 2	CPS			Mflv_2982	Mkms_3324	Mmcs_3262	Mspyr1_23150	Mjls_3273
Mvan_3531	COG0275	M	Predicted S-adenosylmethionine-dependent methyltransferase involved in cell e	CPS			Mflv_2980	Mkms_3326	Mmcs_3264	Mspyr1_23130	Mjls_3275
Mvan_3539	COG0515	T	Serine/threonine protein kinase	CPS			Mflv_2972	Mkms_3334	Mmcs_3272	Mspyr1_23050	Mjls_3283
Mvan_3550	COG0438	M	Glycosyltransferase	CPS			Mflv_2961	Mkms_3347	Mmcs_3285	Mspyr1_22940	Mjls_3296
Mvan_3552	COG0791	M	Cell wall-associated hydrolases (invasion-associated proteins)	CPS			Mflv_2959	Mkms_3349	Mmcs_3287	Mspyr1_22920	Mjls_3298
Mvan_3597	COG1391	T	Glutamine synthetase adenylyltransferase	CPS			Mflv_2910	Mkms_3389	Mmcs_3327	Mspyr1_22540	Mjls_3338
Mvan_3597	COG1391	O	Glutamine synthetase adenylyltransferase	CPS			Mflv_2910	Mkms_3389	Mmcs_3327	Mspyr1_22540	Mjls_3338
Mvan_3616	COG0492	O	Thioredoxin reductase	CPS			Mflv_2894	Mkms_3402	Mmcs_3340	Mspyr1_22370	Mjls_3351
Mvan_3622	COG0394	T	Protein-tyrosine-phosphatase	CPS			Mflv_2888	Mkms_3409	Mmcs_3347	Mspyr1_22310	Mjls_3358
Mvan_3652	COG0791	M	Cell wall-associated hydrolases (invasion-associated proteins)	CPS			Mflv_5288	Mkms_5720	Mmcs_1447	Mspyr1_53900	Mjls_4557
Mvan_3653	COG0745	T	Response regulators consisting of a CheY-like receiver domain and a winged-he	CPS			Mflv_5289	Mkms_5719	Mmcs_1446	Mspyr1_53890	Mjls_4558
Mvan_3654	COG0501	O	Zn-dependent protease with chaperone function	CPS			Mflv_5290	Mkms_5718	Mmcs_1442	Mspyr1_53880	Mjls_4562
Mvan_3656	COG0791	M	Cell wall-associated hydrolases (invasion-associated proteins)	CPS			Mflv_5292	Mkms_5716	Mmcs_1440	Mspyr1_53860	Mjls_4564
Mvan_3749	COG1225	O	Peroxiredoxin	CPS			Mflv_2784	Mkms_3421	Mmcs_3359	Mspyr1_22240	Mjls_3370
Mvan_3753	COG2508	T	Regulator of polyketide synthase expression	CPS			Mflv_2780	Mkms_3425	Mmcs_3363	Mspyr1_22200	Mjls_3374
Mvan_3764	COG1680	V	Beta-lactamase class C and other penicillin binding proteins	CPS			Mflv_2769	Mkms_3439	Mmcs_3377	Mspyr1_22090	Mjls_3388
Mvan_3795	COG0668	M	Small-conductance mechanosensitive channel	CPS			Mflv_2744	Mkms_0864	Mmcs_0847	Mspyr1_21820	Mjls_0853
Mvan_3832	COG1702	T	"Phosphate starvation-inducible protein PhoH, predicted ATPase"	CPS			Mflv_2706	Mkms_3519	Mmcs_3456	Mspyr1_21430	Mjls_3467
Mvan_3836	COG0484	O	DnaJ-class molecular chaperone with C-terminal Zn finger domain	CPS			Mflv_2702	Mkms_3522	Mmcs_3459	Mspyr1_21390	Mjls_3470
Mvan_3874	COG0555	O	"ABC-type sulfate transport system, permease component"	CPS			Mflv_2679	Mkms_3544	Mmcs_3481	Mspyr1_21160	Mjls_3494
Mvan_3881	COG0481	M	Membrane GTPase LepA	CPS			Mflv_2673	Mkms_3556	Mmcs_3493	Mspyr1_21100	Mjls_3506
Mvan_3907	COG2905	T	Predicted signal-transduction protein containing cAMP-binding and CBS domains	CPS			Mflv_2670	Mkms_3577	Mmcs_3505	Mspyr1_21070	Mjls_3517
Mvan_3931	COG0492	O	Thioredoxin reductase	CPS			Mflv_2648	Mkms_3608	Mmcs_3535	Mspyr1_20830	Mjls_3540
Mvan_4036	COG1219	O	"ATP-dependent protease Clp, ATPase subunit"	CPS			Mflv_2591	Mkms_3649	Mmcs_3576	Mspyr1_20260	Mjls_3581
Mvan_4039	COG0740	O	Protease subunit of ATP-dependent Clp proteases	CPS			Mflv_2589	Mkms_3650	Mmcs_3577	Mspyr1_20230	Mjls_3582
Mvan_4039	COG0740	U	Protease subunit of ATP-dependent Clp proteases	CPS			Mflv_2589	Mkms_3650	Mmcs_3577	Mspyr1_20230	Mjls_3582
Mvan_4040	COG0740	O	Protease subunit of ATP-dependent Clp proteases	CPS			Mflv_2588	Mkms_3651	Mmcs_3578	Mspyr1_20220	Mjls_3583
Mvan_4040	COG0740	U	Protease subunit of ATP-dependent Clp proteases	CPS			Mflv_2588	Mkms_3651	Mmcs_3578	Mspyr1_20220	Mjls_3583
Mvan_4041	COG0544	O	FKBP-type peptidyl-prolyl cis-trans isomerase (trigger factor)	CPS			Mflv_2587	Mkms_3652	Mmcs_3579	Mspyr1_20210	Mjls_3584
Mvan_4063	COG1403	V	Restriction endonuclease	CPS			Mflv_2573	Mkms_3682	Mmcs_3609	Mspyr1_20030	Mjls_3614
Mvan_4120	COG1225	O	Peroxiredoxin	CPS			Mflv_2535	Mkms_3717	Mmcs_3644	Mspyr1_19620	Mjls_3657
Mvan_4227	COG0451	M	Nucleoside-diphosphate-sugar epimerases	CPS			Mflv_2425	Mkms_3833	Mmcs_3760	Mspyr1_18510	Mjls_3772
Mvan_4265	COG2114	T	"Adenylate cyclase, family 3 (some proteins contain HAMP domain)"	CPS			Mflv_2382	Mkms_3904	Mmcs_3830	Mspyr1_18140	Mjls_3816
Mvan_4271	COG0451	M	Nucleoside-diphosphate-sugar epimerases	CPS			Mflv_2375	Mkms_0048	Mmcs_0039	Mspyr1_18070	Mjls_0029
Mvan_4289	COG0796	M	Glutamate racemase	CPS			Mflv_2356	Mkms_3920	Mmcs_3846	Mspyr1_17890	Mjls_3832
Mvan_4303	COG3118	O	Thioredoxin domain-containing protein	CPS			Mflv_2342	Mkms_3936	Mmcs_3862	Mspyr1_17750	Mjls_3848
Mvan_4309	COG2114	T	"Adenylate cyclase, family 3 (some proteins contain HAMP domain)"	CPS			Mflv_2336	Mkms_3942	Mmcs_3868	Mspyr1_17690	Mjls_3854
Mvan_4324	COG0766	M	UDP-N-acetylglucosamine enolpyruvyl transferase	CPS			Mflv_2322	Mkms_3946	Mmcs_3872	Mspyr1_17540	Mjls_3858
Mvan_4336	COG0472	M	UDP-N-acetylmuramyl pentapeptide phosphotransferase/UDP-N-acetylglucosamine-1	CPS			Mflv_2310	Mkms_3958	Mmcs_3884	Mspyr1_17420	Mjls_3870
Mvan_4385	COG4585	T	Signal transduction histidine kinase	CPS			Mflv_2281	Mkms_3982	Mmcs_3908	Mspyr1_17120	Mjls_3923
Mvan_4386	COG2197	T	Response regulator containing a CheY-like receiver domain and an HTH DNA-bind	CPS			Mflv_2280	Mkms_3983	Mmcs_3909	Mspyr1_17110	Mjls_3924
Mvan_4425	COG1807	M	4-amino-4-deoxy-L-arabinose transferase and related glycosyltransferases of P	CPS			Mflv_2269	Mkms_3996	Mmcs_3922	Mspyr1_17000	Mjls_3937
Mvan_4426	COG0463	M	Glycosyltransferases involved in cell wall biogenesis	CPS			Mflv_2268	Mkms_3997	Mmcs_3923	Mspyr1_16990	Mjls_3938
Mvan_4428	COG0642	T	Signal transduction histidine kinase	CPS			Mflv_2267	Mkms_3999	Mmcs_3925	Mspyr1_16980	Mjls_3940
Mvan_4429	COG0745	T	Response regulators consisting of a CheY-like receiver domain and a winged-he	CPS			Mflv_2266	Mkms_4000	Mmcs_3926	Mspyr1_16970	Mjls_3941
Mvan_4437	COG2062	T	Phosphohistidine phosphatase SixA	CPS			Mflv_2254	Mkms_4010	Mmcs_3936	Mspyr1_16870	Mjls_3951
Mvan_4440	COG1132	V	"ABC-type multidrug transport system, ATPase and permease components"	CPS			Mflv_2251	Mkms_4014	Mmcs_3940	Mspyr1_16840	Mjls_3954
Mvan_4441	COG1132	V	"ABC-type multidrug transport system, ATPase and permease components"	CPS			Mflv_2250	Mkms_4015	Mmcs_3941	Mspyr1_16830	Mjls_3955
Mvan_4452	COG2114	T	"Adenylate cyclase, family 3 (some proteins contain HAMP domain)"	CPS			Mflv_2243	Mkms_4023	Mmcs_3949	Mspyr1_16750	Mjls_3963
Mvan_4480	COG1732	M	Periplasmic glycine betaine/choline-binding (lipo)protein of an ABC-type tran	CPS			Mflv_2215	Mkms_4050	Mmcs_3976	Mspyr1_16470	Mjls_3990
Mvan_4490	COG2951	M	Membrane-bound lytic murein transglycosylase B	CPS			Mflv_2206	Mkms_4063	Mmcs_3989	Mspyr1_16380	Mjls_4003
Mvan_4492	COG0489	D	ATPases involved in chromosome partitioning	CPS			Mflv_2205	Mkms_4064	Mmcs_3990	Mspyr1_16370	Mjls_4004
Mvan_4493	COG1826	U	Sec-independent protein secretion pathway components	CPS			Mflv_2203	Mkms_4065	Mmcs_3991	Mspyr1_16360	Mjls_4005
Mvan_4494	COG0265	O	"Trypsin-like serine proteases, typically periplasmic, contain C-terminal PDZ"	CPS			Mflv_2202	Mkms_4066	Mmcs_3992	Mspyr1_16350	Mjls_4006
Mvan_4499	COG1131	V	"ABC-type multidrug transport system, ATPase component"	CPS			Mflv_2197	Mkms_4071	Mmcs_3997	Mspyr1_16300	Mjls_4011
Mvan_4500	COG3559	M	Putative exporter of polyketide antibiotics	CPS			Mflv_2196	Mkms_4072	Mmcs_3998	Mspyr1_16290	Mjls_4012
Mvan_4504	COG0438	M	Glycosyltransferase	CPS			Mflv_2191	Mkms_4075	Mmcs_4001	Mspyr1_16230	Mjls_4231
Mvan_4508	COG0463	M	Glycosyltransferases involved in cell wall biogenesis	CPS			Mflv_2187	Mkms_4079	Mmcs_4005	Mspyr1_16190	Mjls_4235
Mvan_4512	COG1474	O	"Cdc6-related protein, AAA superfamily ATPase"	CPS			Mflv_2183	Mkms_4083	Mmcs_4009	Mspyr1_16150	Mjls_4239
Mvan_4520	COG1876	M	D-alanyl-D-alanine carboxypeptidase	CPS			Mflv_2177	Mkms_0352	Mmcs_0342	Mspyr1_16090	Mjls_0331
Mvan_4540	COG1217	T	Predicted membrane GTPase involved in stress response	CPS			Mflv_2163	Mkms_4115	Mmcs_4040	Mspyr1_15940	Mjls_4269
Mvan_4559	COG3275	T	Putative regulator of cell autolysis	CPS			Mflv_2144	Mkms_4125	Mmcs_4050	Mspyr1_15740	Mjls_4279
Mvan_4560	COG3279	T	Response regulator of the LytR/AlgR family	CPS			Mflv_2143	Mkms_4126	Mmcs_4051	Mspyr1_15730	Mjls_4280
Mvan_4583	COG0702	M	Predicted nucleoside-diphosphate-sugar epimerases	CPS			Mflv_2122	Mkms_4149	Mmcs_4073	Mspyr1_15500	Mjls_4303
Mvan_4586	COG2335	M	Secreted and surface protein containing fasciclin-like repeats	CPS			Mflv_2119	Mkms_4153	Mmcs_4077	Mspyr1_15470	Mjls_4307
Mvan_4613	COG2114	T	"Adenylate cyclase, family 3 (some proteins contain HAMP domain)"	CPS			Mflv_2091	Mkms_4168	Mmcs_4092	Mspyr1_15170	Mjls_4322
Mvan_4631	COG0761	M	Penicillin tolerance protein	CPS			Mflv_2079	Mkms_4181	Mmcs_4105	Mspyr1_15030	Mjls_4336
Mvan_4635	COG0451	M	Nucleoside-diphosphate-sugar epimerases	CPS			Mflv_2075	Mkms_4185	Mmcs_4109	Mspyr1_14990	Mjls_4340
Mvan_4640	COG2200	T	FOG: EAL domain	CPS			Mflv_3478	Mkms_2261	Mmcs_2215	Mspyr1_28150	Mjls_2204
Mvan_4652	COG1875	T	Predicted ATPase related to phosphate starvation-inducible protein PhoH	CPS			Mflv_2062	Mkms_4204	Mmcs_4129	Mspyr1_14860	Mjls_4360
Mvan_4702	COG1366	T	Anti-anti-sigma regulatory factor (antagonist of anti-sigma factor)	CPS			Mflv_2021	Mkms_5246	Mmcs_5157	Mspyr1_14450	Mjls_5538
Mvan_4770	COG2919	D	Septum formation initiator	CPS			Mflv_1955	Mkms_4325	Mmcs_4239	Mspyr1_13580	Mjls_4618
Mvan_4772	COG2951	M	Membrane-bound lytic murein transglycosylase B	CPS			Mflv_1953	Mkms_4327	Mmcs_4241	Mspyr1_13560	Mjls_4620
Mvan_4779	COG2508	T	Regulator of polyketide synthase expression	CPS			Mflv_1946	Mkms_5322	Mmcs_5234	Mspyr1_13500	Mjls_5614
Mvan_4782	COG1207	M	N-acetylglucosamine-1-phosphate uridyltransferase (contains nucleotidyltransf	CPS			Mflv_1944	Mkms_4334	Mmcs_4248	Mspyr1_13470	Mjls_4627
Mvan_4795	COG0842	V	"ABC-type multidrug transport system, permease component"	CPS			Mflv_1937	Mkms_4345	Mmcs_4259	Mspyr1_13400	Mjls_4638
Mvan_4796	COG1131	V	"ABC-type multidrug transport system, ATPase component"	CPS			Mflv_1936	Mkms_4346	Mmcs_4260	Mspyr1_13390	Mjls_4639
Mvan_4809	COG1928	O	Dolichyl-phosphate-mannose--protein O-mannosyl transferase	CPS			Mflv_1924	Mkms_4360	Mmcs_4274	Mspyr1_13270	Mjls_4653
Mvan_4818	COG0664	T	cAMP-binding proteins - catabolite gene activator and regulatory subunit of c	CPS			Mflv_1915	Mkms_4370	Mmcs_4284	Mspyr1_13170	Mjls_4663
Mvan_4833	COG1210	M	UDP-glucose pyrophosphorylase	CPS			Mflv_1897	Mkms_4376	Mmcs_4290	Mspyr1_12980	Mjls_4668
Mvan_4836	COG1261	N	Flagellar basal body P-ring biosynthesis protein	CPS			Mflv_1894	Mkms_4379	Mmcs_4293	Mspyr1_12940	Mjls_4671
Mvan_4836	COG1261	O	Flagellar basal body P-ring biosynthesis protein	CPS			Mflv_1894	Mkms_4379	Mmcs_4293	Mspyr1_12940	Mjls_4671
Mvan_4838	COG1970	M	Large-conductance mechanosensitive channel	CPS			Mflv_1892	Mkms_4380	Mmcs_4294	Mspyr1_12920	Mjls_4672
Mvan_4842	COG0265	O	"Trypsin-like serine proteases, typically periplasmic, contain C-terminal PDZ"	CPS			Mflv_1889	Mkms_4385	Mmcs_4299	Mspyr1_12880	Mjls_4679
Mvan_4843	COG0642	T	Signal transduction histidine kinase	CPS			Mflv_1888	Mkms_4386	Mmcs_4300	Mspyr1_12870	Mjls_4680
Mvan_4844	COG0745	T	Response regulators consisting of a CheY-like receiver domain and a winged-he	CPS			Mflv_1887	Mkms_4387	Mmcs_4301	Mspyr1_12860	Mjls_4681
Mvan_4871	COG0739	M	Membrane proteins related to metalloendopeptidases	CPS			Mflv_1864	Mkms_4414	Mmcs_4328	Mspyr1_12640	Mjls_4708
Mvan_4938	COG3707	T	Response regulator with putative antiterminator output domain	CPS			Mflv_1809	Mkms_4466	Mmcs_4379	Mspyr1_11930	Mjls_4760
Mvan_4943	COG0071	O	Molecular chaperone (small heat shock protein)	CPS			Mflv_1805	Mkms_4467	Mmcs_4380	Mspyr1_11890	Mjls_4761
Mvan_4948	COG2230	M	Cyclopropane fatty acid synthase and related methyltransferases	CPS			Mflv_1801	Mkms_0802	Mmcs_0787	Mspyr1_11850	Mjls_0783
Mvan_4949	COG2230	M	Cyclopropane fatty acid synthase and related methyltransferases	CPS			Mflv_1800	Mkms_0801	Mmcs_0786	Mspyr1_11840	Mjls_0782
Mvan_4990	COG1680	V	Beta-lactamase class C and other penicillin binding proteins	CPS			Mflv_1757	Mkms_4516	Mmcs_4429	Mspyr1_11410	Mjls_4810
Mvan_5005	COG1132	V	"ABC-type multidrug transport system, ATPase and permease components"	CPS			Mflv_1748	Mkms_4531	Mmcs_4444	Mspyr1_11320	Mjls_4826
Mvan_5006	COG1132	V	"ABC-type multidrug transport system, ATPase and permease components"	CPS			Mflv_1747	Mkms_4532	Mmcs_4445	Mspyr1_11310	Mjls_4827
Mvan_5007	COG1132	V	"ABC-type multidrug transport system, ATPase and permease components"	CPS			Mflv_1746	Mkms_4533	Mmcs_4446	Mspyr1_11300	Mjls_4828
Mvan_5009	COG0745	T	Response regulators consisting of a CheY-like receiver domain and a winged-he	CPS			Mflv_1744	Mkms_4535	Mmcs_4448	Mspyr1_11280	Mjls_4830
Mvan_5010	COG0642	T	Signal transduction histidine kinase	CPS			Mflv_1743	Mkms_4536	Mmcs_4449	Mspyr1_11270	Mjls_4831
Mvan_5011	COG0545	O	FKBP-type peptidyl-prolyl cis-trans isomerases 1	CPS			Mflv_1740	Mkms_4537	Mmcs_4450	Mspyr1_11260	Mjls_4832
Mvan_5043	COG0435	O	Predicted glutathione S-transferase	CPS			Mflv_1709	Mkms_4561	Mmcs_4474	Mspyr1_10950	Mjls_4857
Mvan_5097	COG0745	T	Response regulators consisting of a CheY-like receiver domain and a winged-he	CPS			Mflv_1650	Mkms_4612	Mmcs_4525	Mspyr1_10360	Mjls_4908
Mvan_5099	COG0526	O	Thiol-disulfide isomerase and thioredoxins	CPS			Mflv_1648	Mkms_4614	Mmcs_4527	Mspyr1_10340	Mjls_4910
Mvan_5113	COG0702	M	Predicted nucleoside-diphosphate-sugar epimerases	CPS			Mflv_1635	Mkms_4627	Mmcs_4540	Mspyr1_10220	Mjls_4923
Mvan_5134	COG0386	O	Glutathione peroxidase	CPS			Mflv_1619	Mkms_4645	Mmcs_4557	Mspyr1_10050	Mjls_4940
Mvan_5174	COG0642	T	Signal transduction histidine kinase	CPS			Mflv_1582	Mkms_4677	Mmcs_4589	Mspyr1_09670	Mjls_4972
Mvan_5175	COG0745	T	Response regulators consisting of a CheY-like receiver domain and a winged-he	CPS			Mflv_1581	Mkms_4678	Mmcs_4590	Mspyr1_09660	Mjls_4973
Mvan_5182	COG1975	O	"Xanthine and CO dehydrogenases maturation factor, XdhC/CoxF family"	CPS			Mflv_1574	Mkms_0499	Mmcs_0488	Mspyr1_09580	Mjls_0477
Mvan_5194	COG0451	M	Nucleoside-diphosphate-sugar epimerases	CPS			Mflv_1564	Mkms_5335	Mmcs_5247	Mspyr1_09480	Mjls_5626
Mvan_5263	COG2203	T	FOG: GAF domain	CPS			Mflv_1493	Mkms_3658	Mmcs_3585	Mspyr1_46740	Mjls_3590
Mvan_5342	COG1066	O	Predicted ATP-dependent serine protease	CPS			Mflv_1442	Mkms_4828	Mmcs_4742	Mspyr1_47250	Mjls_5128
Mvan_5353	COG2367	V	Beta-lactamase class A	CPS			Mflv_1434	Mkms_4838	Mmcs_4752	Mspyr1_47340	Mjls_5138
Mvan_5358	COG0542	O	"ATPases with chaperone activity, ATP-binding subunit"	CPS			Mflv_1430	Mkms_4842	Mmcs_4756	Mspyr1_47410	Mjls_5142
Mvan_5372	COG0465	O	ATP-dependent Zn proteases	CPS			Mflv_1416	Mkms_4856	Mmcs_4770	Mspyr1_47550	Mjls_5156
Mvan_5378	COG0037	D	Predicted ATPase of the PP-loop superfamily implicated in cell cycle control	CPS			Mflv_1411	Mkms_4862	Mmcs_4776	Mspyr1_47600	Mjls_5162
Mvan_5380	COG2027	M	D-alanyl-D-alanine carboxypeptidase (penicillin-binding protein 4)	CPS			Mflv_1409	Mkms_4864	Mmcs_4778	Mspyr1_47620	Mjls_5164
Mvan_5389	COG1087	M	UDP-glucose 4-epimerase	CPS			Mflv_1401	Mkms_4875	Mmcs_4789	Mspyr1_47700	Mjls_5175
Mvan_5395	COG2114	T	"Adenylate cyclase, family 3 (some proteins contain HAMP domain)"	CPS			Mflv_1395	Mkms_4881	Mmcs_4795	Mspyr1_47770	Mjls_5181
Mvan_5401	COG0515	T	Serine/threonine protein kinase	CPS			Mflv_1389	Mkms_5484	Mmcs_5395	Mspyr1_47830	Mjls_5771
Mvan_5421	COG4962	U	"Flp pilus assembly protein, ATPase CpaF"	CPS			Mflv_1384	Mkms_4891	Mmcs_4805	Mspyr1_47890	Mjls_5192
Mvan_5422	COG0455	D	ATPases involved in chromosome partitioning	CPS			Mflv_1383	Mkms_4892	Mmcs_4806	Mspyr1_47900	Mjls_5193
Mvan_5430	COG0265	O	"Trypsin-like serine proteases, typically periplasmic, contain C-terminal PDZ"	CPS			Mflv_1376	Mkms_4899	Mmcs_4813	Mspyr1_47970	Mjls_5200
Mvan_5432	COG0526	O	Thiol-disulfide isomerase and thioredoxins	CPS			Mflv_1374	Mkms_4901	Mmcs_4815	Mspyr1_47990	Mjls_5202
Mvan_5435	COG0664	T	cAMP-binding proteins - catabolite gene activator and regulatory subunit of c	CPS			Mflv_1371	Mkms_4904	Mmcs_4818	Mspyr1_48020	Mjls_5205
Mvan_5442	COG0744	M	Membrane carboxypeptidase (penicillin-binding protein)	CPS			Mflv_1365	Mkms_4911	Mmcs_4825	Mspyr1_48130	Mjls_5212
Mvan_5471	COG2230	M	Cyclopropane fatty acid synthase and related methyltransferases	CPS			Mflv_1324	Mkms_4966	Mmcs_4877	Mspyr1_48550	Mjls_5245
Mvan_5520	COG0769	M	UDP-N-acetylmuramyl tripeptide synthase	CPS			Mflv_1291	Mkms_4990	Mmcs_4901	Mspyr1_48880	Mjls_5269
Mvan_5529	COG0860	M	N-acetylmuramoyl-L-alanine amidase	CPS			Mflv_1286	Mkms_4994	Mmcs_4905	Mspyr1_48950	Mjls_5273
Mvan_5532	COG2230	M	Cyclopropane fatty acid synthase and related methyltransferases	CPS			Mflv_1283	Mkms_4997	Mmcs_4908	Mspyr1_48980	Mjls_5276
Mvan_5537	COG0265	O	"Trypsin-like serine proteases, typically periplasmic, contain C-terminal PDZ"	CPS			Mflv_1278	Mkms_5001	Mmcs_4912	Mspyr1_49050	Mjls_5280
Mvan_5561	COG1077	D	Actin-like ATPase involved in cell morphogenesis	CPS			Mflv_1247	Mkms_5040	Mmcs_4952	Mspyr1_49340	Mjls_5333
Mvan_5601	COG1732	M	Periplasmic glycine betaine/choline-binding (lipo)protein of an ABC-type tran	CPS			Mflv_1207	Mkms_5055	Mmcs_4967	Mspyr1_49750	Mjls_5348
Mvan_5618	COG1134	M	"ABC-type polysaccharide/polyol phosphate transport system, ATPase component"	CPS			Mflv_1186	Mkms_5079	Mmcs_4991	Mspyr1_49990	Mjls_5372
Mvan_5620	COG1682	M	"ABC-type polysaccharide/polyol phosphate export systems, permease component"	CPS			Mflv_1184	Mkms_5081	Mmcs_4993	Mspyr1_50010	Mjls_5374
Mvan_5635	COG0515	T	Serine/threonine protein kinase	CPS			Mflv_1172	Mkms_5095	Mmcs_5007	Mspyr1_50150	Mjls_5388
Mvan_5650	COG0562	M	UDP-galactopyranose mutase	CPS			Mflv_1159	Mkms_5108	Mmcs_5020	Mspyr1_50280	Mjls_5401
Mvan_5652	COG5479	M	Uncharacterized protein potentially involved in peptidoglycan biosynthesis	CPS			Mflv_1157	Mkms_5110	Mmcs_5022	Mspyr1_50300	Mjls_5403
Mvan_5705	COG0451	M	Nucleoside-diphosphate-sugar epimerases	CPS			Mflv_1108	Mkms_5177	Mmcs_5089	Mspyr1_50790	Mjls_5468
Mvan_5708	COG0229	O	Conserved domain frequently associated with peptide methionine sulfoxide redu	CPS			Mflv_1106	Mkms_5179	Mmcs_5091	Mspyr1_50810	Mjls_5470
Mvan_5709	COG0225	O	Peptide methionine sulfoxide reductase	CPS			Mflv_1105	Mkms_5180	Mmcs_5092	Mspyr1_50820	Mjls_5471
Mvan_5718	COG0438	M	Glycosyltransferase	CPS			Mflv_1099	Mkms_5190	Mmcs_5102	Mspyr1_50890	Mjls_5481
Mvan_5727	COG3707	T	Response regulator with putative antiterminator output domain	CPS			Mflv_1090	Mkms_5202	Mmcs_5113	Mspyr1_50980	Mjls_5493
Mvan_5757	COG1680	V	Beta-lactamase class C and other penicillin binding proteins	CPS			Mflv_1067	Mkms_5272	Mmcs_5183	Mspyr1_51210	Mjls_5564
Mvan_5761	COG3823	O	Glutamine cyclotransferase	CPS			Mflv_1065	Mkms_2944	Mmcs_2900	Mspyr1_51230	Mjls_2930
Mvan_5784	COG0668	M	Small-conductance mechanosensitive channel	CPS			Mflv_1046	Mkms_2310	Mmcs_2263	Mspyr1_51420	Mjls_2302
Mvan_5805	COG2208	T	"Serine phosphatase RsbU, regulator of sigma subunit"	CPS			Mflv_1031	Mkms_3385	Mmcs_3323	Mspyr1_51570	Mjls_3334
Mvan_5807	COG1366	T	Anti-anti-sigma regulatory factor (antagonist of anti-sigma factor)	CPS			Mflv_1029	Mkms_3387	Mmcs_3325	Mspyr1_51590	Mjls_3336
Mvan_5808	COG0451	M	Nucleoside-diphosphate-sugar epimerases	CPS			Mflv_1028	Mkms_4590	Mmcs_4503	Mspyr1_51600	Mjls_4886
Mvan_5895	COG1680	V	Beta-lactamase class C and other penicillin binding proteins	CPS			Mflv_0495	Mkms_1761	Mmcs_1715	Mspyr1_02650	Mjls_1692
Mvan_6036	COG0744	M	Membrane carboxypeptidase (penicillin-binding protein)	CPS			Mflv_0871	Mkms_5461	Mmcs_5372	Mspyr1_53030	Mjls_5748
Mvan_6067	COG0492	O	Thioredoxin reductase	CPS			Mflv_0839	Mkms_5491	Mmcs_5402	Mspyr1_53350	Mjls_5778
Mvan_6068	COG3118	O	Thioredoxin domain-containing protein	CPS			Mflv_0838	Mkms_5492	Mmcs_5403	Mspyr1_53360	Mjls_5779
Mvan_6069	COG0860	M	N-acetylmuramoyl-L-alanine amidase	CPS			Mflv_0837	Mkms_5493	Mmcs_5404	Mspyr1_53370	Mjls_5780
Mvan_6072	COG1192	D	ATPases involved in chromosome partitioning	CPS			Mflv_0834	Mkms_0002	Mmcs_5407	Mspyr1_53400	Mjls_5783
Mvan_6073	COG0357	M	Predicted S-adenosylmethionine-dependent methyltransferase involved in bacter	CPS			Mflv_0833	Mkms_0003	Mmcs_5408	Mspyr1_53410	Mjls_5784
Mvan_6075	COG0706	U	Preprotein translocase subunit YidC	CPS			Mflv_0831	Mkms_0005	Mmcs_5410	Mspyr1_53430	Mjls_5786
Mvan_0001	COG0593	L	ATPase involved in DNA replication initiation	ISP			Mflv_0827	Mkms_0009	Mmcs_0001	Mspyr1_00010	Mjls_0001
Mvan_0002	COG0592	L	DNA polymerase sliding clamp subunit (PCNA homolog)	ISP			Mflv_0826	Mkms_0010	Mmcs_0002	Mspyr1_00020	Mjls_0002
Mvan_0004	COG1195	L	Recombinational DNA repair ATPase (RecF pathway)	ISP			Mflv_0824	Mkms_0012	Mmcs_0004	Mspyr1_00040	Mjls_0004
Mvan_0006	COG0187	L	"Type IIA topoisomerase (DNA gyrase/topo II, topoisomerase IV), B subunit"	ISP			Mflv_0822	Mkms_0014	Mmcs_0006	Mspyr1_00060	Mjls_0006
Mvan_0007	COG0188	L	"Type IIA topoisomerase (DNA gyrase/topo II, topoisomerase IV), A subunit"	ISP			Mflv_0821	Mkms_0015	Mmcs_0007	Mspyr1_00070	Mjls_0007
Mvan_0023	COG0515	K	Serine/threonine protein kinase	ISP			Mflv_0812	Mkms_0023	Mmcs_0015	Mspyr1_00200	Mjls_0015
Mvan_0023	COG0515	L	Serine/threonine protein kinase	ISP			Mflv_0812	Mkms_0023	Mmcs_0015	Mspyr1_00200	Mjls_0015
Mvan_0024	COG0515	L	Serine/threonine protein kinase	ISP			Mflv_0811	Mkms_0024	Mmcs_0016	Mspyr1_00210	Mjls_0016
Mvan_0024	COG0515	K	Serine/threonine protein kinase	ISP			Mflv_0811	Mkms_0024	Mmcs_0016	Mspyr1_00210	Mjls_0016
Mvan_0096	COG1349	K	Transcriptional regulators of sugar metabolism	ISP			Mflv_0750	Mkms_0091	Mmcs_0082	Mspyr1_00820	Mjls_0072
Mvan_0102	COG1309	K	Transcriptional regulator	ISP			Mflv_0745	Mkms_0095	Mmcs_0086	Mspyr1_00870	Mjls_0076
Mvan_0103	COG1309	K	Transcriptional regulator	ISP			Mflv_0744	Mkms_0096	Mmcs_0087	Mspyr1_00880	Mjls_0077
Mvan_0126	COG1309	K	Transcriptional regulator	ISP			Mflv_0719	Mkms_0117	Mmcs_0108	Mspyr1_01090	Mjls_0098
Mvan_0130	COG1802	K	Transcriptional regulators	ISP			Mflv_0715	Mkms_0123	Mmcs_0114	Mspyr1_01130	Mjls_0104
Mvan_0149	COG1595	K	"DNA-directed RNA polymerase specialized sigma subunit, sigma24 homolog"	ISP			Mflv_0519	Mkms_0148	Mmcs_0139	Mspyr1_02400	Mjls_0129
Mvan_0170	COG1309	K	Transcriptional regulator	ISP			Mflv_0973	Mkms_0633	Mmcs_0620	Mspyr1_52170	Mjls_0611
Mvan_0191	COG0745	K	Response regulators consisting of a CheY-like receiver domain and a winged-he	ISP			Mflv_0461	Mkms_0174	Mmcs_0165	Mspyr1_02940	Mjls_0155
Mvan_0220	COG2188	K	Transcriptional regulators	ISP			Mflv_0447	Mkms_0190	Mmcs_0181	Mspyr1_03070	Mjls_0170
Mvan_0236	COG2207	K	AraC-type DNA-binding domain-containing proteins	ISP			Mflv_0432	Mkms_0224	Mmcs_0214	Mspyr1_03220	Mjls_0204
Mvan_0257	COG1309	K	Transcriptional regulator	ISP			Mflv_0414	Mkms_0246	Mmcs_0236	Mspyr1_03400	Mjls_0226
Mvan_0313	COG1309	K	Transcriptional regulator	ISP			Mflv_4630	Mkms_3262	Mmcs_3200	Mspyr1_13930	Mjls_4594
Mvan_0321	COG1309	K	Transcriptional regulator	ISP			Mflv_4581	Mkms_4927	Mmcs_4839	Mspyr1_14010	Mjls_4586
Mvan_0323	COG1309	K	Transcriptional regulator	ISP			Mflv_4579	Mkms_4925	Mmcs_4837	Mspyr1_14030	Mjls_4584
Mvan_0372	COG1309	K	Transcriptional regulator	ISP			Mflv_0364	Mkms_1508	Mmcs_1486	Mspyr1_03920	Mjls_1484
Mvan_0375	COG0583	K	Transcriptional regulator	ISP			Mflv_0362	Mkms_0364	Mmcs_0354	Mspyr1_03940	Mjls_0343
Mvan_0391	COG0024	J	Methionine aminopeptidase	ISP			Mflv_0784	Mkms_3125	Mmcs_3065	Mspyr1_00460	Mjls_3082
Mvan_0396	COG3285	L	Predicted eukaryotic-type DNA primase	ISP			Mflv_0342	Mkms_0370	Mmcs_0360	Mspyr1_04160	Mjls_0349
Mvan_0462	COG1414	K	Transcriptional regulator	ISP			Mflv_0596	Mkms_1646	Mmcs_1621	Mspyr1_01390	Mjls_1594
Mvan_0524	COG1846	K	Transcriptional regulators	ISP			Mflv_0641	Mkms_5638	Mmcs_5460	Mspyr1_01830	Mjls_1638
Mvan_0537	COG1846	K	Transcriptional regulators	ISP			Mflv_0628	Mkms_5651	Mmcs_1677	Mspyr1_01960	Mjls_1651
Mvan_0559	COG1414	K	Transcriptional regulator	ISP			Mflv_0531	Mkms_1725	Mmcs_1697	Mspyr1_02280	Mjls_1675
Mvan_0575	COG2801	L	Transposase and inactivated derivatives	ISP			Mflv_0559	Mkms_1652	Mmcs_1626	Mspyr1_02180	Mjls_1670
Mvan_0576	COG2963	L	Transposase and inactivated derivatives	ISP			Mflv_0560	Mkms_1653	Mmcs_1627	Mspyr1_25240	Mjls_1669
Mvan_0604	COG3328	L	Transposase and inactivated derivatives	ISP			Mflv_5387	Mkms_5830	Mmcs_5433	Mspyr1_37700	Mjls_1439
Mvan_0620	COG2771	K	DNA-binding HTH domain-containing proteins	ISP			Mflv_0277	Mkms_0453	Mmcs_0443	Mspyr1_04980	Mjls_0430
Mvan_0637	COG0789	K	Predicted transcriptional regulators	ISP			Mflv_0257	Mkms_0476	Mmcs_0465	Mspyr1_05190	Mjls_0452
Mvan_0641	COG1309	K	Transcriptional regulator	ISP			Mflv_0253	Mkms_0483	Mmcs_0472	Mspyr1_05230	Mjls_0459
Mvan_0663	COG0566	J	rRNA methylases	ISP			Mflv_0242	Mkms_0493	Mmcs_0482	Mspyr1_05340	Mjls_0471
Mvan_0665	COG1309	K	Transcriptional regulator	ISP			Mflv_0240	Mkms_0495	Mmcs_0484	Mspyr1_05360	Mjls_0473
Mvan_0684	COG1846	K	Transcriptional regulators	ISP			Mflv_0223	Mkms_0532	Mmcs_0520	Mspyr1_05540	Mjls_0510
Mvan_0703	COG0515	L	Serine/threonine protein kinase	ISP			Mflv_0202	Mkms_0552	Mmcs_0540	Mspyr1_05750	Mjls_0530
Mvan_0703	COG0515	K	Serine/threonine protein kinase	ISP			Mflv_0202	Mkms_0552	Mmcs_0540	Mspyr1_05750	Mjls_0530
Mvan_0719	COG1309	K	Transcriptional regulator	ISP			Mflv_0186	Mkms_0571	Mmcs_0559	Mspyr1_05920	Mjls_0549
Mvan_0730	COG0708	L	Exonuclease III	ISP			Mflv_0177	Mkms_0579	Mmcs_0567	Mspyr1_06020	Mjls_0557
Mvan_0732	COG0242	J	N-formylmethionyl-tRNA deformylase	ISP			Mflv_0175	Mkms_0581	Mmcs_0569	Mspyr1_06040	Mjls_0559
Mvan_0759	COG1061	K	DNA or RNA helicases of superfamily II	ISP			Mflv_0145	Mkms_0615	Mmcs_0602	Mspyr1_06360	Mjls_0593
Mvan_0759	COG1061	L	DNA or RNA helicases of superfamily II	ISP			Mflv_0145	Mkms_0615	Mmcs_0602	Mspyr1_06360	Mjls_0593
Mvan_0763	COG1309	K	Transcriptional regulator	ISP			Mflv_0142	Mkms_0619	Mmcs_0606	Mspyr1_06390	Mjls_0597
Mvan_0790	COG3284	K	Transcriptional activator of acetoin/glycerol metabolism	ISP			Mflv_0123	Mkms_0639	Mmcs_0626	Mspyr1_06600	Mjls_0619
Mvan_0805	COG1309	K	Transcriptional regulator	ISP			Mflv_0103	Mkms_0653	Mmcs_0640	Mspyr1_06800	Mjls_0633
Mvan_0807	COG1396	K	Predicted transcriptional regulators	ISP			Mflv_0101	Mkms_0655	Mmcs_0642	Mspyr1_06820	Mjls_0635
Mvan_0826	COG1940	K	Transcriptional regulator/sugar kinase	ISP			Mflv_0087	Mkms_0669	Mmcs_0656	Mspyr1_06970	Mjls_0649
Mvan_0831	COG0745	K	Response regulators consisting of a CheY-like receiver domain and a winged-he	ISP			Mflv_0082	Mkms_0674	Mmcs_0661	Mspyr1_07020	Mjls_0654
Mvan_0855	COG1309	K	Transcriptional regulator	ISP			Mflv_0059	Mkms_0699	Mmcs_0686	Mspyr1_07290	Mjls_0679
Mvan_0885	COG0745	K	Response regulators consisting of a CheY-like receiver domain and a winged-he	ISP			Mflv_0035	Mkms_0723	Mmcs_0709	Mspyr1_07550	Mjls_0703
Mvan_0952	COG2186	K	Transcriptional regulators	ISP			Mflv_0016	Mkms_0349	Mmcs_0339	Mspyr1_07750	Mjls_0328
Mvan_0972	COG4977	K	Transcriptional regulator containing an amidase domain and an AraC-type DNA-b	ISP			Mflv_5267	Mkms_0761	Mmcs_0747	Mspyr1_07960	Mjls_0741
Mvan_0973	COG4977	K	Transcriptional regulator containing an amidase domain and an AraC-type DNA-b	ISP			Mflv_5266	Mkms_0762	Mmcs_0748	Mspyr1_07970	Mjls_0742
Mvan_1013	COG2207	K	AraC-type DNA-binding domain-containing proteins	ISP			Mflv_5242	Mkms_1055	Mmcs_1039	Mspyr1_08220	Mjls_1065
Mvan_1033	COG0515	L	Serine/threonine protein kinase	ISP			Mflv_5237	Mkms_0797	Mmcs_0782	Mspyr1_08280	Mjls_0778
Mvan_1033	COG0515	K	Serine/threonine protein kinase	ISP			Mflv_5237	Mkms_0797	Mmcs_0782	Mspyr1_08280	Mjls_0778
Mvan_1066	COG0515	L	Serine/threonine protein kinase	ISP			Mflv_5210	Mkms_3463	Mmcs_3400	Mspyr1_08600	Mjls_3411
Mvan_1066	COG0515	K	Serine/threonine protein kinase	ISP			Mflv_5210	Mkms_3463	Mmcs_3400	Mspyr1_08600	Mjls_3411
Mvan_1111	COG2801	L	Transposase and inactivated derivatives	ISP			Mflv_3188	Mkms_5655	Mmcs_1456	Mspyr1_25510	Mjls_1590
Mvan_1146	COG1112	L	Superfamily I DNA and RNA helicases and helicase subunits	ISP			Mflv_5176	Mkms_0844	Mmcs_0827	Mspyr1_45960	Mjls_0847
Mvan_1156	COG1309	K	Transcriptional regulator	ISP			Mflv_5173	Mkms_0418	Mmcs_0409	Mspyr1_45930	Mjls_0397
Mvan_1180	COG0507	L	"ATP-dependent exoDNAse (exonuclease V), alpha subunit - helicase superfamily"	ISP			Mflv_5152	Mkms_0878	Mmcs_0861	Mspyr1_45720	Mjls_0867
Mvan_1208	COG0507	L	"ATP-dependent exoDNAse (exonuclease V), alpha subunit - helicase superfamily"	ISP			Mflv_5131	Mkms_0914	Mmcs_0897	Mspyr1_45510	Mjls_0903
Mvan_1209	COG1074	L	ATP-dependent exoDNAse (exonuclease V) beta subunit (contains helicase and ex	ISP			Mflv_5130	Mkms_0917	Mmcs_0900	Mspyr1_45500	Mjls_0906
Mvan_1210	COG1330	L	Exonuclease V gamma subunit	ISP			Mflv_5129	Mkms_0918	Mmcs_0901	Mspyr1_45490	Mjls_0907
Mvan_1229	COG0267	J	Ribosomal protein L33	ISP			Mflv_5122	Mkms_0934	Mmcs_0917	Mspyr1_45400	Mjls_0945
Mvan_1234	COG0250	K	Transcription antiterminator	ISP			Mflv_5117	Mkms_0939	Mmcs_0922	Mspyr1_45340	Mjls_0950
Mvan_1235	COG0080	J	Ribosomal protein L11	ISP			Mflv_5116	Mkms_0940	Mmcs_0923	Mspyr1_45330	Mjls_0951
Mvan_1236	COG0081	J	Ribosomal protein L1	ISP			Mflv_5115	Mkms_0941	Mmcs_0924	Mspyr1_45320	Mjls_0952
Mvan_1244	COG1309	K	Transcriptional regulator	ISP			Mflv_5109	Mkms_0975	Mmcs_0957	Mspyr1_45260	Mjls_0978
Mvan_1247	COG2378	K	Predicted transcriptional regulator	ISP			Mflv_5106	Mkms_0978	Mmcs_0960	Mspyr1_45230	Mjls_0988
Mvan_1251	COG1940	K	Transcriptional regulator/sugar kinase	ISP			Mflv_5102	Mkms_0983	Mmcs_0965	Mspyr1_45190	Mjls_0993
Mvan_1252	COG0244	J	Ribosomal protein L10	ISP			Mflv_5101	Mkms_0984	Mmcs_0966	Mspyr1_45180	Mjls_0994
Mvan_1253	COG0222	J	Ribosomal protein L7/L12	ISP			Mflv_5100	Mkms_0985	Mmcs_0967	Mspyr1_45170	Mjls_0995
Mvan_1257	COG0085	K	"DNA-directed RNA polymerase, beta subunit/140 kD subunit"	ISP			Mflv_5097	Mkms_0987	Mmcs_0969	Mspyr1_45140	Mjls_0997
Mvan_1258	COG0086	K	"DNA-directed RNA polymerase, beta' subunit/160 kD subunit"	ISP			Mflv_5096	Mkms_0988	Mmcs_0970	Mspyr1_45130	Mjls_0998
Mvan_1261	COG0648	L	Endonuclease IV	ISP			Mflv_5093	Mkms_0990	Mmcs_0972	Mspyr1_45110	Mjls_1000
Mvan_1271	COG3327	K	Phenylacetic acid-responsive transcriptional repressor	ISP			Mflv_5085	Mkms_0995	Mmcs_0977	Mspyr1_45040	Mjls_1005
Mvan_1278	COG1309	K	Transcriptional regulator	ISP			Mflv_5079	Mkms_1001	Mmcs_0983	Mspyr1_44970	Mjls_1011
Mvan_1279	COG0048	J	Ribosomal protein S12	ISP			Mflv_5078	Mkms_1002	Mmcs_0984	Mspyr1_44960	Mjls_1012
Mvan_1280	COG0049	J	Ribosomal protein S7	ISP			Mflv_5077	Mkms_1003	Mmcs_0985	Mspyr1_44950	Mjls_1013
Mvan_1281	COG0480	J	Translation elongation factors (GTPases)	ISP			Mflv_5076	Mkms_1004	Mmcs_0986	Mspyr1_44940	Mjls_1014
Mvan_1282	COG0050	J	GTPases - translation elongation factors	ISP			Mflv_5075	Mkms_1005	Mmcs_0987	Mspyr1_44930	Mjls_1015
Mvan_1289	COG1522	K	Transcriptional regulators	ISP			Mflv_5069	Mkms_1012	Mmcs_0994	Mspyr1_44870	Mjls_1022
Mvan_1293	COG1595	K	"DNA-directed RNA polymerase specialized sigma subunit, sigma24 homolog"	ISP			Mflv_5063	Mkms_1015	Mmcs_0997	Mspyr1_44820	Mjls_1025
Mvan_1304	COG0051	J	Ribosomal protein S10	ISP			Mflv_5050	Mkms_1029	Mmcs_1012	Mspyr1_44680	Mjls_1039
Mvan_1305	COG0087	J	Ribosomal protein L3	ISP			Mflv_5049	Mkms_1030	Mmcs_1013	Mspyr1_44670	Mjls_1040
Mvan_1306	COG0088	J	Ribosomal protein L4	ISP			Mflv_5048	Mkms_1031	Mmcs_1014	Mspyr1_44660	Mjls_1041
Mvan_1307	COG0089	J	Ribosomal protein L23	ISP			Mflv_5047	Mkms_1032	Mmcs_1015	Mspyr1_44650	Mjls_1042
Mvan_1308	COG0090	J	Ribosomal protein L2	ISP			Mflv_5046	Mkms_1033	Mmcs_1016	Mspyr1_44640	Mjls_1043
Mvan_1309	COG0185	J	Ribosomal protein S19	ISP			Mflv_5045	Mkms_1034	Mmcs_1017	Mspyr1_44630	Mjls_1044
Mvan_1310	COG0091	J	Ribosomal protein L22	ISP			Mflv_5044	Mkms_1035	Mmcs_1018	Mspyr1_44620	Mjls_1045
Mvan_1311	COG0092	J	Ribosomal protein S3	ISP			Mflv_5043	Mkms_1036	Mmcs_1019	Mspyr1_44610	Mjls_1046
Mvan_1312	COG0197	J	Ribosomal protein L16/L10E	ISP			Mflv_5042	Mkms_1037	Mmcs_1020	Mspyr1_44600	Mjls_1047
Mvan_1313	COG0255	J	Ribosomal protein L29	ISP			Mflv_5041	Mkms_1038	Mmcs_1021	Mspyr1_44590	Mjls_1048
Mvan_1314	COG0186	J	Ribosomal protein S17	ISP			Mflv_5040	Mkms_1039	Mmcs_1022	Mspyr1_44580	Mjls_1049
Mvan_1332	COG0093	J	Ribosomal protein L14	ISP			Mflv_5037	Mkms_1042	Mmcs_1025	Mspyr1_44550	Mjls_1054
Mvan_1333	COG0198	J	Ribosomal protein L24	ISP			Mflv_5036	Mkms_1043	Mmcs_1026	Mspyr1_44540	Mjls_1055
Mvan_1334	COG0094	J	Ribosomal protein L5	ISP			Mflv_5035	Mkms_1044	Mmcs_1027	Mspyr1_44530	Mjls_1056
Mvan_1335	COG0199	J	Ribosomal protein S14	ISP			Mflv_5034	Mkms_1045	Mmcs_1028	Mspyr1_44520	Mjls_1057
Mvan_1336	COG0096	J	Ribosomal protein S8	ISP			Mflv_5033	Mkms_1046	Mmcs_1029	Mspyr1_44510	Mjls_1058
Mvan_1337	COG0097	J	Ribosomal protein L6P/L9E	ISP			Mflv_5032	Mkms_1047	Mmcs_1030	Mspyr1_44500	Mjls_1059
Mvan_1338	COG0256	J	Ribosomal protein L18	ISP			Mflv_5031	Mkms_1048	Mmcs_1031	Mspyr1_44490	Mjls_1060
Mvan_1339	COG0098	J	Ribosomal protein S5	ISP			Mflv_5030	Mkms_1049	Mmcs_1032	Mspyr1_44480	Mjls_1061
Mvan_1340	COG1841	J	Ribosomal protein L30/L7E	ISP			Mflv_5029	Mkms_1050	Mmcs_1033	Mspyr1_44470	Mjls_1062
Mvan_1341	COG0200	J	Ribosomal protein L15	ISP			Mflv_5028	Mkms_1051	Mmcs_1034	Mspyr1_44460	Mjls_1063
Mvan_1349	COG0024	J	Methionine aminopeptidase	ISP			Mflv_5020	Mkms_1064	Mmcs_1048	Mspyr1_44380	Mjls_1076
Mvan_1350	COG1595	K	"DNA-directed RNA polymerase specialized sigma subunit, sigma24 homolog"	ISP			Mflv_5019	Mkms_1065	Mmcs_1049	Mspyr1_44370	Mjls_1077
Mvan_1356	COG1846	K	Transcriptional regulators	ISP			Mflv_5017	Mkms_1067	Mmcs_1051	Mspyr1_44350	Mjls_1079
Mvan_1358	COG2197	K	Response regulator containing a CheY-like receiver domain and an HTH DNA-bind	ISP			Mflv_5014	Mkms_1072	Mmcs_1056	Mspyr1_44320	Mjls_1083
Mvan_1431	COG0361	J	Translation initiation factor 1 (IF-1)	ISP			Mflv_4974	Mkms_1125	Mmcs_1108	Mspyr1_43920	Mjls_1137
Mvan_1433	COG0099	J	Ribosomal protein S13	ISP			Mflv_4973	Mkms_1127	Mmcs_1110	Mspyr1_43900	Mjls_1139
Mvan_1434	COG0100	J	Ribosomal protein S11	ISP			Mflv_4972	Mkms_1128	Mmcs_1111	Mspyr1_43890	Mjls_1140
Mvan_1435	COG0522	J	Ribosomal protein S4 and related proteins	ISP			Mflv_4971	Mkms_1129	Mmcs_1112	Mspyr1_43880	Mjls_1141
Mvan_1436	COG0202	K	"DNA-directed RNA polymerase, alpha subunit/40 kD subunit"	ISP			Mflv_4970	Mkms_1130	Mmcs_1113	Mspyr1_43870	Mjls_1142
Mvan_1437	COG0203	J	Ribosomal protein L17	ISP			Mflv_4969	Mkms_1131	Mmcs_1114	Mspyr1_43860	Mjls_1143
Mvan_1438	COG0101	J	Pseudouridylate synthase	ISP			Mflv_4968	Mkms_1132	Mmcs_1115	Mspyr1_43850	Mjls_1144
Mvan_1469	COG0102	J	Ribosomal protein L13	ISP			Mflv_4950	Mkms_1147	Mmcs_1130	Mspyr1_43670	Mjls_1157
Mvan_1470	COG0103	J	Ribosomal protein S9	ISP			Mflv_4949	Mkms_1148	Mmcs_1131	Mspyr1_43660	Mjls_1158
Mvan_1508	COG1595	K	"DNA-directed RNA polymerase specialized sigma subunit, sigma24 homolog"	ISP			Mflv_4912	Mkms_1181	Mmcs_1164	Mspyr1_43290	Mjls_1191
Mvan_1515	COG2197	K	Response regulator containing a CheY-like receiver domain and an HTH DNA-bind	ISP			Mflv_4904	Mkms_3412	Mmcs_3350	Mspyr1_43210	Mjls_0796
Mvan_1523	COG0389	L	Nucleotidyltransferase/DNA polymerase involved in DNA repair	ISP			Mflv_4898	Mkms_1192	Mmcs_1175	Mspyr1_43150	Mjls_1202
Mvan_1524	COG1846	K	Transcriptional regulators	ISP			Mflv_0960	Mkms_1193	Mmcs_1176	Mspyr1_52270	Mjls_1203
Mvan_1530	COG0587	L	"DNA polymerase III, alpha subunit"	ISP			Mflv_4893	Mkms_1200	Mmcs_1183	Mspyr1_43100	Mjls_1210
Mvan_1533	COG0219	J	Predicted rRNA methylase (SpoU class)	ISP			Mflv_4891	Mkms_1203	Mmcs_1186	Mspyr1_43080	Mjls_1213
Mvan_1556	COG0708	L	Exonuclease III	ISP			Mflv_4873	Mkms_1228	Mmcs_1211	Mspyr1_42890	Mjls_1238
Mvan_1560	COG0180	J	Tryptophanyl-tRNA synthetase	ISP			Mflv_4871	Mkms_1229	Mmcs_1212	Mspyr1_42870	Mjls_1239
Mvan_1565	COG2197	K	Response regulator containing a CheY-like receiver domain and an HTH DNA-bind	ISP			Mflv_4865	Mkms_4526	Mmcs_4439	Mspyr1_42810	Mjls_4820
Mvan_1571	COG1522	K	Transcriptional regulators	ISP			Mflv_4861	Mkms_1236	Mmcs_1219	Mspyr1_42770	Mjls_1246
Mvan_1575	COG1595	K	"DNA-directed RNA polymerase specialized sigma subunit, sigma24 homolog"	ISP			Mflv_4852	Mkms_1240	Mmcs_1223	Mspyr1_42620	Mjls_1250
Mvan_1608	COG1846	K	Transcriptional regulators	ISP			Mflv_4830	Mkms_1259	Mmcs_1242	Mspyr1_42400	Mjls_1269
Mvan_1621	COG0564	J	"Pseudouridylate synthases, 23S RNA-specific"	ISP			Mflv_4820	Mkms_1268	Mmcs_1251	Mspyr1_42300	Mjls_1278
Mvan_1626	COG1309	K	Transcriptional regulator	ISP			Mflv_4816	Mkms_1274	Mmcs_1257	Mspyr1_42260	Mjls_1283
Mvan_1631	COG0266	L	Formamidopyrimidine-DNA glycosylase	ISP			Mflv_4811	Mkms_1282	Mmcs_1265	Mspyr1_42210	Mjls_1291
Mvan_1645	COG1522	K	Transcriptional regulators	ISP			Mflv_4797	Mkms_1288	Mmcs_1271	Mspyr1_42070	Mjls_1298
Mvan_1660	COG1191	K	DNA-directed RNA polymerase specialized sigma subunit	ISP			Mflv_4789	Mkms_1298	Mmcs_1281	Mspyr1_41980	Mjls_1310
Mvan_1726	COG1316	K	Transcriptional regulator	ISP			Mflv_4737	Mkms_1335	Mmcs_1318	Mspyr1_40710	Mjls_1354
Mvan_1729	COG1208	J	Nucleoside-diphosphate-sugar pyrophosphorylase involved in lipopolysaccharide	ISP			Mflv_4734	Mkms_1338	Mmcs_1321	Mspyr1_40680	Mjls_1357
Mvan_1731	COG0494	L	NTP pyrophosphohydrolases including oxidative damage repair enzymes	ISP			Mflv_4732	Mkms_1339	Mmcs_1322	Mspyr1_40660	Mjls_1358
Mvan_1745	COG1309	K	Transcriptional regulator	ISP			Mflv_4718	Mkms_1353	Mmcs_1335	Mspyr1_40510	Mjls_1371
Mvan_1752	COG0745	K	Response regulators consisting of a CheY-like receiver domain and a winged-he	ISP			Mflv_4712	Mkms_1365	Mmcs_1347	Mspyr1_40450	Mjls_1381
Mvan_1761	COG1544	J	Ribosome-associated protein Y (PSrp-1)	ISP			Mflv_4706	Mkms_1370	Mmcs_1352	Mspyr1_40390	Mjls_1386
Mvan_1773	COG2890	J	Methylase of polypeptide chain release factors	ISP			Mflv_4693	Mkms_1382	Mmcs_1364	Mspyr1_40260	Mjls_1398
Mvan_1778	COG1595	K	"DNA-directed RNA polymerase specialized sigma subunit, sigma24 homolog"	ISP			Mflv_4689	Mkms_1397	Mmcs_1379	Mspyr1_40220	Mjls_1413
Mvan_1791	COG0513	J	Superfamily II DNA and RNA helicases	ISP			Mflv_4676	Mkms_1411	Mmcs_1393	Mspyr1_40080	Mjls_1447
Mvan_1791	COG0513	K	Superfamily II DNA and RNA helicases	ISP			Mflv_4676	Mkms_1411	Mmcs_1393	Mspyr1_40080	Mjls_1447
Mvan_1791	COG0513	L	Superfamily II DNA and RNA helicases	ISP			Mflv_4676	Mkms_1411	Mmcs_1393	Mspyr1_40080	Mjls_1447
Mvan_1792	COG4445	J	Hydroxylase for synthesis of 2-methylthio-cis-ribozeatin in tRNA	ISP			Mflv_4675	Mkms_1412	Mmcs_1394	Mspyr1_40070	Mjls_1448
Mvan_1795	COG1309	K	Transcriptional regulator	ISP			Mflv_4672	Mkms_1415	Mmcs_1397	Mspyr1_40040	Mjls_1451
Mvan_1799	COG3695	L	Predicted methylated DNA-protein cysteine methyltransferase	ISP			Mflv_4668	Mkms_1419	Mmcs_1401	Mspyr1_40000	Mjls_1455
Mvan_1801	COG0210	L	Superfamily I DNA and RNA helicases	ISP			Mflv_4666	Mkms_1421	Mmcs_1403	Mspyr1_39980	Mjls_1457
Mvan_1802	COG0210	L	Superfamily I DNA and RNA helicases	ISP			Mflv_4665	Mkms_1422	Mmcs_1404	Mspyr1_39970	Mjls_1458
Mvan_1805	COG2816	L	"NTP pyrophosphohydrolases containing a Zn-finger, probably nucleic-acid-bindi"	ISP			Mflv_4662	Mkms_1425	Mmcs_1407	Mspyr1_39940	Mjls_1461
Mvan_1807	COG0210	L	Superfamily I DNA and RNA helicases	ISP			Mflv_4660	Mkms_1427	Mmcs_1409	Mspyr1_39910	Mjls_1463
Mvan_1834	COG0745	K	Response regulators consisting of a CheY-like receiver domain and a winged-he	ISP			Mflv_0893	Mkms_1457	Mmcs_1439	Mspyr1_52670	Mjls_4566
Mvan_1870	COG1309	K	Transcriptional regulator	ISP			Mflv_4496	Mkms_1585	Mmcs_1561	Mspyr1_38950	Mjls_1531
Mvan_1886	COG0745	K	Response regulators consisting of a CheY-like receiver domain and a winged-he	ISP			Mflv_4480	Mkms_1605	Mmcs_1581	Mspyr1_38790	Mjls_1551
Mvan_1893	COG1309	K	Transcriptional regulator	ISP			Mflv_4467	Mkms_1611	Mmcs_1587	Mspyr1_38660	Mjls_1557
Mvan_1911	COG1186	J	Protein chain release factor B	ISP			Mflv_4451	Mkms_1633	Mmcs_1608	Mspyr1_38500	Mjls_1579
Mvan_1933	COG3285	L	Predicted eukaryotic-type DNA primase	ISP			Mflv_4421	Mkms_5316	Mmcs_5228	Mspyr1_38210	Mjls_5608
Mvan_1943	COG1670	J	"Acetyltransferases, including N-acetylases of ribosomal proteins"	ISP			Mflv_4412	Mkms_1768	Mmcs_1721	Mspyr1_38080	Mjls_1700
Mvan_1978	COG1802	K	Transcriptional regulators	ISP			Mflv_4366	Mkms_1807	Mmcs_1760	Mspyr1_37150	Mjls_1741
Mvan_1989	COG1309	K	Transcriptional regulator	ISP			Mflv_4355	Mkms_1817	Mmcs_1770	Mspyr1_37040	Mjls_1751
Mvan_2025	COG1793	L	ATP-dependent DNA ligase	ISP			Mflv_4321	Mkms_1846	Mmcs_1799	Mspyr1_36660	Mjls_1780
Mvan_2032	COG1309	K	Transcriptional regulator	ISP			Mflv_4314	Mkms_1856	Mmcs_1809	Mspyr1_36580	Mjls_1790
Mvan_2037	COG0389	L	Nucleotidyltransferase/DNA polymerase involved in DNA repair	ISP			Mflv_4310	Mkms_1859	Mmcs_1812	Mspyr1_36540	Mjls_1793
Mvan_2038	COG1309	K	Transcriptional regulator	ISP			Mflv_4309	Mkms_1860	Mmcs_1813	Mspyr1_36530	Mjls_1794
Mvan_2045	COG0583	K	Transcriptional regulator	ISP			Mflv_4302	Mkms_1867	Mmcs_1820	Mspyr1_36460	Mjls_1801
Mvan_2056	COG1309	K	Transcriptional regulator	ISP			Mflv_4290	Mkms_1874	Mmcs_1827	Mspyr1_36330	Mjls_1808
Mvan_2084	COG1167	K	Transcriptional regulators containing a DNA-binding HTH domain and an aminotr	ISP			Mflv_4275	Mkms_1901	Mmcs_1854	Mspyr1_36210	Mjls_1835
Mvan_2106	COG0482	J	"Predicted tRNA(5-methylaminomethyl-2-thiouridylate) methyltransferase, contai"	ISP			Mflv_4254	Mkms_1922	Mmcs_1876	Mspyr1_36000	Mjls_1856
Mvan_2112	COG0272	L	NAD-dependent DNA ligase (contains BRCT domain type II)	ISP			Mflv_4248	Mkms_1927	Mmcs_1881	Mspyr1_35940	Mjls_1861
Mvan_2115	COG0154	J	Asp-tRNAAsn/Glu-tRNAGln amidotransferase A subunit and related amidases	ISP			Mflv_4246	Mkms_1937	Mmcs_1891	Mspyr1_35910	Mjls_1871
Mvan_2117	COG0064	J	Asp-tRNAAsn/Glu-tRNAGln amidotransferase B subunit (PET112 homolog)	ISP			Mflv_4244	Mkms_1940	Mmcs_1894	Mspyr1_35890	Mjls_1874
Mvan_2133	COG0008	J	Glutamyl- and glutaminyl-tRNA synthetases	ISP			Mflv_4229	Mkms_1965	Mmcs_1919	Mspyr1_35740	Mjls_1899
Mvan_2134	COG1414	K	Transcriptional regulator	ISP			Mflv_4228	Mkms_1966	Mmcs_1920	Mspyr1_35710	Mjls_1900
Mvan_2137	COG0776	L	Bacterial nucleoid DNA-binding protein	ISP			Mflv_4225	Mkms_1969	Mmcs_1923	Mspyr1_35680	Mjls_1903
Mvan_2150	COG1522	K	Transcriptional regulators	ISP			Mflv_4217	Mkms_1977	Mmcs_1931	Mspyr1_35600	Mjls_1911
Mvan_2152	COG0692	L	Uracil DNA glycosylase	ISP			Mflv_4215	Mkms_1979	Mmcs_1933	Mspyr1_35580	Mjls_1913
Mvan_2153	COG0227	J	Ribosomal protein L28	ISP			Mflv_4214	Mkms_1980	Mmcs_1934	Mspyr1_35570	Mjls_1914
Mvan_2155	COG1200	K	RecG-like helicase	ISP			Mflv_4212	Mkms_1982	Mmcs_1936	Mspyr1_35550	Mjls_1916
Mvan_2155	COG1200	L	RecG-like helicase	ISP			Mflv_4212	Mkms_1982	Mmcs_1936	Mspyr1_35550	Mjls_1916
Mvan_2166	COG0742	L	N6-adenine-specific methylase	ISP			Mflv_4197	Mkms_1990	Mmcs_1944	Mspyr1_35400	Mjls_1924
Mvan_2171	COG0571	K	dsRNA-specific ribonuclease	ISP			Mflv_4192	Mkms_1995	Mmcs_1949	Mspyr1_35350	Mjls_1929
Mvan_2172	COG0266	L	Formamidopyrimidine-DNA glycosylase	ISP			Mflv_4191	Mkms_1996	Mmcs_1950	Mspyr1_35340	Mjls_1930
Mvan_2187	COG0228	J	Ribosomal protein S16	ISP			Mflv_4175	Mkms_2011	Mmcs_1965	Mspyr1_35180	Mjls_1945
Mvan_2189	COG0806	J	"RimM protein, required for 16S rRNA processing"	ISP			Mflv_4173	Mkms_2013	Mmcs_1967	Mspyr1_35160	Mjls_1947
Mvan_2190	COG0336	J	tRNA-(guanine-N1)-methyltransferase	ISP			Mflv_4172	Mkms_2014	Mmcs_1968	Mspyr1_35150	Mjls_1948
Mvan_2192	COG0335	J	Ribosomal protein L19	ISP			Mflv_4170	Mkms_2016	Mmcs_1970	Mspyr1_35130	Mjls_1950
Mvan_2194	COG0164	L	Ribonuclease HII	ISP			Mflv_4168	Mkms_2018	Mmcs_1972	Mspyr1_35110	Mjls_1952
Mvan_2202	COG0792	L	Predicted endonuclease distantly related to archaeal Holliday junction resolv	ISP			Mflv_4140	Mkms_2031	Mmcs_1985	Mspyr1_34830	Mjls_1965
Mvan_2204	COG0758	L	Predicted Rossmann fold nucleotide-binding protein involved in DNA uptake	ISP			Mflv_4138	Mkms_2033	Mmcs_1987	Mspyr1_34810	Mjls_1967
Mvan_2207	COG4974	L	Site-specific recombinase XerD	ISP			Mflv_4135	Mkms_2036	Mmcs_1990	Mspyr1_34780	Mjls_1970
Mvan_2209	COG0052	J	Ribosomal protein S2	ISP			Mflv_4133	Mkms_2039	Mmcs_1993	Mspyr1_34760	Mjls_1974
Mvan_2210	COG0264	J	Translation elongation factor Ts	ISP			Mflv_4132	Mkms_2040	Mmcs_1994	Mspyr1_34750	Mjls_1975
Mvan_2213	COG0154	J	Asp-tRNAAsn/Glu-tRNAGln amidotransferase A subunit and related amidases	ISP			Mflv_4130	Mkms_2041	Mmcs_1995	Mspyr1_34730	Mjls_1976
Mvan_2221	COG0233	J	Ribosome recycling factor	ISP			Mflv_4123	Mkms_2050	Mmcs_2004	Mspyr1_34660	Mjls_1985
Mvan_2227	COG1309	K	Transcriptional regulator	ISP			Mflv_4118	Mkms_2056	Mmcs_2010	Mspyr1_34610	Mjls_1991
Mvan_2233	COG1309	K	Transcriptional regulator	ISP			Mflv_4112	Mkms_2059	Mmcs_2013	Mspyr1_34550	Mjls_1994
Mvan_2257	COG0415	L	Deoxyribodipyrimidine photolyase	ISP			Mflv_4086	Mkms_2084	Mmcs_2038	Mspyr1_34290	Mjls_2021
Mvan_2272	COG0024	J	Methionine aminopeptidase	ISP			Mflv_4070	Mkms_2096	Mmcs_2050	Mspyr1_34150	Mjls_2033
Mvan_2282	COG2186	K	Transcriptional regulators	ISP			Mflv_4061	Mkms_2107	Mmcs_2061	Mspyr1_34060	Mjls_2044
Mvan_2283	COG0640	K	Predicted transcriptional regulators	ISP			Mflv_4059	Mkms_2108	Mmcs_2062	Mspyr1_34040	Mjls_2045
Mvan_2308	COG0442	J	Prolyl-tRNA synthetase	ISP			Mflv_4045	Mkms_2122	Mmcs_2076	Mspyr1_33900	Mjls_2059
Mvan_2312	COG0195	K	Transcription elongation factor	ISP			Mflv_4041	Mkms_2126	Mmcs_2080	Mspyr1_33860	Mjls_2063
Mvan_2313	COG2740	K	Predicted nucleic-acid-binding protein implicated in transcription terminatio	ISP			Mflv_4040	Mkms_2127	Mmcs_2081	Mspyr1_33850	Mjls_2064
Mvan_2314	COG0532	J	Translation initiation factor 2 (IF-2; GTPase)	ISP			Mflv_4039	Mkms_2128	Mmcs_2082	Mspyr1_33840	Mjls_2065
Mvan_2315	COG0858	J	Ribosome-binding factor A	ISP			Mflv_4038	Mkms_2129	Mmcs_2083	Mspyr1_33830	Mjls_2066
Mvan_2329	COG0130	J	Pseudouridine synthase	ISP			Mflv_4028	Mkms_2141	Mmcs_2095	Mspyr1_33720	Mjls_2078
Mvan_2347	COG1321	K	Mn-dependent transcriptional regulator	ISP			Mflv_4026	Mkms_2143	Mmcs_2097	Mspyr1_33700	Mjls_2080
Mvan_2349	COG0184	J	Ribosomal protein S15P/S13E	ISP			Mflv_4024	Mkms_2145	Mmcs_2099	Mspyr1_33680	Mjls_2082
Mvan_2350	COG1185	J	Polyribonucleotide nucleotidyltransferase (polynucleotide phosphorylase)	ISP			Mflv_4023	Mkms_2146	Mmcs_2100	Mspyr1_33670	Mjls_2083
Mvan_2356	COG1522	K	Transcriptional regulators	ISP			Mflv_4016	Mkms_2151	Mmcs_2105	Mspyr1_33600	Mjls_2088
Mvan_2397	COG1396	K	Predicted transcriptional regulators	ISP			Mflv_3988	Mkms_2171	Mmcs_2125	Mspyr1_33330	Mjls_2112
Mvan_2398	COG1842	K	"Phage shock protein A (IM30), suppresses sigma54-dependent transcription"	ISP			Mflv_3987	Mkms_2172	Mmcs_2126	Mspyr1_33320	Mjls_2113
Mvan_2417	COG0378	K	Ni2+binding GTPase involved in regulation of expression and maturation of ur	ISP			Mflv_3978	Mkms_2191	Mmcs_2145	Mspyr1_33230	Mjls_2132
Mvan_2420	COG0468	L	RecA/RadA recombinase	ISP			Mflv_3975	Mkms_2193	Mmcs_2147	Mspyr1_33200	Mjls_2134
Mvan_2429	COG0621	J	2-methylthioadenine synthetase	ISP			Mflv_3967	Mkms_2203	Mmcs_2157	Mspyr1_33120	Mjls_2144
Mvan_2434	COG0324	J	tRNA delta(2)-isopentenylpyrophosphate transferase	ISP			Mflv_3962	Mkms_2208	Mmcs_2162	Mspyr1_33070	Mjls_2149
Mvan_2437	COG0513	J	Superfamily II DNA and RNA helicases	ISP			Mflv_3959	Mkms_2211	Mmcs_2165	Mspyr1_33040	Mjls_2152
Mvan_2437	COG0513	K	Superfamily II DNA and RNA helicases	ISP			Mflv_3959	Mkms_2211	Mmcs_2165	Mspyr1_33040	Mjls_2152
Mvan_2437	COG0513	L	Superfamily II DNA and RNA helicases	ISP			Mflv_3959	Mkms_2211	Mmcs_2165	Mspyr1_33040	Mjls_2152
Mvan_2441	COG1974	K	SOS-response transcriptional repressors (RecA-mediated autopeptidases)	ISP			Mflv_3956	Mkms_2214	Mmcs_2168	Mspyr1_33010	Mjls_2157
Mvan_2443	COG1327	K	"Predicted transcriptional regulator, consists of a Zn-ribbon and ATP-cone dom"	ISP			Mflv_3954	Mkms_2216	Mmcs_2170	Mspyr1_32990	Mjls_2159
Mvan_2450	COG1321	K	Mn-dependent transcriptional regulator	ISP			Mflv_3949	Mkms_2222	Mmcs_2176	Mspyr1_32940	Mjls_2165
Mvan_2451	COG0568	K	"DNA-directed RNA polymerase, sigma subunit (sigma70/sigma32)"	ISP			Mflv_3948	Mkms_2223	Mmcs_2177	Mspyr1_32930	Mjls_2166
Mvan_2457	COG0251	J	"Putative translation initiation inhibitor, yjgF family"	ISP			Mflv_3942	Mkms_2229	Mmcs_2183	Mspyr1_32870	Mjls_2172
Mvan_2461	COG0568	K	"DNA-directed RNA polymerase, sigma subunit (sigma70/sigma32)"	ISP			Mflv_3939	Mkms_2231	Mmcs_2185	Mspyr1_32840	Mjls_2174
Mvan_2462	COG1940	K	Transcriptional regulator/sugar kinase	ISP			Mflv_3938	Mkms_2232	Mmcs_2186	Mspyr1_32830	Mjls_2175
Mvan_2475	COG2265	J	SAM-dependent methyltransferases related to tRNA (uracil-5-)-methyltransferas	ISP			Mflv_3925	Mkms_2245	Mmcs_2199	Mspyr1_32700	Mjls_2188
Mvan_2479	COG0349	J	Ribonuclease D	ISP			Mflv_3921	Mkms_2256	Mmcs_2210	Mspyr1_32660	Mjls_2199
Mvan_2495	COG0350	L	Methylated DNA-protein cysteine methyltransferase	ISP			Mflv_3909	Mkms_2269	Mmcs_2223	Mspyr1_32540	Mjls_2212
Mvan_2496	COG1595	K	"DNA-directed RNA polymerase specialized sigma subunit, sigma24 homolog"	ISP			Mflv_3908	Mkms_2270	Mmcs_2224	Mspyr1_32530	Mjls_2213
Mvan_2548	COG2197	K	Response regulator containing a CheY-like receiver domain and an HTH DNA-bind	ISP			Mflv_3847	Mkms_4201	Mmcs_4126	Mspyr1_31900	Mjls_4357
Mvan_2558	COG0441	J	Threonyl-tRNA synthetase	ISP			Mflv_3838	Mkms_2289	Mmcs_2242	Mspyr1_31810	Mjls_2281
Mvan_2563	COG0494	L	NTP pyrophosphohydrolases including oxidative damage repair enzymes	ISP			Mflv_3833	Mkms_2294	Mmcs_2247	Mspyr1_31760	Mjls_2286
Mvan_2573	COG0817	L	"Holliday junction resolvasome, endonuclease subunit"	ISP			Mflv_3826	Mkms_2312	Mmcs_2265	Mspyr1_31680	Mjls_2304
Mvan_2574	COG0632	L	"Holliday junction resolvasome, DNA-binding subunit"	ISP			Mflv_3825	Mkms_2313	Mmcs_2266	Mspyr1_31670	Mjls_2305
Mvan_2575	COG2255	L	"Holliday junction resolvasome, helicase subunit"	ISP			Mflv_3824	Mkms_2314	Mmcs_2267	Mspyr1_31660	Mjls_2306
Mvan_2587	COG0317	K	Guanosine polyphosphate pyrophosphohydrolases/synthetases	ISP			Mflv_3812	Mkms_2327	Mmcs_2280	Mspyr1_31540	Mjls_2319
Mvan_2590	COG0124	J	Histidyl-tRNA synthetase	ISP			Mflv_3809	Mkms_2332	Mmcs_2285	Mspyr1_31510	Mjls_2324
Mvan_2599	COG1533	L	DNA repair photolyase	ISP			Mflv_3795	Mkms_2343	Mmcs_2296	Mspyr1_31360	Mjls_2335
Mvan_2603	COG1309	K	Transcriptional regulator	ISP			Mflv_3791	Mkms_2347	Mmcs_2300	Mspyr1_31320	Mjls_2339
Mvan_2615	COG0173	J	Aspartyl-tRNA synthetase	ISP			Mflv_3785	Mkms_2355	Mmcs_2308	Mspyr1_31260	Mjls_2347
Mvan_2618	COG1733	K	Predicted transcriptional regulators	ISP			Mflv_3781	Mkms_2365	Mmcs_2318	Mspyr1_31220	Mjls_2357
Mvan_2626	COG1349	K	Transcriptional regulators of sugar metabolism	ISP			Mflv_3773	Mkms_2470	Mmcs_2425	Mspyr1_31140	Mjls_2464
Mvan_2635	COG2256	L	ATPase related to the helicase subunit of the Holliday junction resolvase	ISP			Mflv_3766	Mkms_2372	Mmcs_2325	Mspyr1_31070	Mjls_2364
Mvan_2640	COG0013	J	Alanyl-tRNA synthetase	ISP			Mflv_3763	Mkms_2393	Mmcs_2346	Mspyr1_31040	Mjls_2387
Mvan_2641	COG0816	L	Predicted endonuclease involved in recombination (possible Holliday junction	ISP			Mflv_3762	Mkms_2394	Mmcs_2347	Mspyr1_31030	Mjls_2388
Mvan_2651	COG0231	J	Translation elongation factor P (EF-P)/translation initiation factor 5A (eIF-	ISP			Mflv_3752	Mkms_2405	Mmcs_2358	Mspyr1_30930	Mjls_2399
Mvan_2652	COG0781	K	Transcription termination factor	ISP			Mflv_3751	Mkms_2406	Mmcs_2359	Mspyr1_30920	Mjls_2400
Mvan_2668	COG1758	K	"DNA-directed RNA polymerase, subunit K/omega"	ISP			Mflv_3739	Mkms_2418	Mmcs_2371	Mspyr1_30800	Mjls_2412
Mvan_2684	COG1198	L	Primosomal protein N' (replication factor Y) - superfamily II helicase	ISP			Mflv_3733	Mkms_2427	Mmcs_2380	Mspyr1_30740	Mjls_2421
Mvan_2687	COG0223	J	Methionyl-tRNA formyltransferase	ISP			Mflv_3730	Mkms_2430	Mmcs_2383	Mspyr1_30710	Mjls_2424
Mvan_2688	COG0144	J	tRNA and rRNA cytosine-C5-methylases	ISP			Mflv_3729	Mkms_2431	Mmcs_2384	Mspyr1_30700	Mjls_2425
Mvan_2697	COG0322	L	Nuclease subunit of the excinuclease complex	ISP			Mflv_3715	Mkms_2442	Mmcs_2395	Mspyr1_30570	Mjls_2436
Mvan_2725	COG0189	J	Glutathione synthase/Ribosomal protein S6 modification enzyme (glutaminyl tra	ISP			Mflv_3685	Mkms_2473	Mmcs_2428	Mspyr1_30310	Mjls_2466
Mvan_2732	COG2345	K	Predicted transcriptional regulator	ISP			Mflv_3678	Mkms_2480	Mmcs_2435	Mspyr1_30240	Mjls_2471
Mvan_2744	COG1309	K	Transcriptional regulator	ISP			Mflv_3666	Mkms_2493	Mmcs_2448	Mspyr1_30120	Mjls_2485
Mvan_2769	COG0060	J	Isoleucyl-tRNA synthetase	ISP			Mflv_3644	Mkms_3160	Mmcs_3100	Mspyr1_29870	Mjls_3120
Mvan_2771	COG0389	L	Nucleotidyltransferase/DNA polymerase involved in DNA repair	ISP			Mflv_3642	Mkms_3155	Mmcs_3095	Mspyr1_29850	Mjls_3115
Mvan_2772	COG0252	J	L-asparaginase/archaeal Glu-tRNAGln amidotransferase subunit D	ISP			Mflv_3641	Mkms_3154	Mmcs_3094	Mspyr1_29840	Mjls_3114
Mvan_2774	COG0564	J	"Pseudouridylate synthases, 23S RNA-specific"	ISP			Mflv_3639	Mkms_3152	Mmcs_3092	Mspyr1_29820	Mjls_3112
Mvan_2777	COG0587	L	"DNA polymerase III, alpha subunit"	ISP			Mflv_3636	Mkms_3147	Mmcs_3087	Mspyr1_29790	Mjls_3107
Mvan_2792	COG1309	K	Transcriptional regulator	ISP			Mflv_3625	Mkms_3134	Mmcs_3074	Mspyr1_29680	Mjls_3091
Mvan_2836	COG2197	K	Response regulator containing a CheY-like receiver domain and an HTH DNA-bind	ISP			Mflv_3579	Mkms_3089	Mmcs_3030	Mspyr1_29230	Mjls_3046
Mvan_2867	COG1695	K	Predicted transcriptional regulators	ISP			Mflv_4568	Mkms_0298	Mmcs_0288	Mspyr1_39680	Mjls_0279
Mvan_2889	COG1414	K	Transcriptional regulator	ISP			Mflv_4551	Mkms_0325	Mmcs_0315	Mspyr1_39510	Mjls_0306
Mvan_2951	COG1188	J	Ribosome-associated heat shock protein implicated in the recycling of the 50S	ISP			Mflv_3238	Mkms_2708	Mmcs_2663	Mspyr1_25640	Mjls_2693
Mvan_2956	COG2890	J	Methylase of polypeptide chain release factors	ISP			Mflv_3243	Mkms_2946	Mmcs_2902	Mspyr1_25700	Mjls_2932
Mvan_2973	COG0819	K	Putative transcription activator	ISP			Mflv_3256	Mkms_0367	Mmcs_0357	Mspyr1_25840	Mjls_0346
Mvan_2989	COG2197	K	Response regulator containing a CheY-like receiver domain and an HTH DNA-bind	ISP			Mflv_3270	Mkms_2734	Mmcs_2690	Mspyr1_25980	Mjls_2720
Mvan_3039	COG1777	K	Predicted transcriptional regulators	ISP			Mflv_3317	Mkms_5449	Mmcs_5359	Mspyr1_26450	Mjls_5737
Mvan_3058	COG0590	J	Cytosine/adenosine deaminases	ISP			Mflv_3332	Mkms_2814	Mmcs_2770	Mspyr1_26610	Mjls_2797
Mvan_3080	COG0378	K	Ni2+binding GTPase involved in regulation of expression and maturation of ur	ISP			Mflv_3350	Mkms_2847	Mmcs_2803	Mspyr1_26810	Mjls_2830
Mvan_3087	COG3682	K	Predicted transcriptional regulator	ISP			Mflv_3357	Mkms_2854	Mmcs_2810	Mspyr1_26880	Mjls_2837
Mvan_3132	COG0789	K	Predicted transcriptional regulators	ISP			Mflv_3399	Mkms_2885	Mmcs_2841	Mspyr1_27310	Mjls_2872
Mvan_3134	COG0789	K	Predicted transcriptional regulators	ISP			Mflv_3401	Mkms_2887	Mmcs_2843	Mspyr1_27330	Mjls_2874
Mvan_3167	COG1309	K	Transcriptional regulator	ISP			Mflv_3414	Mkms_2902	Mmcs_2858	Mspyr1_27460	Mjls_2888
Mvan_3182	COG4119	L	Predicted NTP pyrophosphohydrolase	ISP			Mflv_3428	Mkms_2923	Mmcs_2879	Mspyr1_27650	Mjls_2909
Mvan_3200	COG2183	K	Transcriptional accessory protein	ISP			Mflv_3444	Mkms_3465	Mmcs_3402	Mspyr1_27810	Mjls_3413
Mvan_3224	COG0640	K	Predicted transcriptional regulators	ISP			Mflv_1901	Mkms_1510	Mmcs_1488	Mspyr1_13030	Mjls_1486
Mvan_3276	COG1187	J	16S rRNA uridine-516 pseudouridylate synthase and related pseudouridylate syn	ISP			Mflv_3495	Mkms_2973	Mmcs_2929	Mspyr1_28340	Mjls_2944
Mvan_3277	COG1386	K	Predicted transcriptional regulator containing the HTH domain	ISP			Mflv_3496	Mkms_2974	Mmcs_2930	Mspyr1_28350	Mjls_2945
Mvan_3281	COG4974	L	Site-specific recombinase XerD	ISP			Mflv_3500	Mkms_2986	Mmcs_2942	Mspyr1_28390	Mjls_2957
Mvan_3282	COG0494	L	NTP pyrophosphohydrolases including oxidative damage repair enzymes	ISP			Mflv_3501	Mkms_2987	Mmcs_2943	Mspyr1_28400	Mjls_2958
Mvan_3287	COG1309	K	Transcriptional regulator	ISP			Mflv_3506	Mkms_2992	Mmcs_2948	Mspyr1_28450	Mjls_2963
Mvan_3288	COG0497	L	ATPase involved in DNA repair	ISP			Mflv_3507	Mkms_2993	Mmcs_2949	Mspyr1_28460	Mjls_2964
Mvan_3290	COG1189	J	Predicted rRNA methylase	ISP			Mflv_3509	Mkms_2995	Mmcs_2951	Mspyr1_28480	Mjls_2966
Mvan_3294	COG0162	J	Tyrosyl-tRNA synthetase	ISP			Mflv_3513	Mkms_2999	Mmcs_2955	Mspyr1_28550	Mjls_2970
Mvan_3295	COG2094	L	3-methyladenine DNA glycosylase	ISP			Mflv_3514	Mkms_3000	Mmcs_2956	Mspyr1_28560	Mjls_2971
Mvan_3309	COG1438	K	Arginine repressor	ISP			Mflv_3525	Mkms_3011	Mmcs_2967	Mspyr1_28670	Mjls_2982
Mvan_3316	COG0072	J	Phenylalanyl-tRNA synthetase beta subunit	ISP			Mflv_3532	Mkms_3017	Mmcs_2973	Mspyr1_28740	Mjls_2988
Mvan_3317	COG0016	J	Phenylalanyl-tRNA synthetase alpha subunit	ISP			Mflv_3533	Mkms_3018	Mmcs_2974	Mspyr1_28750	Mjls_2989
Mvan_3325	COG0566	J	rRNA methylases	ISP			Mflv_3539	Mkms_3022	Mmcs_2978	Mspyr1_28810	Mjls_2993
Mvan_3326	COG0292	J	Ribosomal protein L20	ISP			Mflv_3540	Mkms_3023	Mmcs_2979	Mspyr1_28820	Mjls_2994
Mvan_3327	COG0291	J	Ribosomal protein L35	ISP			Mflv_3541	Mkms_3024	Mmcs_2980	Mspyr1_28830	Mjls_2995
Mvan_3328	COG0290	J	Translation initiation factor 3 (IF-3)	ISP			Mflv_3542	Mkms_3025	Mmcs_2981	Mspyr1_28840	Mjls_2996
Mvan_3330	COG1190	J	Lysyl-tRNA synthetase (class II)	ISP			Mflv_3544	Mkms_3027	Mmcs_2983	Mspyr1_28860	Mjls_2998
Mvan_3332	COG1842	K	"Phage shock protein A (IM30), suppresses sigma54-dependent transcription"	ISP			Mflv_3546	Mkms_3029	Mmcs_2985	Mspyr1_28880	Mjls_3000
Mvan_3339	COG0178	L	Excinuclease ATPase subunit	ISP			Mflv_3548	Mkms_3032	Mmcs_2988	Mspyr1_28900	Mjls_3003
Mvan_3350	COG0556	L	Helicase subunit of the DNA excision repair complex	ISP			Mflv_3556	Mkms_3047	Mmcs_3001	Mspyr1_28990	Mjls_3016
Mvan_3356	COG0539	J	Ribosomal protein S1	ISP			Mflv_3561	Mkms_3051	Mmcs_3005	Mspyr1_29040	Mjls_3020
Mvan_3361	COG0749	L	DNA polymerase I - 3'-5' exonuclease and polymerase domains	ISP			Mflv_3564	Mkms_3057	Mmcs_3011	Mspyr1_29070	Mjls_3026
Mvan_3362	COG0583	K	Transcriptional regulator	ISP			Mflv_3565	Mkms_3058	Mmcs_3012	Mspyr1_29080	Mjls_3027
Mvan_3372	COG0640	K	Predicted transcriptional regulators	ISP			Mflv_3162	Mkms_5353	Mmcs_5264	Mspyr1_24790	Mjls_5643
Mvan_3393	COG1309	K	Transcriptional regulator	ISP			Mflv_1903	Mkms_0346	Mmcs_0336	Mspyr1_13050	Mjls_0325
Mvan_3415	COG3710	K	DNA-binding winged-HTH domains	ISP			Mflv_3121	Mkms_2552	Mmcs_2507	Mspyr1_24380	Mjls_2544
Mvan_3432	COG1309	K	Transcriptional regulator	ISP			Mflv_3103	Mkms_1800	Mmcs_1753	Mspyr1_24190	Mjls_1734
Mvan_3438	COG0258	L	5'-3' exonuclease (including N-terminal domain of PolI)	ISP			Mflv_3097	Mkms_2523	Mmcs_2478	Mspyr1_24130	Mjls_2515
Mvan_3440	COG4581	L	Superfamily II RNA helicase	ISP			Mflv_3095	Mkms_2521	Mmcs_2476	Mspyr1_24110	Mjls_2513
Mvan_3443	COG2378	K	Predicted transcriptional regulator	ISP			Mflv_3092	Mkms_2518	Mmcs_2473	Mspyr1_24080	Mjls_2510
Mvan_3444	COG2378	K	Predicted transcriptional regulator	ISP			Mflv_3091	Mkms_2517	Mmcs_2472	Mspyr1_24070	Mjls_2509
Mvan_3453	COG1959	K	Predicted transcriptional regulator	ISP			Mflv_3073	Mkms_0932	Mmcs_0915	Mspyr1_23880	Mjls_0943
Mvan_3462	COG2519	J	tRNA(1-methyladenosine) methyltransferase and related methyltransferases	ISP			Mflv_3065	Mkms_3198	Mmcs_3136	Mspyr1_23800	Mjls_3148
Mvan_3463	COG2887	L	RecB family exonuclease	ISP			Mflv_3064	Mkms_3199	Mmcs_3137	Mspyr1_23790	Mjls_3149
Mvan_3467	COG1309	K	Transcriptional regulator	ISP			Mflv_3060	Mkms_4281	Mmcs_4215	Mspyr1_23750	Mjls_4442
Mvan_3478	COG0215	J	Cysteinyl-tRNA synthetase	ISP			Mflv_3049	Mkms_3215	Mmcs_3153	Mspyr1_23640	Mjls_3165
Mvan_3504	COG4565	K	Response regulator of citrate/malate metabolism	ISP			Mflv_3002	Mkms_3301	Mmcs_3239	Mspyr1_23350	Mjls_3250
Mvan_3539	COG0515	K	Serine/threonine protein kinase	ISP			Mflv_2972	Mkms_3334	Mmcs_3272	Mspyr1_23050	Mjls_3283
Mvan_3539	COG0515	L	Serine/threonine protein kinase	ISP			Mflv_2972	Mkms_3334	Mmcs_3272	Mspyr1_23050	Mjls_3283
Mvan_3612	COG2207	K	AraC-type DNA-binding domain-containing proteins	ISP			Mflv_2899	Mkms_3397	Mmcs_3335	Mspyr1_22410	Mjls_3346
Mvan_3617	COG1396	K	Predicted transcriptional regulators	ISP			Mflv_2893	Mkms_3403	Mmcs_3341	Mspyr1_22360	Mjls_3352
Mvan_3628	COG3449	L	DNA gyrase inhibitor	ISP			Mflv_2884	Mkms_2940	Mmcs_2896	Mspyr1_22270	Mjls_2926
Mvan_3653	COG0745	K	Response regulators consisting of a CheY-like receiver domain and a winged-he	ISP			Mflv_5289	Mkms_5719	Mmcs_1446	Mspyr1_53890	Mjls_4558
Mvan_3655	COG3682	K	Predicted transcriptional regulator	ISP			Mflv_5291	Mkms_5717	Mmcs_1441	Mspyr1_53870	Mjls_4563
Mvan_3760	COG1309	K	Transcriptional regulator	ISP			Mflv_2773	Mkms_3435	Mmcs_3373	Mspyr1_22130	Mjls_3384
Mvan_3807	COG1846	K	Transcriptional regulators	ISP			Mflv_2729	Mkms_3495	Mmcs_3432	Mspyr1_21670	Mjls_3443
Mvan_3814	COG0358	L	DNA primase (bacterial type)	ISP			Mflv_2722	Mkms_3505	Mmcs_3442	Mspyr1_21590	Mjls_3453
Mvan_3818	COG0423	J	Glycyl-tRNA synthetase (class II)	ISP			Mflv_2719	Mkms_3508	Mmcs_3445	Mspyr1_21560	Mjls_3456
Mvan_3819	COG0640	K	Predicted transcriptional regulators	ISP			Mflv_2718	Mkms_3509	Mmcs_3446	Mspyr1_21550	Mjls_3457
Mvan_3823	COG1381	L	Recombinational DNA repair protein (RecF pathway)	ISP			Mflv_2713	Mkms_3513	Mmcs_3450	Mspyr1_21500	Mjls_3461
Mvan_3824	COG0154	J	Asp-tRNAAsn/Glu-tRNAGln amidotransferase A subunit and related amidases	ISP			Mflv_2712	Mkms_3514	Mmcs_3451	Mspyr1_21490	Mjls_3462
Mvan_3837	COG1420	K	Transcriptional regulator of heat shock gene	ISP			Mflv_2701	Mkms_3523	Mmcs_3460	Mspyr1_21380	Mjls_3471
Mvan_3838	COG5450	K	Transcription regulator of the Arc/MetJ class	ISP			Mflv_2700	Mkms_3524	Mmcs_3461	Mspyr1_21370	Mjls_3472
Mvan_3912	COG0268	J	Ribosomal protein S20	ISP			Mflv_2665	Mkms_3582	Mmcs_3510	Mspyr1_21020	Mjls_3522
Mvan_3913	COG1466	L	"DNA polymerase III, delta subunit"	ISP			Mflv_2664	Mkms_3583	Mmcs_3511	Mspyr1_21010	Mjls_3523
Mvan_3915	COG1555	L	DNA uptake protein and related DNA-binding proteins	ISP			Mflv_2662	Mkms_3593	Mmcs_3520	Mspyr1_20990	Mjls_3525
Mvan_3927	COG2188	K	Transcriptional regulators	ISP			Mflv_2652	Mkms_3604	Mmcs_3531	Mspyr1_20870	Mjls_3536
Mvan_3942	COG0846	K	"NAD-dependent protein deacetylases, SIR2 family"	ISP			Mflv_2641	Mkms_3618	Mmcs_3545	Mspyr1_20760	Mjls_3550
Mvan_3945	COG0211	J	Ribosomal protein L27	ISP			Mflv_2636	Mkms_3622	Mmcs_3549	Mspyr1_20710	Mjls_3554
Mvan_3946	COG0261	J	Ribosomal protein L21	ISP			Mflv_2635	Mkms_3623	Mmcs_3550	Mspyr1_20700	Mjls_3555
Mvan_3947	COG1530	J	Ribonucleases G and E	ISP			Mflv_2634	Mkms_3624	Mmcs_3551	Mspyr1_20690	Mjls_3556
Mvan_3951	COG0525	J	Valyl-tRNA synthetase	ISP			Mflv_2630	Mkms_3631	Mmcs_3558	Mspyr1_20650	Mjls_3563
Mvan_4051	COG0266	L	Formamidopyrimidine-DNA glycosylase	ISP			Mflv_2582	Mkms_3671	Mmcs_3598	Mspyr1_20140	Mjls_3603
Mvan_4055	COG0590	J	Cytosine/adenosine deaminases	ISP			Mflv_2579	Mkms_3674	Mmcs_3601	Mspyr1_20090	Mjls_3606
Mvan_4072	COG0629	L	Single-stranded DNA-binding protein	ISP			Mflv_2567	Mkms_3689	Mmcs_3616	Mspyr1_19970	Mjls_3621
Mvan_4092	COG1309	K	Transcriptional regulator	ISP			Mflv_2551	Mkms_3705	Mmcs_3632	Mspyr1_19800	Mjls_3637
Mvan_4100	COG1949	A	Oligoribonuclease (3'->5' exoribonuclease)	ISP			Mflv_2543	Mkms_3713	Mmcs_3640	Mspyr1_19720	Mjls_3645
Mvan_4126	COG0789	K	Predicted transcriptional regulators	ISP			Mflv_2531	Mkms_3723	Mmcs_3650	Mspyr1_19580	Mjls_3663
Mvan_4140	COG1309	K	Transcriptional regulator	ISP			Mflv_2518	Mkms_3735	Mmcs_3662	Mspyr1_19450	Mjls_3675
Mvan_4187	COG1846	K	Transcriptional regulators	ISP			Mflv_2467	Mkms_3787	Mmcs_3714	Mspyr1_18930	Mjls_3727
Mvan_4194	COG1309	K	Transcriptional regulator	ISP			Mflv_2460	Mkms_3795	Mmcs_3722	Mspyr1_18860	Mjls_3734
Mvan_4199	COG1309	K	Transcriptional regulator	ISP			Mflv_2452	Mkms_3807	Mmcs_3734	Mspyr1_18780	Mjls_3746
Mvan_4204	COG1309	K	Transcriptional regulator	ISP			Mflv_2447	Mkms_3812	Mmcs_3739	Mspyr1_18730	Mjls_3751
Mvan_4220	COG1309	K	Transcriptional regulator	ISP			Mflv_2432	Mkms_3828	Mmcs_3755	Mspyr1_18580	Mjls_3767
Mvan_4236	COG1309	K	Transcriptional regulator	ISP			Mflv_2416	Mkms_3842	Mmcs_3769	Mspyr1_18420	Mjls_3781
Mvan_4247	COG1414	K	Transcriptional regulator	ISP			Mflv_2399	Mkms_3861	Mmcs_3788	Mspyr1_18310	Mjls_3792
Mvan_4272	COG1309	K	Transcriptional regulator	ISP			Mflv_2374	Mkms_0047	Mmcs_0038	Mspyr1_18060	Mjls_0028
Mvan_4283	COG4578	K	Glucitol operon activator	ISP			Mflv_2363	Mkms_3914	Mmcs_3840	Mspyr1_17940	Mjls_3826
Mvan_4287	COG0689	J	RNase PH	ISP			Mflv_2358	Mkms_3918	Mmcs_3844	Mspyr1_17910	Mjls_3830
Mvan_4298	COG1199	K	Rad3-related DNA helicases	ISP			Mflv_2347	Mkms_3929	Mmcs_3855	Mspyr1_17800	Mjls_3841
Mvan_4298	COG1199	L	Rad3-related DNA helicases	ISP			Mflv_2347	Mkms_3929	Mmcs_3855	Mspyr1_17800	Mjls_3841
Mvan_4308	COG1637	L	Predicted nuclease of the RecB family	ISP			Mflv_2337	Mkms_3941	Mmcs_3867	Mspyr1_17700	Mjls_3853
Mvan_4315	COG0583	K	Transcriptional regulator	ISP			Mflv_2332	Mkms_5367	Mmcs_5278	Mspyr1_17650	Mjls_5657
Mvan_4321	COG1309	K	Transcriptional regulator	ISP			Mflv_2327	Mkms_3776	Mmcs_3703	Mspyr1_17600	Mjls_3716
Mvan_4323	COG0350	L	Methylated DNA-protein cysteine methyltransferase	ISP			Mflv_2325	Mkms_3945	Mmcs_3871	Mspyr1_17580	Mjls_3857
Mvan_4337	COG0009	J	Putative translation factor (SUA5)	ISP			Mflv_2309	Mkms_3959	Mmcs_3885	Mspyr1_17410	Mjls_3871
Mvan_4338	COG2890	J	Methylase of polypeptide chain release factors	ISP			Mflv_2308	Mkms_3960	Mmcs_3886	Mspyr1_17400	Mjls_3872
Mvan_4339	COG0216	J	Protein chain release factor A	ISP			Mflv_2307	Mkms_3961	Mmcs_3887	Mspyr1_17390	Mjls_3873
Mvan_4340	COG0254	J	Ribosomal protein L31	ISP			Mflv_2306	Mkms_3962	Mmcs_3888	Mspyr1_17380	Mjls_3874
Mvan_4342	COG1309	K	Transcriptional regulator	ISP			Mflv_2304	Mkms_3966	Mmcs_3892	Mspyr1_17360	Mjls_3878
Mvan_4344	COG1846	K	Transcriptional regulators	ISP			Mflv_2302	Mkms_3964	Mmcs_3890	Mspyr1_17340	Mjls_3876
Mvan_4345	COG1158	K	Transcription termination factor	ISP			Mflv_2301	Mkms_3967	Mmcs_3893	Mspyr1_17330	Mjls_3879
Mvan_4350	COG0018	J	Arginyl-tRNA synthetase	ISP			Mflv_2296	Mkms_3972	Mmcs_3898	Mspyr1_17280	Mjls_3884
Mvan_4386	COG2197	K	Response regulator containing a CheY-like receiver domain and an HTH DNA-bind	ISP			Mflv_2280	Mkms_3983	Mmcs_3909	Mspyr1_17110	Mjls_3924
Mvan_4419	COG1959	K	Predicted transcriptional regulator	ISP			Mflv_2276	Mkms_3989	Mmcs_3915	Mspyr1_17070	Mjls_3930
Mvan_4429	COG0745	K	Response regulators consisting of a CheY-like receiver domain and a winged-he	ISP			Mflv_2266	Mkms_4000	Mmcs_3926	Mspyr1_16970	Mjls_3941
Mvan_4436	COG0420	L	DNA repair exonuclease	ISP			Mflv_2255	Mkms_4009	Mmcs_3935	Mspyr1_16880	Mjls_3950
Mvan_4446	COG1490	J	D-Tyr-tRNAtyr deacylase	ISP			Mflv_2246	Mkms_3383	Mmcs_3321	Mspyr1_16790	Mjls_3332
Mvan_4453	COG3663	L	G:T/U mismatch-specific DNA glycosylase	ISP			Mflv_2242	Mkms_4024	Mmcs_3950	Mspyr1_16740	Mjls_3964
Mvan_4454	COG2207	K	AraC-type DNA-binding domain-containing proteins	ISP			Mflv_2241	Mkms_4026	Mmcs_3952	Mspyr1_16730	Mjls_3966
Mvan_4459	COG1573	L	Uracil-DNA glycosylase	ISP			Mflv_2236	Mkms_4031	Mmcs_3957	Mspyr1_16680	Mjls_3971
Mvan_4466	COG1309	K	Transcriptional regulator	ISP			Mflv_2228	Mkms_4037	Mmcs_3963	Mspyr1_16600	Mjls_3977
Mvan_4470	COG0513	J	Superfamily II DNA and RNA helicases	ISP			Mflv_2225	Mkms_4041	Mmcs_3967	Mspyr1_16570	Mjls_3981
Mvan_4470	COG0513	K	Superfamily II DNA and RNA helicases	ISP			Mflv_2225	Mkms_4041	Mmcs_3967	Mspyr1_16570	Mjls_3981
Mvan_4470	COG0513	L	Superfamily II DNA and RNA helicases	ISP			Mflv_2225	Mkms_4041	Mmcs_3967	Mspyr1_16570	Mjls_3981
Mvan_4496	COG1595	K	"DNA-directed RNA polymerase specialized sigma subunit, sigma24 homolog"	ISP			Mflv_2200	Mkms_4068	Mmcs_3994	Mspyr1_16330	Mjls_4008
Mvan_4498	COG1309	K	Transcriptional regulator	ISP			Mflv_2198	Mkms_4070	Mmcs_3996	Mspyr1_16310	Mjls_4010
Mvan_4506	COG2818	L	3-methyladenine DNA glycosylase	ISP			Mflv_2189	Mkms_4077	Mmcs_4003	Mspyr1_16210	Mjls_4233
Mvan_4512	COG1474	L	"Cdc6-related protein, AAA superfamily ATPase"	ISP			Mflv_2183	Mkms_4083	Mmcs_4009	Mspyr1_16150	Mjls_4239
Mvan_4556	COG0177	L	Predicted EndoIII-related endonuclease	ISP			Mflv_2147	Mkms_4124	Mmcs_4049	Mspyr1_15770	Mjls_4278
Mvan_4560	COG3279	K	Response regulator of the LytR/AlgR family	ISP			Mflv_2143	Mkms_4126	Mmcs_4051	Mspyr1_15730	Mjls_4280
Mvan_4569	COG1725	K	Predicted transcriptional regulators	ISP			Mflv_2135	Mkms_4136	Mmcs_4061	Mspyr1_15620	Mjls_4290
Mvan_4570	COG0846	K	"NAD-dependent protein deacetylases, SIR2 family"	ISP			Mflv_2134	Mkms_4137	Mmcs_4062	Mspyr1_15610	Mjls_4291
Mvan_4590	COG2186	K	Transcriptional regulators	ISP			Mflv_2114	Mkms_4157	Mmcs_4081	Mspyr1_15410	Mjls_4311
Mvan_4625	COG0012	J	"Predicted GTPase, probable translation factor"	ISP			Mflv_2082	Mkms_4178	Mmcs_4102	Mspyr1_15060	Mjls_4333
Mvan_4633	COG1570	L	"Exonuclease VII, large subunit"	ISP			Mflv_2077	Mkms_4183	Mmcs_4107	Mspyr1_15010	Mjls_4338
Mvan_4634	COG1722	L	Exonuclease VII small subunit	ISP			Mflv_2076	Mkms_4184	Mmcs_4108	Mspyr1_15000	Mjls_4339
Mvan_4668	COG0782	K	Transcription elongation factor	ISP			Mflv_2048	Mkms_4219	Mmcs_4144	Mspyr1_14720	Mjls_4375
Mvan_4686	COG0640	K	Predicted transcriptional regulators	ISP			Mflv_2031	Mkms_2736	Mmcs_2692	Mspyr1_14550	Mjls_2722
Mvan_4748	COG3569	L	Topoisomerase IB	ISP			Mflv_1967	Mkms_1296	Mmcs_1279	Mspyr1_13700	Mjls_1308
Mvan_4777	COG1197	K	Transcription-repair coupling factor (superfamily II helicase)	ISP			Mflv_1948	Mkms_4331	Mmcs_4245	Mspyr1_13520	Mjls_4624
Mvan_4777	COG1197	L	Transcription-repair coupling factor (superfamily II helicase)	ISP			Mflv_1948	Mkms_4331	Mmcs_4245	Mspyr1_13520	Mjls_4624
Mvan_4778	COG1309	K	Transcriptional regulator	ISP			Mflv_1947	Mkms_4333	Mmcs_4247	Mspyr1_13510	Mjls_4626
Mvan_4781	COG0782	K	Transcription elongation factor	ISP			Mflv_1945	Mkms_5324	Mmcs_5236	Mspyr1_13490	Mjls_5616
Mvan_4787	COG1825	J	Ribosomal protein L25 (general stress protein Ctc)	ISP			Mflv_1939	Mkms_4339	Mmcs_4253	Mspyr1_13420	Mjls_4632
Mvan_4788	COG0193	J	Peptidyl-tRNA hydrolase	ISP			Mflv_1938	Mkms_4340	Mmcs_4254	Mspyr1_13410	Mjls_4633
Mvan_4800	COG0030	J	Dimethyladenosine transferase (rRNA methylation)	ISP			Mflv_1933	Mkms_4349	Mmcs_4263	Mspyr1_13360	Mjls_4642
Mvan_4802	COG0084	L	Mg-dependent DNase	ISP			Mflv_1931	Mkms_4351	Mmcs_4265	Mspyr1_13340	Mjls_4644
Mvan_4803	COG0143	J	Methionyl-tRNA synthetase	ISP			Mflv_1930	Mkms_4352	Mmcs_4266	Mspyr1_13330	Mjls_4645
Mvan_4806	COG1595	K	"DNA-directed RNA polymerase specialized sigma subunit, sigma24 homolog"	ISP			Mflv_1927	Mkms_4357	Mmcs_4271	Mspyr1_13300	Mjls_4650
Mvan_4811	COG0789	K	Predicted transcriptional regulators	ISP			Mflv_1922	Mkms_4363	Mmcs_4277	Mspyr1_13240	Mjls_4656
Mvan_4812	COG3145	L	Alkylated DNA repair protein	ISP			Mflv_1921	Mkms_4364	Mmcs_4278	Mspyr1_13230	Mjls_4657
Mvan_4823	COG1846	K	Transcriptional regulators	ISP			Mflv_1910	Mkms_2623	Mmcs_2578	Mspyr1_13120	Mjls_2617
Mvan_4825	COG0640	K	Predicted transcriptional regulators	ISP			Mflv_1652	Mkms_3045	Mmcs_2999	Mspyr1_53780	Mjls_3014
Mvan_4831	COG1670	J	"Acetyltransferases, including N-acetylases of ribosomal proteins"	ISP			Mflv_1899	Mkms_4374	Mmcs_4288	Mspyr1_13000	Mjls_4666
Mvan_4844	COG0745	K	Response regulators consisting of a CheY-like receiver domain and a winged-he	ISP			Mflv_1887	Mkms_4387	Mmcs_4301	Mspyr1_12860	Mjls_4681
Mvan_4873	COG0210	L	Superfamily I DNA and RNA helicases	ISP			Mflv_1861	Mkms_4416	Mmcs_4330	Mspyr1_12620	Mjls_4710
Mvan_4883	COG0266	L	Formamidopyrimidine-DNA glycosylase	ISP			Mflv_1852	Mkms_4422	Mmcs_4336	Mspyr1_12530	Mjls_4716
Mvan_4905	COG0328	L	Ribonuclease HI	ISP			Mflv_1836	Mkms_4436	Mmcs_4350	Mspyr1_12360	Mjls_4730
Mvan_4915	COG3285	L	Predicted eukaryotic-type DNA primase	ISP			Mflv_1828	Mkms_4438	Mmcs_4352	Mspyr1_12280	Mjls_4732
Mvan_4927	COG1595	K	"DNA-directed RNA polymerase specialized sigma subunit, sigma24 homolog"	ISP			Mflv_1818	Mkms_4458	Mmcs_4371	Mspyr1_12170	Mjls_4752
Mvan_4941	COG1733	K	Predicted transcriptional regulators	ISP			Mflv_1806	Mkms_3157	Mmcs_3097	Mspyr1_11900	Mjls_3117
Mvan_4965	COG2188	K	Transcriptional regulators	ISP			Mflv_1785	Mkms_4496	Mmcs_4409	Mspyr1_11690	Mjls_4790
Mvan_4973	COG1309	K	Transcriptional regulator	ISP			Mflv_1774	Mkms_4503	Mmcs_4416	Mspyr1_11590	Mjls_4797
Mvan_5009	COG0745	K	Response regulators consisting of a CheY-like receiver domain and a winged-he	ISP			Mflv_1744	Mkms_4535	Mmcs_4448	Mspyr1_11280	Mjls_4830
Mvan_5020	COG1846	K	Transcriptional regulators	ISP			Mflv_1731	Mkms_4541	Mmcs_4454	Mspyr1_11170	Mjls_4836
Mvan_5023	COG1309	K	Transcriptional regulator	ISP			Mflv_1728	Mkms_4544	Mmcs_4457	Mspyr1_11140	Mjls_4839
Mvan_5036	COG0566	J	rRNA methylases	ISP			Mflv_1715	Mkms_4554	Mmcs_4467	Mspyr1_11010	Mjls_4850
Mvan_5045	COG1278	K	Cold shock proteins	ISP			Mflv_1707	Mkms_4562	Mmcs_4475	Mspyr1_10930	Mjls_4858
Mvan_5054	COG2378	K	Predicted transcriptional regulator	ISP			Mflv_1699	Mkms_4571	Mmcs_4484	Mspyr1_10840	Mjls_4867
Mvan_5056	COG1061	K	DNA or RNA helicases of superfamily II	ISP			Mflv_1697	Mkms_4572	Mmcs_4485	Mspyr1_10820	Mjls_4868
Mvan_5056	COG1061	L	DNA or RNA helicases of superfamily II	ISP			Mflv_1697	Mkms_4572	Mmcs_4485	Mspyr1_10820	Mjls_4868
Mvan_5077	COG1309	K	Transcriptional regulator	ISP			Mflv_1676	Mkms_4593	Mmcs_4506	Mspyr1_10580	Mjls_4889
Mvan_5079	COG1309	K	Transcriptional regulator	ISP			Mflv_1674	Mkms_4594	Mmcs_4507	Mspyr1_10560	Mjls_4890
Mvan_5084	COG1309	K	Transcriptional regulator	ISP			Mflv_1669	Mkms_4597	Mmcs_4510	Mspyr1_10460	Mjls_4893
Mvan_5086	COG0042	J	tRNA-dihydrouridine synthase	ISP			Mflv_1667	Mkms_4599	Mmcs_4512	Mspyr1_10440	Mjls_4895
Mvan_5087	COG1316	K	Transcriptional regulator	ISP			Mflv_1666	Mkms_4600	Mmcs_4513	Mspyr1_10430	Mjls_4896
Mvan_5097	COG0745	K	Response regulators consisting of a CheY-like receiver domain and a winged-he	ISP			Mflv_1650	Mkms_4612	Mmcs_4525	Mspyr1_10360	Mjls_4908
Mvan_5135	COG1309	K	Transcriptional regulator	ISP			Mflv_1618	Mkms_4646	Mmcs_4558	Mspyr1_10040	Mjls_4941
Mvan_5152	COG1309	K	Transcriptional regulator	ISP			Mflv_1606	Mkms_4661	Mmcs_4573	Mspyr1_09920	Mjls_4956
Mvan_5169	COG1309	K	Transcriptional regulator	ISP			Mflv_1588	Mkms_0341	Mmcs_0331	Mspyr1_09730	Mjls_0320
Mvan_5175	COG0745	K	Response regulators consisting of a CheY-like receiver domain and a winged-he	ISP			Mflv_1581	Mkms_4678	Mmcs_4590	Mspyr1_09660	Mjls_4973
Mvan_5230	COG1414	K	Transcriptional regulator	ISP			Mflv_1528	Mkms_4736	Mmcs_4648	Mspyr1_09120	Mjls_5031
Mvan_5283	COG1309	K	Transcriptional regulator	ISP			Mflv_1483	Mkms_4777	Mmcs_4691	Mspyr1_46840	Mjls_5076
Mvan_5301	COG0583	K	Transcriptional regulator	ISP			Mflv_1470	Mkms_4789	Mmcs_4703	Mspyr1_46970	Mjls_5088
Mvan_5312	COG1309	K	Transcriptional regulator	ISP			Mflv_1459	Mkms_4799	Mmcs_4713	Mspyr1_47080	Mjls_5098
Mvan_5317	COG1609	K	Transcriptional regulators	ISP			Mflv_1457	Mkms_4802	Mmcs_4716	Mspyr1_47100	Mjls_5101
Mvan_5337	COG0566	J	rRNA methylases	ISP			Mflv_1447	Mkms_4822	Mmcs_4736	Mspyr1_47200	Mjls_5122
Mvan_5338	COG0215	J	Cysteinyl-tRNA synthetase	ISP			Mflv_1446	Mkms_4823	Mmcs_4737	Mspyr1_47210	Mjls_5123
Mvan_5340	COG1329	K	"Transcriptional regulators, similar to M. xanthus CarD"	ISP			Mflv_1444	Mkms_4826	Mmcs_4740	Mspyr1_47230	Mjls_5126
Mvan_5346	COG1194	L	A/G-specific DNA glycosylase	ISP			Mflv_1438	Mkms_4832	Mmcs_4746	Mspyr1_47290	Mjls_5132
Mvan_5349	COG4977	K	Transcriptional regulator containing an amidase domain and an AraC-type DNA-b	ISP			Mflv_1437	Mkms_4834	Mmcs_4748	Mspyr1_47300	Mjls_5134
Mvan_5360	COG1190	J	Lysyl-tRNA synthetase (class II)	ISP			Mflv_1428	Mkms_4844	Mmcs_4758	Mspyr1_47430	Mjls_5144
Mvan_5362	COG1521	K	"Putative transcriptional regulator, homolog of Bvg accessory factor"	ISP			Mflv_1426	Mkms_4846	Mmcs_4760	Mspyr1_47450	Mjls_5146
Mvan_5394	COG0470	L	ATPase involved in DNA replication	ISP			Mflv_1396	Mkms_4880	Mmcs_4794	Mspyr1_47760	Mjls_5180
Mvan_5396	COG0550	L	Topoisomerase IA	ISP			Mflv_1394	Mkms_4882	Mmcs_4796	Mspyr1_47780	Mjls_5182
Mvan_5398	COG1278	K	Cold shock proteins	ISP			Mflv_1392	Mkms_4884	Mmcs_4798	Mspyr1_47800	Mjls_5184
Mvan_5401	COG0515	K	Serine/threonine protein kinase	ISP			Mflv_1389	Mkms_5484	Mmcs_5395	Mspyr1_47830	Mjls_5771
Mvan_5401	COG0515	L	Serine/threonine protein kinase	ISP			Mflv_1389	Mkms_5484	Mmcs_5395	Mspyr1_47830	Mjls_5771
Mvan_5433	COG0177	L	Predicted EndoIII-related endonuclease	ISP			Mflv_1373	Mkms_4902	Mmcs_4816	Mspyr1_48000	Mjls_5203
Mvan_5437	COG0251	J	"Putative translation initiation inhibitor, yjgF family"	ISP			Mflv_1369	Mkms_4906	Mmcs_4820	Mspyr1_48080	Mjls_5207
Mvan_5461	COG1695	K	Predicted transcriptional regulators	ISP			Mflv_1331	Mkms_4959	Mmcs_4870	Mspyr1_48470	Mjls_5238
Mvan_5462	COG1695	K	Predicted transcriptional regulators	ISP			Mflv_1330	Mkms_4960	Mmcs_4871	Mspyr1_48480	Mjls_5239
Mvan_5464	COG4108	J	Peptide chain release factor RF-3	ISP			Mflv_1328	Mkms_1516	Mmcs_1494	Mspyr1_48500	Mjls_1492
Mvan_5489	COG0227	J	Ribosomal protein L28	ISP			Mflv_1312	Mkms_4817	Mmcs_4731	Mspyr1_48670	Mjls_5116
Mvan_5490	COG0267	J	Ribosomal protein L33	ISP			Mflv_1311	Mkms_4816	Mmcs_4730	Mspyr1_48680	Mjls_5115
Mvan_5514	COG1396	K	Predicted transcriptional regulators	ISP			Mflv_1295	Mkms_4986	Mmcs_4897	Mspyr1_48840	Mjls_5265
Mvan_5519	COG0847	L	"DNA polymerase III, epsilon subunit and related 3'-5' exonucleases"	ISP			Mflv_1292	Mkms_4989	Mmcs_4900	Mspyr1_48870	Mjls_5268
Mvan_5527	COG0353	L	Recombinational DNA repair protein (RecF pathway)	ISP			Mflv_1288	Mkms_4992	Mmcs_4903	Mspyr1_48930	Mjls_5271
Mvan_5534	COG2812	L	"DNA polymerase III, gamma/tau subunits"	ISP			Mflv_1281	Mkms_4998	Mmcs_4909	Mspyr1_49000	Mjls_5277
Mvan_5535	COG1167	K	Transcriptional regulators containing a DNA-binding HTH domain and an aminotr	ISP			Mflv_1280	Mkms_4999	Mmcs_4910	Mspyr1_49010	Mjls_5278
Mvan_5542	COG3285	L	Predicted eukaryotic-type DNA primase	ISP			Mflv_1274	Mkms_5004	Mmcs_4915	Mspyr1_49090	Mjls_5283
Mvan_5543	COG1793	L	ATP-dependent DNA ligase	ISP			Mflv_1273	Mkms_5005	Mmcs_4916	Mspyr1_49100	Mjls_5284
Mvan_5549	COG1793	L	ATP-dependent DNA ligase	ISP			Mflv_1254	Mkms_5027	Mmcs_4939	Mspyr1_49270	Mjls_5320
Mvan_5574	COG2188	K	Transcriptional regulators	ISP			Mflv_1234	Mkms_0198	Mmcs_0189	Mspyr1_49470	Mjls_0178
Mvan_5575	COG0008	J	Glutamyl- and glutaminyl-tRNA synthetases	ISP			Mflv_1233	Mkms_5029	Mmcs_4941	Mspyr1_49480	Mjls_5322
Mvan_5580	COG0343	J	Queuine/archaeosine tRNA-ribosyltransferase	ISP			Mflv_1228	Mkms_5036	Mmcs_4948	Mspyr1_49530	Mjls_5329
Mvan_5594	COG0590	J	Cytosine/adenosine deaminases	ISP			Mflv_1214	Mkms_5048	Mmcs_4960	Mspyr1_49680	Mjls_5341
Mvan_5614	COG1846	K	Transcriptional regulators	ISP			Mflv_1190	Mkms_5075	Mmcs_4987	Mspyr1_49950	Mjls_5368
Mvan_5625	COG1167	K	Transcriptional regulators containing a DNA-binding HTH domain and an aminotr	ISP			Mflv_1181	Mkms_5086	Mmcs_4998	Mspyr1_50050	Mjls_5379
Mvan_5635	COG0515	K	Serine/threonine protein kinase	ISP			Mflv_1172	Mkms_5095	Mmcs_5007	Mspyr1_50150	Mjls_5388
Mvan_5635	COG0515	L	Serine/threonine protein kinase	ISP			Mflv_1172	Mkms_5095	Mmcs_5007	Mspyr1_50150	Mjls_5388
Mvan_5659	COG0172	J	Seryl-tRNA synthetase	ISP			Mflv_1150	Mkms_5117	Mmcs_5029	Mspyr1_50370	Mjls_5410
Mvan_5665	COG1316	K	Transcriptional regulator	ISP			Mflv_1142	Mkms_5126	Mmcs_5038	Mspyr1_50450	Mjls_5418
Mvan_5684	COG1309	K	Transcriptional regulator	ISP			Mflv_0963	Mkms_5146	Mmcs_5058	Mspyr1_52240	Mjls_5437
Mvan_5685	COG0389	L	Nucleotidyltransferase/DNA polymerase involved in DNA repair	ISP			Mflv_1122	Mkms_5147	Mmcs_5059	Mspyr1_50650	Mjls_5438
Mvan_5692	COG0640	K	Predicted transcriptional regulators	ISP			Mflv_1120	Mkms_4402	Mmcs_4316	Mspyr1_50670	Mjls_4696
Mvan_5701	COG0122	L	3-methyladenine DNA glycosylase/8-oxoguanine DNA glycosylase	ISP			Mflv_1111	Mkms_5161	Mmcs_5073	Mspyr1_50760	Mjls_5452
Mvan_5713	COG1309	K	Transcriptional regulator	ISP			Mflv_1103	Mkms_5182	Mmcs_5094	Mspyr1_50840	Mjls_5473
Mvan_5791	COG2890	J	Methylase of polypeptide chain release factors	ISP			Mflv_1039	Mkms_4941	Mmcs_4852	Mspyr1_51490	Mjls_5220
Mvan_5805	COG2208	K	"Serine phosphatase RsbU, regulator of sigma subunit"	ISP			Mflv_1031	Mkms_3385	Mmcs_3323	Mspyr1_51570	Mjls_3334
Mvan_5818	COG4581	L	Superfamily II RNA helicase	ISP			Mflv_1019	Mkms_5350	Mmcs_5261	Mspyr1_51690	Mjls_5640
Mvan_5822	COG0154	J	Asp-tRNAAsn/Glu-tRNAGln amidotransferase A subunit and related amidases	ISP			Mflv_1016	Mkms_5382	Mmcs_5293	Mspyr1_51730	Mjls_5672
Mvan_5860	COG1309	K	Transcriptional regulator	ISP			Mflv_3237	Mkms_5395	Mmcs_5306	Mspyr1_25630	Mjls_5685
Mvan_5897	COG0187	L	"Type IIA topoisomerase (DNA gyrase/topo II, topoisomerase IV), B subunit"	ISP			Mflv_0496	Mkms_5431	Mmcs_5342	Mspyr1_02640	Mjls_5721
Mvan_5898	COG0188	L	"Type IIA topoisomerase (DNA gyrase/topo II, topoisomerase IV), A subunit"	ISP			Mflv_0497	Mkms_5432	Mmcs_5343	Mspyr1_02630	Mjls_5722
Mvan_5910	COG2186	K	Transcriptional regulators	ISP			Mflv_0501	Mkms_5416	Mmcs_5327	Mspyr1_02620	Mjls_5706
Mvan_5959	COG2801	L	Transposase and inactivated derivatives	ISP			Mflv_3195	Mkms_5990	Mmcs_5589	Mspyr1_37610	Mjls_3190
Mvan_5973	COG2801	L	Transposase and inactivated derivatives	ISP			Mflv_0599	Mkms_0947	Mmcs_0930	Mspyr1_02230	Mjls_2222
Mvan_6031	COG0359	J	Ribosomal protein L9	ISP			Mflv_0877	Mkms_5456	Mmcs_5367	Mspyr1_52970	Mjls_5743
Mvan_6032	COG0238	J	Ribosomal protein S18	ISP			Mflv_0876	Mkms_5457	Mmcs_5368	Mspyr1_52980	Mjls_5744
Mvan_6033	COG0629	L	Single-stranded DNA-binding protein	ISP			Mflv_0875	Mkms_5458	Mmcs_5369	Mspyr1_52990	Mjls_5745
Mvan_6034	COG0360	J	Ribosomal protein S6	ISP			Mflv_0874	Mkms_5459	Mmcs_5370	Mspyr1_53000	Mjls_5746
Mvan_6039	COG1695	K	Predicted transcriptional regulators	ISP			Mflv_0868	Mkms_5464	Mmcs_5375	Mspyr1_53060	Mjls_5751
Mvan_6046	COG1802	K	Transcriptional regulators	ISP			Mflv_0859	Mkms_5471	Mmcs_5382	Mspyr1_53150	Mjls_5758
Mvan_6049	COG1846	K	Transcriptional regulators	ISP			Mflv_0856	Mkms_5474	Mmcs_5385	Mspyr1_53180	Mjls_5761
Mvan_6054	COG0495	J	Leucyl-tRNA synthetase	ISP			Mflv_0853	Mkms_5478	Mmcs_5389	Mspyr1_53210	Mjls_5765
Mvan_6057	COG1678	K	Putative transcriptional regulator	ISP			Mflv_0850	Mkms_5481	Mmcs_5392	Mspyr1_53240	Mjls_5768
Mvan_6061	COG0617	J	tRNA nucleotidyltransferase/poly(A) polymerase	ISP			Mflv_0845	Mkms_5486	Mmcs_5397	Mspyr1_53290	Mjls_5773
Mvan_6065	COG1595	K	"DNA-directed RNA polymerase specialized sigma subunit, sigma24 homolog"	ISP			Mflv_0841	Mkms_5490	Mmcs_5401	Mspyr1_53330	Mjls_5777
Mvan_6071	COG1475	K	Predicted transcriptional regulators	ISP			Mflv_0835	Mkms_0001	Mmcs_5406	Mspyr1_53390	Mjls_5782
Mvan_6077	COG0594	J	RNase P protein component	ISP			Mflv_0829	Mkms_0007	Mmcs_5412	Mspyr1_53450	Mjls_5788
Mvan_0490	COG1063	E	Threonine dehydrogenase and related Zn-dependent dehydrogenases	MET	SCP	Alcohol dehydrogenase	Mflv_0565	Mkms_5628	Mmcs_1644	Mspyr1_01640	Mjls_1619
Mvan_0527	COG1063	E	Threonine dehydrogenase and related Zn-dependent dehydrogenases	MET	SCP	Alcohol dehydrogenase	Mflv_0556	Mkms_1692	Mmcs_1668	Mspyr1_01860	Mjls_1641
Mvan_1864	COG0604	C	NADPH:quinone reductase and related Zn-dependent oxidoreductases	MET	SCP	Alcohol dehydrogenase	Mflv_4503	Mkms_1577	Mmcs_1554	Mspyr1_39020	Mjls_1523
Mvan_1903	COG0604	C	NADPH:quinone reductase and related Zn-dependent oxidoreductases	MET	SCP	Alcohol dehydrogenase	Mflv_4458	Mkms_1621	Mmcs_1597	Mspyr1_38570	Mjls_1567
Mvan_2724	COG0604	C	NADPH:quinone reductase and related Zn-dependent oxidoreductases	MET	SCP	Alcohol dehydrogenase	Mflv_3686	Mkms_2472	Mmcs_2427	Mspyr1_30320	Mjls_2465
Mvan_3767	COG1062	C	"Zn-dependent alcohol dehydrogenases, class III"	MET	SCP	Alcohol dehydrogenase	Mflv_2766	Mkms_3442	Mmcs_3380	Mspyr1_22060	Mjls_3391
Mvan_4202	COG0604	C	NADPH:quinone reductase and related Zn-dependent oxidoreductases	MET	SCP	Alcohol dehydrogenase	Mflv_2449	Mkms_3810	Mmcs_3737	Mspyr1_18750	Mjls_3749
Mvan_4749	COG1063	E	Threonine dehydrogenase and related Zn-dependent dehydrogenases	MET	SCP	Alcohol dehydrogenase	Mflv_1966	Mkms_5197	Mmcs_5109	Mspyr1_13690	Mjls_5488
Mvan_5164	COG1062	C	"Zn-dependent alcohol dehydrogenases, class III"	MET	SCP	Alcohol dehydrogenase	Mflv_1593	Mkms_4673	Mmcs_4585	Mspyr1_09790	Mjls_4968
Mvan_5270	COG1062	C	"Zn-dependent alcohol dehydrogenases, class III"	MET	SCP	Alcohol dehydrogenase	Mflv_1486	Mkms_4775	Mmcs_4689	Mspyr1_46810	Mjls_5074
Mvan_5615	COG0604	C	NADPH:quinone reductase and related Zn-dependent oxidoreductases	MET	SCP	Alcohol dehydrogenase	Mflv_1189	Mkms_5076	Mmcs_4988	Mspyr1_49960	Mjls_5369
Mvan_0105	COG1012	C	NAD-dependent aldehyde dehydrogenases	MET	SCP	CHO-dehydrogenase	Mflv_0742	Mkms_0099	Mmcs_0090	Mspyr1_00900	Mjls_0080
Mvan_0486	COG1012	C	NAD-dependent aldehyde dehydrogenases	MET	SCP	CHO-dehydrogenase	Mflv_0569	Mkms_5624	Mmcs_1637	Mspyr1_01570	Mjls_2239
Mvan_0522	COG1012	C	NAD-dependent aldehyde dehydrogenases	MET	SCP	CHO-dehydrogenase	Mflv_0643	Mkms_5636	Mmcs_1663	Mspyr1_01810	Mjls_1636
Mvan_0771	COG1012	C	NAD-dependent aldehyde dehydrogenases	MET	SCP	CHO-dehydrogenase	Mflv_0132	Mkms_0626	Mmcs_0613	Mspyr1_06490	Mjls_0604
Mvan_1468	COG1012	C	NAD-dependent aldehyde dehydrogenases	MET	SCP	CHO-dehydrogenase	Mflv_4952	Mkms_0640	Mmcs_0627	Mspyr1_43690	Mjls_0620
Mvan_1643	COG1012	C	NAD-dependent aldehyde dehydrogenases	MET	SCP	CHO-dehydrogenase	Mflv_4799	Mkms_1287	Mmcs_1270	Mspyr1_42090	Mjls_1297
Mvan_2226	COG1012	C	NAD-dependent aldehyde dehydrogenases	MET	SCP	CHO-dehydrogenase	Mflv_4119	Mkms_2054	Mmcs_2008	Mspyr1_34620	Mjls_1989
Mvan_4156	COG1012	C	NAD-dependent aldehyde dehydrogenases	MET	SCP	CHO-dehydrogenase	Mflv_2502	Mkms_3749	Mmcs_3676	Mspyr1_19290	Mjls_3689
Mvan_4953	COG1012	C	NAD-dependent aldehyde dehydrogenases	MET	SCP	CHO-dehydrogenase	Mflv_1797	Mkms_4482	Mmcs_4395	Mspyr1_11810	Mjls_4776
Mvan_5157	COG1012	C	NAD-dependent aldehyde dehydrogenases	MET	SCP	CHO-dehydrogenase	Mflv_1600	Mkms_4666	Mmcs_4578	Mspyr1_09860	Mjls_4961
Mvan_4568	COG3315	Q	O-Methyltransferase involved in polyketide biosynthesis	MET	SCP	C-O-MT	Mflv_2136	Mkms_4135	Mmcs_4060	Mspyr1_15630	Mjls_4289
Mvan_0466	COG1028	I	Dehydrogenases with different specificities (related to short-chain alcohol	MET	RCP	DDehydrogenase	Mflv_0592	Mkms_1650	Mmcs_1624	Mspyr1_01430	Mjls_1598
Mvan_0466	COG1028	Q	Dehydrogenases with different specificities (related to short-chain alcohol	MET	RCP	DDehydrogenase	Mflv_0592	Mkms_1650	Mmcs_1624	Mspyr1_01430	Mjls_1598
Mvan_0544	COG1028	I	Dehydrogenases with different specificities (related to short-chain alcohol	MET	RCP	DDehydrogenase	Mflv_0539	Mkms_1714	Mmcs_1685	Mspyr1_02040	Mjls_1658
Mvan_0544	COG1028	Q	Dehydrogenases with different specificities (related to short-chain alcohol	MET	RCP	DDehydrogenase	Mflv_0539	Mkms_1714	Mmcs_1685	Mspyr1_02040	Mjls_1658
Mvan_4237	COG1028	I	Dehydrogenases with different specificities (related to short-chain alcohol	MET	RCP	DDehydrogenase	Mflv_2415	Mkms_3843	Mmcs_3770	Mspyr1_18410	Mjls_3782
Mvan_4237	COG1028	Q	Dehydrogenases with different specificities (related to short-chain alcohol	MET	RCP	DDehydrogenase	Mflv_2415	Mkms_3843	Mmcs_3770	Mspyr1_18410	Mjls_3782
Mvan_0543	COG0235	G	Ribulose-5-phosphate 4-epimerase and related epimerases and aldolases	MET	CAP	Decarboxylase	Mflv_0540	Mkms_1713	Mmcs_1684	Mspyr1_02030	Mjls_1657
Mvan_0469	COG0329	E	Dihydrodipicolinate synthase/N-acetylneuraminate lyase	MET	SCP	Hydratase-Aldolase	Mflv_0588	Mkms_1655	Mmcs_1629	Mspyr1_01480	Mjls_1602
Mvan_0472	COG0329	E	Dihydrodipicolinate synthase/N-acetylneuraminate lyase	MET	SCP	Hydratase-Aldolase	Mflv_0585	Mkms_1658	Mmcs_1632	Mspyr1_01510	Mjls_1605
Mvan_0558	COG0329	E	Dihydrodipicolinate synthase/N-acetylneuraminate lyase	MET	SCP	Hydratase-Aldolase	Mflv_0532	Mkms_1724	Mmcs_1696	Mspyr1_02270	Mjls_1674
Mvan_2387	COG0329	E	Dihydrodipicolinate synthase/N-acetylneuraminate lyase	MET	SCP	Hydratase-Aldolase	Mflv_4000	Mkms_2162	Mmcs_2116	Mspyr1_33450	Mjls_2103
Mvan_0150	COG2267	I	Lysophospholipase	MET	SCP	Hydrolase	Mflv_0518	Mkms_0149	Mmcs_0140	Mspyr1_02410	Mjls_0130
Mvan_0225	COG0657	I	Esterase/lipase	MET	SCP	Hydrolase	Mflv_0442	Mkms_0209	Mmcs_0200	Mspyr1_03120	Mjls_0189
Mvan_0227	COG0657	I	Esterase/lipase	MET	SCP	Hydrolase	Mflv_0440	Mkms_0211	Mmcs_0202	Mspyr1_03140	Mjls_0191
Mvan_1800	COG2267	I	Lysophospholipase	MET	SCP	Hydrolase	Mflv_4667	Mkms_1420	Mmcs_1402	Mspyr1_39990	Mjls_1456
Mvan_2162	COG0657	I	Esterase/lipase	MET	SCP	Hydrolase	Mflv_4203	Mkms_1986	Mmcs_1940	Mspyr1_35460	Mjls_1920
Mvan_2244	COG0657	I	Esterase/lipase	MET	SCP	Hydrolase	Mflv_4102	Mkms_2074	Mmcs_2028	Mspyr1_34450	Mjls_2011
Mvan_2672	COG0657	I	Esterase/lipase	MET	SCP	Hydrolase	Mflv_3735	Mkms_2424	Mmcs_2377	Mspyr1_30760	Mjls_2418
Mvan_2872	COG0657	I	Esterase/lipase	MET	SCP	Hydrolase	Mflv_4562	Mkms_0311	Mmcs_0301	Mspyr1_39620	Mjls_0292
Mvan_2059	COG2072	P	Predicted flavoprotein involved in K transport	MET	RCP	Monooxygenase	Mflv_4287	Mkms_3031	Mmcs_2987	Mspyr1_36300	Mjls_3002
Mvan_2671	COG2072	P	Predicted flavoprotein involved in K transport	MET	RCP	Monooxygenase	Mflv_3736	Mkms_2421	Mmcs_2374	Mspyr1_30770	Mjls_2415
Mvan_3960	COG0654	C	2-polyprenyl-6-methoxyphenol hydroxylase and related FAD-dependent oxidoreduc	MET	RCP	Monooxygenase	Mflv_2621	Mkms_3634	Mmcs_3561	Mspyr1_20560	Mjls_3566
Mvan_3960	COG0654	H	2-polyprenyl-6-methoxyphenol hydroxylase and related FAD-dependent oxidoreduc	MET	RCP	Monooxygenase	Mflv_2621	Mkms_3634	Mmcs_3561	Mspyr1_20560	Mjls_3566
Mvan_0373	COG2124	Q	Cytochrome P450	MET	RCP	P450	Mflv_0363	Mkms_1507	Mmcs_1485	Mspyr1_03930	Mjls_1483
Mvan_0682	COG2124	Q	Cytochrome P450	MET	RCP	P450	Mflv_0225	Mkms_0530	Mmcs_0518	Mspyr1_05520	Mjls_0508
Mvan_0858	COG2124	Q	Cytochrome P450	MET	RCP	P450	Mflv_0056	Mkms_1763	Mmcs_1717	Mspyr1_07320	Mjls_1695
Mvan_1301	COG2124	Q	Cytochrome P450	MET	RCP	P450	Mflv_5053	Mkms_1026	Mmcs_1009	Mspyr1_44710	Mjls_1036
Mvan_1302	COG2124	Q	Cytochrome P450	MET	RCP	P450	Mflv_5052	Mkms_1027	Mmcs_1010	Mspyr1_44700	Mjls_1037
Mvan_2001	COG2124	Q	Cytochrome P450	MET	RCP	P450	Mflv_4343	Mkms_3771	Mmcs_3698	Mspyr1_36920	Mjls_3711
Mvan_2007	COG2124	Q	Cytochrome P450	MET	RCP	P450	Mflv_4339	Mkms_1829	Mmcs_1782	Mspyr1_36840	Mjls_1764
Mvan_2021	COG2124	Q	Cytochrome P450	MET	RCP	P450	Mflv_4325	Mkms_1843	Mmcs_1796	Mspyr1_36700	Mjls_1777
Mvan_2031	COG2124	Q	Cytochrome P450	MET	RCP	P450	Mflv_4315	Mkms_1855	Mmcs_1808	Mspyr1_36590	Mjls_3200
Mvan_2239	COG2124	Q	Cytochrome P450	MET	RCP	P450	Mflv_4107	Mkms_2066	Mmcs_2020	Mspyr1_34500	Mjls_2003
Mvan_3012	COG2124	Q	Cytochrome P450	MET	RCP	P450	Mflv_3290	Mkms_2767	Mmcs_2723	Mspyr1_26180	Mjls_2753
Mvan_3029	COG2124	Q	Cytochrome P450	MET	RCP	P450	Mflv_3307	Mkms_2786	Mmcs_2742	Mspyr1_26350	Mjls_2772
Mvan_3187	COG2124	Q	Cytochrome P450	MET	RCP	P450	Mflv_1257	Mkms_5243	Mmcs_5154	Mspyr1_27700	Mjls_5535
Mvan_3781	COG2124	Q	Cytochrome P450	MET	RCP	P450	Mflv_3475	Mkms_3485	Mmcs_3422	Mspyr1_28120	Mjls_3433
Mvan_4141	COG2124	Q	Cytochrome P450	MET	RCP	P450	Mflv_2517	Mkms_3736	Mmcs_3663	Mspyr1_19440	Mjls_3676
Mvan_4160	COG2124	Q	Cytochrome P450	MET	RCP	P450	Mflv_2498	Mkms_3753	Mmcs_3680	Mspyr1_19250	Mjls_3693
Mvan_4175	COG2124	Q	Cytochrome P450	MET	RCP	P450	Mflv_2479	Mkms_3769	Mmcs_3696	Mspyr1_19060	Mjls_3709
Mvan_4180	COG2124	Q	Cytochrome P450	MET	RCP	P450	Mflv_2474	Mkms_3779	Mmcs_3706	Mspyr1_19000	Mjls_3719
Mvan_4221	COG2124	Q	Cytochrome P450	MET	RCP	P450	Mflv_2431	Mkms_3908	Mmcs_3721	Mspyr1_18570	Mjls_3820
Mvan_4234	COG2124	Q	Cytochrome P450	MET	RCP	P450	Mflv_2418	Mkms_3840	Mmcs_3767	Mspyr1_18440	Mjls_3779
Mvan_4465	COG2124	Q	Cytochrome P450	MET	RCP	P450	Mflv_2229	Mkms_4036	Mmcs_3962	Mspyr1_16610	Mjls_3976
Mvan_4880	COG2124	Q	Cytochrome P450	MET	RCP	P450	Mflv_1854	Mkms_5024	Mmcs_4936	Mspyr1_12550	Mjls_5317
Mvan_4983	COG2124	Q	Cytochrome P450	MET	RCP	P450	Mflv_1764	Mkms_4509	Mmcs_4422	Mspyr1_11480	Mjls_4803
Mvan_5144	COG2124	Q	Cytochrome P450	MET	RCP	P450	Mflv_1908	Mkms_4653	Mmcs_4565	Mspyr1_13100	Mjls_4948
Mvan_5151	COG2124	Q	Cytochrome P450	MET	RCP	P450	Mflv_1607	Mkms_4660	Mmcs_4572	Mspyr1_09930	Mjls_4955
Mvan_5159	COG2124	Q	Cytochrome P450	MET	RCP	P450	Mflv_1598	Mkms_4668	Mmcs_4580	Mspyr1_09840	Mjls_4963
Mvan_5161	COG2124	Q	Cytochrome P450	MET	RCP	P450	Mflv_1596	Mkms_4670	Mmcs_4582	Mspyr1_09820	Mjls_4965
Mvan_5170	COG2124	Q	Cytochrome P450	MET	RCP	P450	Mflv_1587	Mkms_0342	Mmcs_0332	Mspyr1_09720	Mjls_0321
Mvan_5217	COG2124	Q	Cytochrome P450	MET	RCP	P450	Mflv_1541	Mkms_4719	Mmcs_4631	Mspyr1_09250	Mjls_5013
Mvan_5258	COG2124	Q	Cytochrome P450	MET	RCP	P450	Mflv_1508	Mkms_4763	Mmcs_4677	Mspyr1_08920	Mjls_5062
Mvan_5579	COG2124	Q	Cytochrome P450	MET	RCP	P450	Mflv_1229	Mkms_5035	Mmcs_4947	Mspyr1_49520	Mjls_5328
Mvan_5712	COG2124	Q	Cytochrome P450	MET	RCP	P450	Mflv_1104	Mkms_5181	Mmcs_5093	Mspyr1_50830	Mjls_5472
Mvan_0562	COG0015	F	Adenylosuccinate lyase	MET	CAP	PcaB	Mflv_0528	Mkms_1728	Mmcs_1700	Mspyr1_02310	Mjls_1678
Mvan_0260	COG0183	I	Acetyl-CoA acetyltransferase	MET	CAP	PcaF	Mflv_0411	Mkms_0251	Mmcs_0241	Mspyr1_03430	Mjls_0231
Mvan_1976	COG0183	I	Acetyl-CoA acetyltransferase	MET	CAP	PcaF	Mflv_4368	Mkms_1805	Mmcs_1758	Mspyr1_37170	Mjls_1739
Mvan_1988	COG0183	I	Acetyl-CoA acetyltransferase	MET	CAP	PcaF	Mflv_4356	Mkms_1816	Mmcs_1769	Mspyr1_37050	Mjls_1750
Mvan_3068	COG0183	I	Acetyl-CoA acetyltransferase	MET	CAP	PcaF	Mflv_3340	Mkms_2836	Mmcs_2792	Mspyr1_26710	Mjls_2819
Mvan_4206	COG0183	I	Acetyl-CoA acetyltransferase	MET	CAP	PcaF	Mflv_2445	Mkms_3814	Mmcs_3741	Mspyr1_18710	Mjls_3753
Mvan_4305	COG0183	I	Acetyl-CoA acetyltransferase	MET	CAP	PcaF	Mflv_2340	Mkms_3938	Mmcs_3864	Mspyr1_17730	Mjls_3850
Mvan_4589	COG0183	I	Acetyl-CoA acetyltransferase	MET	CAP	PcaF	Mflv_2116	Mkms_4156	Mmcs_4080	Mspyr1_15430	Mjls_4310
Mvan_4677	COG0183	I	Acetyl-CoA acetyltransferase	MET	CAP	PcaF	Mflv_2040	Mkms_4227	Mmcs_4152	Mspyr1_14640	Mjls_4383
Mvan_4939	COG0183	I	Acetyl-CoA acetyltransferase	MET	CAP	PcaF	Mflv_1808	Mkms_3159	Mmcs_3099	Mspyr1_11920	Mjls_3119
Mvan_5067	COG0183	I	Acetyl-CoA acetyltransferase	MET	CAP	PcaF	Mflv_1691	Mkms_4580	Mmcs_4493	Mspyr1_10730	Mjls_4876
Mvan_5222	COG0183	I	Acetyl-CoA acetyltransferase	MET	CAP	PcaF	Mflv_1536	Mkms_4724	Mmcs_4636	Mspyr1_09200	Mjls_5018
Mvan_5259	COG0183	I	Acetyl-CoA acetyltransferase	MET	CAP	PcaF	Mflv_1507	Mkms_4764	Mmcs_4678	Mspyr1_08910	Mjls_5063
Mvan_5282	COG0183	I	Acetyl-CoA acetyltransferase	MET	CAP	PcaF	Mflv_1484	Mkms_4776	Mmcs_4690	Mspyr1_46830	Mjls_5075
Mvan_0561	COG3485	Q	"Protocatechuate 3,4-dioxygenase beta subunit"	MET	CAP	PcaG	Mflv_0529	Mkms_1727	Mmcs_1699	Mspyr1_02300	Mjls_1677
Mvan_0560	COG3485	Q	"Protocatechuate 3,4-dioxygenase beta subunit"	MET	CAP	PcaH	Mflv_0530	Mkms_1726	Mmcs_1698	Mspyr1_02290	Mjls_1676
Mvan_0564	COG1788	I	"Acyl CoA:acetate/3-ketoacid CoA transferase, alpha subunit"	MET	CAP	PcaI	Mflv_0526	Mkms_1730	Mmcs_1702	Mspyr1_02330	Mjls_1680
Mvan_0565	COG2057	I	"Acyl CoA:acetate/3-ketoacid CoA transferase, beta subunit"	MET	CAP	PcaJ	Mflv_0525	Mkms_1731	Mmcs_1703	Mspyr1_02340	Mjls_1681
Mvan_0468	COG3435	Q	"Gentisate 1,2-dioxygenase"	MET	RCP	RCD	Mflv_0589	Mkms_1654	Mmcs_1628	Mspyr1_01470	Mjls_1601
Mvan_2891	COG0346	E	Lactoylglutathione lyase and related lyases	MET	RCP	RCD	Mflv_4549	Mkms_0327	Mmcs_0317	Mspyr1_39490	Mjls_0308
Mvan_5306	COG0346	E	Lactoylglutathione lyase and related lyases	MET	RCP	RCD	Mflv_1465	Mkms_4793	Mmcs_4707	Mspyr1_47020	Mjls_5092
Mvan_0463	COG4638	P	"Phenylpropionate dioxygenase and related ring-hydroxylating dioxygenases, lar"	MET	RCP	RHO	Mflv_0685	Mkms_1647	Mmcs_1622	Mspyr1_01400	Mjls_1595
Mvan_0488	COG4638	P	"Phenylpropionate dioxygenase and related ring-hydroxylating dioxygenases, lar"	MET	RCP	RHO	Mflv_0567	Mkms_5626	Mmcs_1642	Mspyr1_01620	Mjls_2237
Mvan_0492	COG4638	P	"Phenylpropionate dioxygenase and related ring-hydroxylating dioxygenases, lar"	MET	RCP	RHO	Mflv_0563	Mkms_5630	Mmcs_1646	Mspyr1_01660	Mjls_1621
Mvan_0525	COG4638	P	"Phenylpropionate dioxygenase and related ring-hydroxylating dioxygenases, lar"	MET	RCP	RHO	Mflv_0558	Mkms_5639	Mmcs_1666	Mspyr1_01840	Mjls_1639
Mvan_0533	COG4638	P	"Phenylpropionate dioxygenase and related ring-hydroxylating dioxygenases, lar"	MET	RCP	RHO	Mflv_0550	Mkms_5647	Mmcs_1673	Mspyr1_01920	Mjls_1647
Mvan_0539	COG4638	P	"Phenylpropionate dioxygenase and related ring-hydroxylating dioxygenases, lar"	MET	RCP	RHO	Mflv_0544	Mkms_5610	Mmcs_1680	Mspyr1_01990	Mjls_1653
Mvan_0546	COG4638	P	"Phenylpropionate dioxygenase and related ring-hydroxylating dioxygenases, lar"	MET	RCP	RHO	Mflv_0537	Mkms_1716	Mmcs_1689	Mspyr1_02060	Mjls_1660
Mvan_2012	COG4638	P	"Phenylpropionate dioxygenase and related ring-hydroxylating dioxygenases, lar"	MET	RCP	RHO	Mflv_4333	Mkms_1835	Mmcs_1788	Mspyr1_36780	Mjls_1769
Mvan_2869	COG4638	P	"Phenylpropionate dioxygenase and related ring-hydroxylating dioxygenases, lar"	MET	RCP	RHO	Mflv_4566	Mkms_0306	Mmcs_0296	Mspyr1_39660	Mjls_0287
Mvan_3784	COG4638	P	"Phenylpropionate dioxygenase and related ring-hydroxylating dioxygenases, lar"	MET	RCP	RHO	Mflv_2753	Mkms_3642	Mmcs_3569	Mspyr1_21920	Mjls_3574
Mvan_4184	COG4638	P	"Phenylpropionate dioxygenase and related ring-hydroxylating dioxygenases, lar"	MET	RCP	RHO	Mflv_2470	Mkms_3783	Mmcs_3710	Mspyr1_18960	Mjls_3723
Mvan_4190	COG4638	P	"Phenylpropionate dioxygenase and related ring-hydroxylating dioxygenases, lar"	MET	RCP	RHO	Mflv_2464	Mkms_3790	Mmcs_3717	Mspyr1_18900	Mjls_3730
Mvan_4213	COG4638	P	"Phenylpropionate dioxygenase and related ring-hydroxylating dioxygenases, lar"	MET	RCP	RHO	Mflv_2439	Mkms_3820	Mmcs_3747	Mspyr1_18650	Mjls_3759
Mvan_4319	COG4638	P	"Phenylpropionate dioxygenase and related ring-hydroxylating dioxygenases, lar"	MET	RCP	RHO	Mflv_2328	Mkms_3775	Mmcs_3702	Mspyr1_17610	Mjls_3715
Mvan_4962	COG4638	P	"Phenylpropionate dioxygenase and related ring-hydroxylating dioxygenases, lar"	MET	RCP	RHO	Mflv_1788	Mkms_4493	Mmcs_4406	Mspyr1_11720	Mjls_4787
Mvan_5225	COG4638	P	"Phenylpropionate dioxygenase and related ring-hydroxylating dioxygenases, lar"	MET	RCP	RHO	Mflv_1533	Mkms_4728	Mmcs_4640	Mspyr1_09170	Mjls_5022
Mvan_0003	COG1023	G	Predicted 6-phosphogluconate dehydrogenase	MET			Mflv_0825	Mkms_0011	Mmcs_0003	Mspyr1_00030	Mjls_0003
Mvan_0014	COG1012	C	NAD-dependent aldehyde dehydrogenases	MET			Mflv_3083	Mkms_4738	Mmcs_4650	Mspyr1_23980	Mjls_5033
Mvan_0022	COG0512	E	Anthranilate/para-aminobenzoate synthases component II	MET			Mflv_0813	Mkms_0022	Mmcs_0014	Mspyr1_00190	Mjls_0014
Mvan_0022	COG0512	H	Anthranilate/para-aminobenzoate synthases component II	MET			Mflv_0813	Mkms_0022	Mmcs_0014	Mspyr1_00190	Mjls_0014
Mvan_0043	COG0531	E	Amino acid transporters	MET			Mflv_0800	Mkms_5375	Mmcs_5286	Mspyr1_00290	Mjls_5665
Mvan_0044	COG1028	I	Dehydrogenases with different specificities (related to short-chain alcohol	MET			Mflv_0799	Mkms_5374	Mmcs_5285	Mspyr1_00300	Mjls_5664
Mvan_0044	COG1028	Q	Dehydrogenases with different specificities (related to short-chain alcohol	MET			Mflv_0799	Mkms_5374	Mmcs_5285	Mspyr1_00300	Mjls_5664
Mvan_0045	COG1028	I	Dehydrogenases with different specificities (related to short-chain alcohol	MET			Mflv_0798	Mkms_5373	Mmcs_5284	Mspyr1_00310	Mjls_5663
Mvan_0045	COG1028	Q	Dehydrogenases with different specificities (related to short-chain alcohol	MET			Mflv_0798	Mkms_5373	Mmcs_5284	Mspyr1_00310	Mjls_5663
Mvan_0046	COG0010	E	"Arginase/agmatinase/formimionoglutamate hydrolase, arginase family"	MET			Mflv_0797	Mkms_5372	Mmcs_5283	Mspyr1_00320	Mjls_5662
Mvan_0047	COG0726	G	Predicted xylanase/chitin deacetylase	MET			Mflv_0796	Mkms_5371	Mmcs_5282	Mspyr1_00330	Mjls_5661
Mvan_0093	COG1925	G	"Phosphotransferase system, HPr-related proteins"	MET			Mflv_0753	Mkms_0088	Mmcs_0079	Mspyr1_00790	Mjls_0069
Mvan_0094	COG1299	G	"Phosphotransferase system, fructose-specific IIC component"	MET			Mflv_0752	Mkms_0089	Mmcs_0080	Mspyr1_00800	Mjls_0070
Mvan_0095	COG1105	G	Fructose-1-phosphate kinase and related fructose-6-phosphate kinase (PfkB)	MET			Mflv_0751	Mkms_0090	Mmcs_0081	Mspyr1_00810	Mjls_0071
Mvan_0096	COG1349	G	Transcriptional regulators of sugar metabolism	MET			Mflv_0750	Mkms_0091	Mmcs_0082	Mspyr1_00820	Mjls_0072
Mvan_0097	COG1080	G	Phosphoenolpyruvate-protein kinase (PTS system EI component in bacteria)	MET			Mflv_0749	Mkms_0092	Mmcs_0083	Mspyr1_00830	Mjls_0073
Mvan_0104	COG3315	Q	O-Methyltransferase involved in polyketide biosynthesis	MET			Mflv_0743	Mkms_0097	Mmcs_0088	Mspyr1_00890	Mjls_0078
Mvan_0106	COG1028	I	Dehydrogenases with different specificities (related to short-chain alcohol	MET			Mflv_0741	Mkms_0100	Mmcs_0091	Mspyr1_00910	Mjls_0081
Mvan_0106	COG1028	Q	Dehydrogenases with different specificities (related to short-chain alcohol	MET			Mflv_0741	Mkms_0100	Mmcs_0091	Mspyr1_00910	Mjls_0081
Mvan_0107	COG0604	C	NADPH:quinone reductase and related Zn-dependent oxidoreductases	MET			Mflv_0740	Mkms_0101	Mmcs_0092	Mspyr1_00920	Mjls_0082
Mvan_0109	COG2226	H	Methylase involved in ubiquinone/menaquinone biosynthesis	MET			Mflv_0738	Mkms_0103	Mmcs_0094	Mspyr1_00940	Mjls_0084
Mvan_0116	COG1960	I	Acyl-CoA dehydrogenases	MET			Mflv_0734	Mkms_0107	Mmcs_0098	Mspyr1_00980	Mjls_0088
Mvan_0117	COG0665	E	Glycine/D-amino acid oxidases (deaminating)	MET			Mflv_0732	Mkms_0409	Mmcs_0400	Mspyr1_01000	Mjls_0388
Mvan_0119	COG1282	C	NAD/NADP transhydrogenase beta subunit	MET			Mflv_0727	Mkms_0109	Mmcs_0100	Mspyr1_01040	Mjls_0090
Mvan_0120	COG3288	C	NAD/NADP transhydrogenase alpha subunit	MET			Mflv_0726	Mkms_0110	Mmcs_0101	Mspyr1_01050	Mjls_0091
Mvan_0129	COG2867	I	Oligoketide cyclase/lipid transport protein	MET			Mflv_0716	Mkms_0122	Mmcs_0113	Mspyr1_01120	Mjls_0103
Mvan_0131	COG0318	I	Acyl-CoA synthetases (AMP-forming)/AMP-acid ligases II	MET			Mflv_0714	Mkms_0124	Mmcs_0115	Mspyr1_01140	Mjls_0105
Mvan_0131	COG0318	Q	Acyl-CoA synthetases (AMP-forming)/AMP-acid ligases II	MET			Mflv_0714	Mkms_0124	Mmcs_0115	Mspyr1_01140	Mjls_0105
Mvan_0132	COG0767	Q	"ABC-type transport system involved in resistance to organic solvents, permeas"	MET			Mflv_0713	Mkms_0125	Mmcs_0116	Mspyr1_01150	Mjls_0106
Mvan_0133	COG0767	Q	"ABC-type transport system involved in resistance to organic solvents, permeas"	MET			Mflv_0712	Mkms_0126	Mmcs_0117	Mspyr1_01160	Mjls_0107
Mvan_0134	COG1463	Q	"ABC-type transport system involved in resistance to organic solvents, peripla"	MET			Mflv_0711	Mkms_0127	Mmcs_0118	Mspyr1_01170	Mjls_0108
Mvan_0135	COG1463	Q	"ABC-type transport system involved in resistance to organic solvents, peripla"	MET			Mflv_0710	Mkms_0128	Mmcs_0119	Mspyr1_01180	Mjls_0109
Mvan_0136	COG1463	Q	"ABC-type transport system involved in resistance to organic solvents, peripla"	MET			Mflv_0709	Mkms_0129	Mmcs_0120	Mspyr1_01190	Mjls_0110
Mvan_0137	COG1463	Q	"ABC-type transport system involved in resistance to organic solvents, peripla"	MET			Mflv_0708	Mkms_0130	Mmcs_0121	Mspyr1_01200	Mjls_0111
Mvan_0138	COG1463	Q	"ABC-type transport system involved in resistance to organic solvents, peripla"	MET			Mflv_0707	Mkms_0131	Mmcs_0122	Mspyr1_01210	Mjls_0112
Mvan_0139	COG1463	Q	"ABC-type transport system involved in resistance to organic solvents, peripla"	MET			Mflv_0706	Mkms_0132	Mmcs_0123	Mspyr1_01220	Mjls_0113
Mvan_0146	COG2133	G	Glucose/sorbosone dehydrogenases	MET			Mflv_0697	Mkms_0143	Mmcs_0134	Mspyr1_01300	Mjls_0124
Mvan_0173	COG0129	G	Dihydroxyacid dehydratase/phosphogluconate dehydratase	MET			Mflv_0486	Mkms_0155	Mmcs_0146	Mspyr1_02750	Mjls_0136
Mvan_0173	COG0129	E	Dihydroxyacid dehydratase/phosphogluconate dehydratase	MET			Mflv_0486	Mkms_0155	Mmcs_0146	Mspyr1_02750	Mjls_0136
Mvan_0201	COG1274	C	Phosphoenolpyruvate carboxykinase (GTP)	MET			Mflv_0451	Mkms_0185	Mmcs_0176	Mspyr1_03040	Mjls_0165
Mvan_0218	COG0318	I	Acyl-CoA synthetases (AMP-forming)/AMP-acid ligases II	MET			Mflv_0449	Mkms_0186	Mmcs_0177	Mspyr1_03050	Mjls_0166
Mvan_0218	COG0318	Q	Acyl-CoA synthetases (AMP-forming)/AMP-acid ligases II	MET			Mflv_0449	Mkms_0186	Mmcs_0177	Mspyr1_03050	Mjls_0166
Mvan_0219	COG1024	I	Enoyl-CoA hydratase/carnithine racemase	MET			Mflv_0448	Mkms_0187	Mmcs_0178	Mspyr1_03060	Mjls_0167
Mvan_0221	COG1960	I	Acyl-CoA dehydrogenases	MET			Mflv_0446	Mkms_0191	Mmcs_0182	Mspyr1_03080	Mjls_0171
Mvan_0222	COG2030	I	Acyl dehydratase	MET			Mflv_0445	Mkms_0192	Mmcs_0183	Mspyr1_03090	Mjls_0172
Mvan_0223	COG1804	C	Predicted acyl-CoA transferases/carnitine dehydratase	MET			Mflv_0444	Mkms_0193	Mmcs_0184	Mspyr1_03100	Mjls_0173
Mvan_0226	COG1960	I	Acyl-CoA dehydrogenases	MET			Mflv_0441	Mkms_0210	Mmcs_0201	Mspyr1_03130	Mjls_0190
Mvan_0231	COG0657	I	Esterase/lipase	MET			Mflv_0436	Mkms_0213	Mmcs_0204	Mspyr1_03180	Mjls_0193
Mvan_0233	COG0204	I	1-acyl-sn-glycerol-3-phosphate acyltransferase	MET			Mflv_0434	Mkms_0214	Mmcs_0205	Mspyr1_03200	Mjls_4126
Mvan_0235	COG2162	Q	Arylamine N-acetyltransferase	MET			Mflv_0433	Mkms_0221	Mmcs_0211	Mspyr1_03210	Mjls_0201
Mvan_0237	COG0262	H	Dihydrofolate reductase	MET			Mflv_0431	Mkms_0225	Mmcs_0215	Mspyr1_03230	Mjls_0205
Mvan_0240	COG1012	C	NAD-dependent aldehyde dehydrogenases	MET			Mflv_0428	Mkms_0227	Mmcs_0217	Mspyr1_03260	Mjls_0207
Mvan_0241	COG2226	H	Methylase involved in ubiquinone/menaquinone biosynthesis	MET			Mflv_0427	Mkms_0228	Mmcs_0218	Mspyr1_03270	Mjls_0208
Mvan_0251	COG1835	I	Predicted acyltransferases	MET			Mflv_0420	Mkms_0232	Mmcs_0222	Mspyr1_03350	Mjls_0212
Mvan_0256	COG1472	G	Beta-glucosidase-related glycosidases	MET			Mflv_0415	Mkms_0239	Mmcs_0229	Mspyr1_03390	Mjls_0219
Mvan_0258	COG2030	I	Acyl dehydratase	MET			Mflv_0413	Mkms_0249	Mmcs_0239	Mspyr1_03410	Mjls_0229
Mvan_0259	COG1028	I	Dehydrogenases with different specificities (related to short-chain alcohol	MET			Mflv_0412	Mkms_0250	Mmcs_0240	Mspyr1_03420	Mjls_0230
Mvan_0259	COG1028	Q	Dehydrogenases with different specificities (related to short-chain alcohol	MET			Mflv_0412	Mkms_0250	Mmcs_0240	Mspyr1_03420	Mjls_0230
Mvan_0265	COG1960	I	Acyl-CoA dehydrogenases	MET			Mflv_0409	Mkms_0252	Mmcs_0242	Mspyr1_03460	Mjls_0232
Mvan_0269	COG3321	Q	Polyketide synthase modules and related proteins	MET			Mflv_0405	Mkms_0254	Mmcs_0244	Mspyr1_03500	Mjls_0234
Mvan_0272	COG0318	I	Acyl-CoA synthetases (AMP-forming)/AMP-acid ligases II	MET			Mflv_0402	Mkms_0257	Mmcs_0247	Mspyr1_03530	Mjls_0237
Mvan_0272	COG0318	Q	Acyl-CoA synthetases (AMP-forming)/AMP-acid ligases II	MET			Mflv_0402	Mkms_0257	Mmcs_0247	Mspyr1_03530	Mjls_0237
Mvan_0283	COG0479	C	"Succinate dehydrogenase/fumarate reductase, Fe-S protein subunit"	MET			Mflv_0395	Mkms_0262	Mmcs_0252	Mspyr1_03610	Mjls_0242
Mvan_0284	COG1053	C	"Succinate dehydrogenase/fumarate reductase, flavoprotein subunit"	MET			Mflv_0394	Mkms_0263	Mmcs_0253	Mspyr1_03620	Mjls_0243
Mvan_0289	COG2513	G	PEP phosphonomutase and related enzymes	MET			Mflv_0391	Mkms_0266	Mmcs_0256	Mspyr1_03650	Mjls_0246
Mvan_0297	COG1251	C	NAD(P)H-nitrite reductase	MET			Mflv_0387	Mkms_0268	Mmcs_0258	Mspyr1_03690	Mjls_0248
Mvan_0298	COG2146	P	Ferredoxin subunits of nitrite reductase and ring-hydroxylating dioxygenases	MET			Mflv_0386	Mkms_0269	Mmcs_0259	Mspyr1_03700	Mjls_0249
Mvan_0299	COG1146	C	Ferredoxin	MET			Mflv_0383	Mkms_2763	Mmcs_2719	Mspyr1_03730	Mjls_2749
Mvan_0301	COG1587	H	Uroporphyrinogen-III synthase	MET			Mflv_0380	Mkms_0273	Mmcs_0263	Mspyr1_03750	Mjls_0253
Mvan_0303	COG1984	E	Allophanate hydrolase subunit 2	MET			Mflv_0378	Mkms_0277	Mmcs_0267	Mspyr1_03770	Mjls_0257
Mvan_0304	COG2049	E	Allophanate hydrolase subunit 1	MET			Mflv_0377	Mkms_0278	Mmcs_0268	Mspyr1_03780	Mjls_0258
Mvan_0308	COG0614	P	"ABC-type Fe3+hydroxamate transport system, periplasmic component"	MET			Mflv_0375	Mkms_0280	Mmcs_0270	Mspyr1_03800	Mjls_0260
Mvan_0316	COG2050	Q	"Uncharacterized protein, possibly involved in aromatic compounds catabolism"	MET			Mflv_3025	Mkms_3284	Mmcs_3222	Mspyr1_13960	Mjls_4591
Mvan_0319	COG2141	C	"Coenzyme F420-dependent N5,N10-methylene tetrahydromethanopterin reductase an"	MET			Mflv_4583	Mkms_3275	Mmcs_3213	Mspyr1_13990	Mjls_4588
Mvan_0322	COG2050	Q	"Uncharacterized protein, possibly involved in aromatic compounds catabolism"	MET			Mflv_4580	Mkms_4926	Mmcs_4838	Mspyr1_14020	Mjls_4585
Mvan_0338	COG0451	G	Nucleoside-diphosphate-sugar epimerases	MET			Mflv_0367	Mkms_1836	Mmcs_1789	Mspyr1_03890	Mjls_1770
Mvan_0377	COG1492	H	Cobyric acid synthase	MET			Mflv_0360	Mkms_2097	Mmcs_2051	Mspyr1_03960	Mjls_2034
Mvan_0378	COG2099	H	Precorrin-6x reductase	MET			Mflv_0359	Mkms_2530	Mmcs_2485	Mspyr1_03970	Mjls_2522
Mvan_0379	COG2087	H	Adenosyl cobinamide kinase/adenosyl cobinamide phosphate guanylyltransferase	MET			Mflv_0355	Mkms_3366	Mmcs_3304	Mspyr1_04010	Mjls_3315
Mvan_0382	COG2875	H	Precorrin-4 methylase	MET			Mflv_0352	Mkms_2529	Mmcs_2484	Mspyr1_04050	Mjls_2521
Mvan_0393	COG1960	I	Acyl-CoA dehydrogenases	MET			Mflv_0345	Mkms_5278	Mmcs_5189	Mspyr1_04130	Mjls_5570
Mvan_0394	COG1960	I	Acyl-CoA dehydrogenases	MET			Mflv_0344	Mkms_5277	Mmcs_5188	Mspyr1_04140	Mjls_5569
Mvan_0397	COG0318	I	Acyl-CoA synthetases (AMP-forming)/AMP-acid ligases II	MET			Mflv_0341	Mkms_0371	Mmcs_0361	Mspyr1_04170	Mjls_0350
Mvan_0397	COG0318	Q	Acyl-CoA synthetases (AMP-forming)/AMP-acid ligases II	MET			Mflv_0341	Mkms_0371	Mmcs_0361	Mspyr1_04170	Mjls_0350
Mvan_0403	COG1960	I	Acyl-CoA dehydrogenases	MET			Mflv_0335	Mkms_0376	Mmcs_0366	Mspyr1_04230	Mjls_0355
Mvan_0423	COG1506	E	Dipeptidyl aminopeptidases/acylaminoacyl-peptidases	MET			Mflv_0317	Mkms_0394	Mmcs_0385	Mspyr1_04400	Mjls_0373
Mvan_0430	COG1597	I	Sphingosine kinase and enzymes related to eukaryotic diacylglycerol kinase	MET			Mflv_0311	Mkms_0403	Mmcs_0394	Mspyr1_04460	Mjls_0382
Mvan_0439	COG0039	C	Malate/lactate dehydrogenases	MET			Mflv_0307	Mkms_0391	Mmcs_0382	Mspyr1_04500	Mjls_0370
Mvan_0446	COG2273	G	Beta-glucanase/Beta-glucan synthetase	MET			Mflv_0298	Mkms_0425	Mmcs_0416	Mspyr1_04600	Mjls_0404
Mvan_0464	COG5517	Q	Small subunit of phenylpropionate dioxygenase	MET			Mflv_0684	Mkms_1648	Mmcs_1623	Mspyr1_01410	Mjls_1596
Mvan_0471	COG3255	I	Putative sterol carrier protein	MET			Mflv_0586	Mkms_1657	Mmcs_1631	Mspyr1_01500	Mjls_1604
Mvan_0483	COG5517	Q	Small subunit of phenylpropionate dioxygenase	MET			Mflv_0572	Mkms_5621	Mmcs_1634	Mspyr1_01540	Mjls_1607
Mvan_0484	COG1053	C	"Succinate dehydrogenase/fumarate reductase, flavoprotein subunit"	MET			Mflv_0571	Mkms_5622	Mmcs_1635	Mspyr1_01550	Mjls_1608
Mvan_0485	COG1149	C	MinD superfamily P-loop ATPase containing an inserted ferredoxin domain	MET			Mflv_0570	Mkms_5623	Mmcs_1636	Mspyr1_01560	Mjls_1609
Mvan_0489	COG1028	I	Dehydrogenases with different specificities (related to short-chain alcohol	MET			Mflv_0566	Mkms_5627	Mmcs_1643	Mspyr1_01630	Mjls_1618
Mvan_0489	COG1028	Q	Dehydrogenases with different specificities (related to short-chain alcohol	MET			Mflv_0566	Mkms_5627	Mmcs_1643	Mspyr1_01630	Mjls_1618
Mvan_0493	COG5517	Q	Small subunit of phenylpropionate dioxygenase	MET			Mflv_0562	Mkms_1673	Mmcs_1647	Mspyr1_01670	Mjls_2232
Mvan_0494	COG3255	I	Putative sterol carrier protein	MET			Mflv_0656	Mkms_5632	Mmcs_1648	Mspyr1_01680	Mjls_1623
Mvan_0495	COG3485	Q	"Protocatechuate 3,4-dioxygenase beta subunit"	MET			Mflv_0655	Mkms_1675	Mmcs_1649	Mspyr1_01690	Mjls_1624
Mvan_0498	COG0767	Q	"ABC-type transport system involved in resistance to organic solvents, permeas"	MET			Mflv_0654	Mkms_1676	Mmcs_1650	Mspyr1_01700	Mjls_1625
Mvan_0500	COG1463	Q	"ABC-type transport system involved in resistance to organic solvents, peripla"	MET			Mflv_0652	Mkms_1678	Mmcs_1654	Mspyr1_01720	Mjls_1627
Mvan_0501	COG1463	Q	"ABC-type transport system involved in resistance to organic solvents, peripla"	MET			Mflv_0651	Mkms_1679	Mmcs_1655	Mspyr1_01730	Mjls_1628
Mvan_0515	COG1463	Q	"ABC-type transport system involved in resistance to organic solvents, peripla"	MET			Mflv_0650	Mkms_1680	Mmcs_1656	Mspyr1_01740	Mjls_1629
Mvan_0516	COG1463	Q	"ABC-type transport system involved in resistance to organic solvents, peripla"	MET			Mflv_0649	Mkms_1681	Mmcs_1657	Mspyr1_01750	Mjls_1630
Mvan_0517	COG1463	Q	"ABC-type transport system involved in resistance to organic solvents, peripla"	MET			Mflv_0648	Mkms_1682	Mmcs_1658	Mspyr1_01760	Mjls_1631
Mvan_0518	COG1463	Q	"ABC-type transport system involved in resistance to organic solvents, peripla"	MET			Mflv_0647	Mkms_1683	Mmcs_1659	Mspyr1_01770	Mjls_1632
Mvan_0523	COG2814	G	Arabinose efflux permease	MET			Mflv_0642	Mkms_5637	Mmcs_1664	Mspyr1_01820	Mjls_1637
Mvan_0526	COG5517	Q	Small subunit of phenylpropionate dioxygenase	MET			Mflv_0557	Mkms_1691	Mmcs_1667	Mspyr1_01850	Mjls_1640
Mvan_0528	COG1804	C	Predicted acyl-CoA transferases/carnitine dehydratase	MET			Mflv_0555	Mkms_1693	Mmcs_1669	Mspyr1_01870	Mjls_1642
Mvan_0529	COG0183	I	Acetyl-CoA acetyltransferase	MET			Mflv_0554	Mkms_5643	Mmcs_5454	Mspyr1_01880	Mjls_1643
Mvan_0532	COG1141	C	Ferredoxin	MET			Mflv_0551	Mkms_5848	Mmcs_5451	Mspyr1_01910	Mjls_1646
Mvan_0534	COG5517	Q	Small subunit of phenylpropionate dioxygenase	MET			Mflv_0549	Mkms_1699	Mmcs_1674	Mspyr1_01930	Mjls_1648
Mvan_0536	COG2084	I	3-hydroxyisobutyrate dehydrogenase and related beta-hydroxyacid dehydrogenase	MET			Mflv_0547	Mkms_5650	Mmcs_1676	Mspyr1_01950	Mjls_1650
Mvan_0540	COG5517	Q	Small subunit of phenylpropionate dioxygenase	MET			Mflv_0543	Mkms_1710	Mmcs_1681	Mspyr1_02000	Mjls_1654
Mvan_0547	COG5517	Q	Small subunit of phenylpropionate dioxygenase	MET			Mflv_0536	Mkms_1717	Mmcs_1690	Mspyr1_02070	Mjls_1661
Mvan_0557	COG1893	H	Ketopantoate reductase	MET			Mflv_0533	Mkms_1723	Mmcs_1695	Mspyr1_02260	Mjls_1673
Mvan_0568	COG3435	Q	"Gentisate 1,2-dioxygenase"	MET			Mflv_0522	Mkms_1734	Mmcs_1706	Mspyr1_02370	Mjls_1684
Mvan_0589	COG0717	F	Deoxycytidine deaminase	MET			Mflv_0291	Mkms_0440	Mmcs_0430	Mspyr1_04830	Mjls_0417
Mvan_0618	COG0436	E	Aspartate/tyrosine/aromatic aminotransferase	MET			Mflv_0279	Mkms_0451	Mmcs_0441	Mspyr1_04960	Mjls_0428
Mvan_0619	COG0247	C	Fe-S oxidoreductase	MET			Mflv_0278	Mkms_0452	Mmcs_0442	Mspyr1_04970	Mjls_0429
Mvan_0629	COG2141	C	"Coenzyme F420-dependent N5,N10-methylene tetrahydromethanopterin reductase an"	MET			Mflv_0268	Mkms_0462	Mmcs_0451	Mspyr1_05070	Mjls_0438
Mvan_0632	COG0469	G	Pyruvate kinase	MET			Mflv_0262	Mkms_0392	Mmcs_0383	Mspyr1_05140	Mjls_0371
Mvan_0638	COG2017	G	Galactose mutarotase and related enzymes	MET			Mflv_0256	Mkms_0480	Mmcs_0469	Mspyr1_05200	Mjls_0456
Mvan_0639	COG0543	C	2-polyprenylphenol hydroxylase and related flavodoxin oxidoreductases	MET			Mflv_0255	Mkms_0481	Mmcs_0470	Mspyr1_05210	Mjls_0457
Mvan_0639	COG0543	H	2-polyprenylphenol hydroxylase and related flavodoxin oxidoreductases	MET			Mflv_0255	Mkms_0481	Mmcs_0470	Mspyr1_05210	Mjls_0457
Mvan_0664	COG2271	G	Sugar phosphate permease	MET			Mflv_0241	Mkms_0494	Mmcs_0483	Mspyr1_05350	Mjls_0472
Mvan_0666	COG4833	G	Predicted glycosyl hydrolase	MET			Mflv_0239	Mkms_0496	Mmcs_0485	Mspyr1_05370	Mjls_0474
Mvan_0667	COG3004	P	Na? antiporter	MET			Mflv_0238	Mkms_0497	Mmcs_0486	Mspyr1_05380	Mjls_0475
Mvan_0670	COG0191	G	Fructose/tagatose bisphosphate aldolase	MET			Mflv_0234	Mkms_0514	Mmcs_0503	Mspyr1_05420	Mjls_0492
Mvan_0673	COG1230	P	Co/Zn/Cd efflux system component	MET			Mflv_0231	Mkms_0517	Mmcs_0506	Mspyr1_05450	Mjls_0495
Mvan_0677	COG0104	F	Adenylosuccinate synthase	MET			Mflv_0228	Mkms_0526	Mmcs_0515	Mspyr1_05480	Mjls_0504
Mvan_0678	COG2050	Q	"Uncharacterized protein, possibly involved in aromatic compounds catabolism"	MET			Mflv_0227	Mkms_0527	Mmcs_0516	Mspyr1_05490	Mjls_0505
Mvan_0685	COG0027	F	Formate-dependent phosphoribosylglycinamide formyltransferase (GAR transformy	MET			Mflv_0222	Mkms_0535	Mmcs_0523	Mspyr1_05550	Mjls_0513
Mvan_0687	COG0607	P	Rhodanese-related sulfurtransferase	MET			Mflv_0220	Mkms_0537	Mmcs_0525	Mspyr1_05570	Mjls_0515
Mvan_0688	COG0626	E	Cystathionine beta-lyases/cystathionine gamma-synthases	MET			Mflv_0219	Mkms_0538	Mmcs_0526	Mspyr1_05580	Mjls_0516
Mvan_0698	COG2141	C	"Coenzyme F420-dependent N5,N10-methylene tetrahydromethanopterin reductase an"	MET			Mflv_0211	Mkms_0544	Mmcs_0532	Mspyr1_05660	Mjls_0522
Mvan_0700	COG0280	C	Phosphotransacetylase	MET			Mflv_0205	Mkms_0549	Mmcs_0537	Mspyr1_05720	Mjls_0527
Mvan_0701	COG0282	C	Acetate kinase	MET			Mflv_0204	Mkms_0550	Mmcs_0538	Mspyr1_05730	Mjls_0528
Mvan_0704	COG0834	E	"ABC-type amino acid transport/signal transduction systems, periplasmic compon"	MET			Mflv_0201	Mkms_0553	Mmcs_0541	Mspyr1_05760	Mjls_0531
Mvan_0707	COG0352	H	Thiamine monophosphate synthase	MET			Mflv_0198	Mkms_0556	Mmcs_0544	Mspyr1_05790	Mjls_0534
Mvan_0708	COG0665	E	Glycine/D-amino acid oxidases (deaminating)	MET			Mflv_0197	Mkms_0557	Mmcs_0545	Mspyr1_05810	Mjls_0535
Mvan_0709	COG2104	H	Sulfur transfer protein involved in thiamine biosynthesis	MET			Mflv_0196	Mkms_0558	Mmcs_0546	Mspyr1_05820	Mjls_0536
Mvan_0710	COG2022	H	Uncharacterized enzyme of thiazole biosynthesis	MET			Mflv_0195	Mkms_0559	Mmcs_0547	Mspyr1_05830	Mjls_0537
Mvan_0717	COG2233	F	Xanthine/uracil permeases	MET			Mflv_0188	Mkms_0568	Mmcs_0556	Mspyr1_05900	Mjls_0546
Mvan_0718	COG0531	E	Amino acid transporters	MET			Mflv_0187	Mkms_0569	Mmcs_0557	Mspyr1_05910	Mjls_0547
Mvan_0721	COG2072	P	Predicted flavoprotein involved in K transport	MET			Mflv_0184	Mkms_0573	Mmcs_0561	Mspyr1_05940	Mjls_0551
Mvan_0724	COG0351	H	Hydroxymethylpyrimidine/phosphomethylpyrimidine kinase	MET			Mflv_0181	Mkms_0576	Mmcs_0564	Mspyr1_05970	Mjls_0554
Mvan_0735	COG2032	P	Cu/Zn superoxide dismutase	MET			Mflv_0172	Mkms_0584	Mmcs_0572	Mspyr1_06070	Mjls_0562
Mvan_0739	COG1320	P	"Multisubunit Na? antiporter, MnhG subunit"	MET			Mflv_0167	Mkms_0593	Mmcs_0581	Mspyr1_06140	Mjls_0571
Mvan_0740	COG2212	P	"Multisubunit Na? antiporter, MnhF subunit"	MET			Mflv_0166	Mkms_0594	Mmcs_0582	Mspyr1_06150	Mjls_0572
Mvan_0741	COG1863	P	"Multisubunit Na? antiporter, MnhE subunit"	MET			Mflv_0165	Mkms_0595	Mmcs_0583	Mspyr1_06160	Mjls_0573
Mvan_0742	COG0651	C	"Formate hydrogenlyase subunit 3/Multisubunit Na? antiporter, MnhD subunit"	MET			Mflv_0164	Mkms_0596	Mmcs_0584	Mspyr1_06170	Mjls_0574
Mvan_0742	COG0651	P	"Formate hydrogenlyase subunit 3/Multisubunit Na? antiporter, MnhD subunit"	MET			Mflv_0164	Mkms_0596	Mmcs_0584	Mspyr1_06170	Mjls_0574
Mvan_0743	COG1006	P	"Multisubunit Na? antiporter, MnhC subunit"	MET			Mflv_0163	Mkms_0597	Mmcs_0585	Mspyr1_06180	Mjls_0575
Mvan_0744	COG1009	C	NADH:ubiquinone oxidoreductase subunit 5 (chain L)/Multisubunit Na? antipo	MET			Mflv_0162	Mkms_0598	Mmcs_0586	Mspyr1_06190	Mjls_0576
Mvan_0744	COG1009	P	NADH:ubiquinone oxidoreductase subunit 5 (chain L)/Multisubunit Na? antipo	MET			Mflv_0162	Mkms_0598	Mmcs_0586	Mspyr1_06190	Mjls_0576
Mvan_0750	COG1183	I	Phosphatidylserine synthase	MET			Mflv_0154	Mkms_0606	Mmcs_0593	Mspyr1_06270	Mjls_0584
Mvan_0751	COG0688	I	Phosphatidylserine decarboxylase	MET			Mflv_0153	Mkms_0607	Mmcs_0594	Mspyr1_06280	Mjls_0585
Mvan_0752	COG0303	H	Molybdopterin biosynthesis enzyme	MET			Mflv_0152	Mkms_0608	Mmcs_0595	Mspyr1_06290	Mjls_0586
Mvan_0753	COG1028	I	Dehydrogenases with different specificities (related to short-chain alcohol	MET			Mflv_0151	Mkms_0609	Mmcs_0596	Mspyr1_06300	Mjls_0587
Mvan_0753	COG1028	Q	Dehydrogenases with different specificities (related to short-chain alcohol	MET			Mflv_0151	Mkms_0609	Mmcs_0596	Mspyr1_06300	Mjls_0587
Mvan_0756	COG0647	G	Predicted sugar phosphatases of the HAD superfamily	MET			Mflv_0147	Mkms_0612	Mmcs_0599	Mspyr1_06340	Mjls_0590
Mvan_0760	COG0662	G	Mannose-6-phosphate isomerase	MET			Mflv_0144	Mkms_0617	Mmcs_0604	Mspyr1_06370	Mjls_0595
Mvan_0767	COG3653	Q	N-acyl-D-aspartate/D-glutamate deacylase	MET			Mflv_0136	Mkms_0622	Mmcs_0609	Mspyr1_06450	Mjls_0600
Mvan_0768	COG0346	E	Lactoylglutathione lyase and related lyases	MET			Mflv_0135	Mkms_0623	Mmcs_0610	Mspyr1_06460	Mjls_0601
Mvan_0785	COG1505	E	Serine proteases of the peptidase family S9A	MET			Mflv_0127	Mkms_0636	Mmcs_0623	Mspyr1_06540	Mjls_0616
Mvan_0787	COG2072	P	Predicted flavoprotein involved in K transport	MET			Mflv_0126	Mkms_0637	Mmcs_0624	Mspyr1_06570	Mjls_0617
Mvan_0789	COG1028	I	Dehydrogenases with different specificities (related to short-chain alcohol	MET			Mflv_0124	Mkms_0638	Mmcs_0625	Mspyr1_06590	Mjls_0618
Mvan_0789	COG1028	Q	Dehydrogenases with different specificities (related to short-chain alcohol	MET			Mflv_0124	Mkms_0638	Mmcs_0625	Mspyr1_06590	Mjls_0618
Mvan_0790	COG3284	Q	Transcriptional activator of acetoin/glycerol metabolism	MET			Mflv_0123	Mkms_0639	Mmcs_0626	Mspyr1_06600	Mjls_0619
Mvan_0794	COG1249	C	"Pyruvate/2-oxoglutarate dehydrogenase complex, dihydrolipoamide dehydrogenase"	MET			Mflv_0114	Mkms_0644	Mmcs_0631	Mspyr1_06690	Mjls_0624
Mvan_0800	COG3884	I	Acyl-ACP thioesterase	MET			Mflv_0108	Mkms_0648	Mmcs_0635	Mspyr1_06750	Mjls_0628
Mvan_0801	COG2224	C	Isocitrate lyase	MET			Mflv_0107	Mkms_0649	Mmcs_0636	Mspyr1_06760	Mjls_0629
Mvan_0802	COG1250	I	3-hydroxyacyl-CoA dehydrogenase	MET			Mflv_0106	Mkms_0650	Mmcs_0637	Mspyr1_06770	Mjls_0630
Mvan_0811	COG0274	F	Deoxyribose-phosphate aldolase	MET			Mflv_0097	Mkms_0659	Mmcs_0646	Mspyr1_06860	Mjls_0639
Mvan_0815	COG0591	E	Na??? symporter	MET			Mflv_0093	Mkms_0662	Mmcs_0649	Mspyr1_06910	Mjls_0642
Mvan_0826	COG1940	G	Transcriptional regulator/sugar kinase	MET			Mflv_0087	Mkms_0669	Mmcs_0656	Mspyr1_06970	Mjls_0649
Mvan_0829	COG0588	G	Phosphoglycerate mutase 1	MET			Mflv_0084	Mkms_0672	Mmcs_0659	Mspyr1_07000	Mjls_0652
Mvan_0833	COG0248	F	Exopolyphosphatase	MET			Mflv_0079	Mkms_0677	Mmcs_0664	Mspyr1_07050	Mjls_0657
Mvan_0833	COG0248	P	Exopolyphosphatase	MET			Mflv_0079	Mkms_0677	Mmcs_0664	Mspyr1_07050	Mjls_0657
Mvan_0835	COG1082	G	Sugar phosphate isomerases/epimerases	MET			Mflv_0077	Mkms_0679	Mmcs_0666	Mspyr1_07070	Mjls_0659
Mvan_0837	COG0345	E	Pyrroline-5-carboxylate reductase	MET			Mflv_0075	Mkms_0681	Mmcs_0668	Mspyr1_07090	Mjls_0661
Mvan_0840	COG0451	G	Nucleoside-diphosphate-sugar epimerases	MET			Mflv_0072	Mkms_0684	Mmcs_0671	Mspyr1_07120	Mjls_0664
Mvan_0841	COG0204	I	1-acyl-sn-glycerol-3-phosphate acyltransferase	MET			Mflv_0071	Mkms_0685	Mmcs_0672	Mspyr1_07130	Mjls_0665
Mvan_0842	COG2030	I	Acyl dehydratase	MET			Mflv_0070	Mkms_0686	Mmcs_0673	Mspyr1_07140	Mjls_0666
Mvan_0843	COG0560	E	Phosphoserine phosphatase	MET			Mflv_0069	Mkms_0687	Mmcs_0674	Mspyr1_07150	Mjls_0667
Mvan_0844	COG0373	H	Glutamyl-tRNA reductase	MET			Mflv_0067	Mkms_0689	Mmcs_0676	Mspyr1_07200	Mjls_0669
Mvan_0845	COG0181	H	Porphobilinogen deaminase	MET			Mflv_0066	Mkms_0690	Mmcs_0677	Mspyr1_07210	Mjls_0670
Mvan_0846	COG1587	H	Uroporphyrinogen-III synthase	MET			Mflv_0065	Mkms_0691	Mmcs_0678	Mspyr1_07220	Mjls_0671
Mvan_0847	COG0113	H	Delta-aminolevulinic acid dehydratase	MET			Mflv_0064	Mkms_0692	Mmcs_0679	Mspyr1_07230	Mjls_0672
Mvan_0862	COG1457	F	Purine-cytosine permease and related proteins	MET			Mflv_0055	Mkms_4251	Mmcs_4185	Mspyr1_07330	Mjls_4412
Mvan_0864	COG0001	H	Glutamate-1-semialdehyde aminotransferase	MET			Mflv_0054	Mkms_0703	Mmcs_0690	Mspyr1_07340	Mjls_0683
Mvan_0865	COG0406	G	"Fructose-2,6-bisphosphatase"	MET			Mflv_0053	Mkms_0704	Mmcs_0691	Mspyr1_07350	Mjls_0684
Mvan_0866	COG0526	C	Thiol-disulfide isomerase and thioredoxins	MET			Mflv_0052	Mkms_0705	Mmcs_0692	Mspyr1_07360	Mjls_0685
Mvan_0880	COG1575	H	"1,4-dihydroxy-2-naphthoate octaprenyltransferase"	MET			Mflv_0038	Mkms_0716	Mmcs_0702	Mspyr1_07500	Mjls_0696
Mvan_0932	COG1953	F	Cytosine/uracil/thiamine/allantoin permeases	MET			Mflv_3170	Mkms_4958	Mmcs_4869	Mspyr1_24880	Mjls_5237
Mvan_0932	COG1953	H	Cytosine/uracil/thiamine/allantoin permeases	MET			Mflv_3170	Mkms_4958	Mmcs_4869	Mspyr1_24880	Mjls_5237
Mvan_0937	COG0318	I	Acyl-CoA synthetases (AMP-forming)/AMP-acid ligases II	MET			Mflv_0033	Mkms_0740	Mmcs_0726	Mspyr1_07570	Mjls_0720
Mvan_0937	COG0318	Q	Acyl-CoA synthetases (AMP-forming)/AMP-acid ligases II	MET			Mflv_0033	Mkms_0740	Mmcs_0726	Mspyr1_07570	Mjls_0720
Mvan_0939	COG0306	P	Phosphate/sulphate permeases	MET			Mflv_0031	Mkms_0742	Mmcs_0728	Mspyr1_07590	Mjls_0722
Mvan_0947	COG0447	H	Dihydroxynaphthoic acid synthase	MET			Mflv_0025	Mkms_0749	Mmcs_0735	Mspyr1_07660	Mjls_0729
Mvan_0951	COG2807	P	Cyanate permease	MET			Mflv_0017	Mkms_0350	Mmcs_0340	Mspyr1_07740	Mjls_0329
Mvan_0953	COG0318	I	Acyl-CoA synthetases (AMP-forming)/AMP-acid ligases II	MET			Mflv_0015	Mkms_0753	Mmcs_0739	Mspyr1_07760	Mjls_0733
Mvan_0953	COG0318	Q	Acyl-CoA synthetases (AMP-forming)/AMP-acid ligases II	MET			Mflv_0015	Mkms_0753	Mmcs_0739	Mspyr1_07760	Mjls_0733
Mvan_0970	COG0318	Q	Acyl-CoA synthetases (AMP-forming)/AMP-acid ligases II	MET			Mflv_5271	Mkms_0757	Mmcs_0743	Mspyr1_07920	Mjls_0737
Mvan_0970	COG0318	I	Acyl-CoA synthetases (AMP-forming)/AMP-acid ligases II	MET			Mflv_5271	Mkms_0757	Mmcs_0743	Mspyr1_07920	Mjls_0737
Mvan_0975	COG1165	H	"2-succinyl-6-hydroxy-2,4-cyclohexadiene-1-carboxylate synthase"	MET			Mflv_5263	Mkms_0765	Mmcs_0751	Mspyr1_08000	Mjls_0745
Mvan_0979	COG3315	Q	O-Methyltransferase involved in polyketide biosynthesis	MET			Mflv_5259	Mkms_5320	Mmcs_5232	Mspyr1_08040	Mjls_5612
Mvan_0983	COG2226	H	Methylase involved in ubiquinone/menaquinone biosynthesis	MET			Mflv_5258	Mkms_0777	Mmcs_0763	Mspyr1_08050	Mjls_0757
Mvan_0991	COG0644	C	Dehydrogenases (flavoproteins)	MET			Mflv_5254	Mkms_0784	Mmcs_0770	Mspyr1_08090	Mjls_0765
Mvan_0992	COG0142	H	Geranylgeranyl pyrophosphate synthase	MET			Mflv_5253	Mkms_0785	Mmcs_0771	Mspyr1_08100	Mjls_0766
Mvan_0995	COG0240	C	Glycerol-3-phosphate dehydrogenase	MET			Mflv_5249	Mkms_0788	Mmcs_0774	Mspyr1_08140	Mjls_0769
Mvan_1043	COG1305	E	"Transglutaminase-like enzymes, putative cysteine proteases"	MET			Mflv_1205	Mkms_1214	Mmcs_1197	Mspyr1_49770	Mjls_1224
Mvan_1044	COG0686	E	Alanine dehydrogenase	MET			Mflv_5223	Mkms_0803	Mmcs_0788	Mspyr1_08440	Mjls_0784
Mvan_1045	COG3239	I	Fatty acid desaturase	MET			Mflv_5222	Mkms_0411	Mmcs_0402	Mspyr1_08450	Mjls_0390
Mvan_1051	COG0318	Q	Acyl-CoA synthetases (AMP-forming)/AMP-acid ligases II	MET			Mflv_5217	Mkms_5325	Mmcs_5237	Mspyr1_08510	Mjls_5617
Mvan_1051	COG0318	I	Acyl-CoA synthetases (AMP-forming)/AMP-acid ligases II	MET			Mflv_5217	Mkms_5325	Mmcs_5237	Mspyr1_08510	Mjls_5617
Mvan_1168	COG2141	C	"Coenzyme F420-dependent N5,N10-methylene tetrahydromethanopterin reductase an"	MET			Mflv_5162	Mkms_0879	Mmcs_0862	Mspyr1_45830	Mjls_0868
Mvan_1185	COG1028	I	Dehydrogenases with different specificities (related to short-chain alcohol	MET			Mflv_5148	Mkms_2702	Mmcs_2657	Mspyr1_45680	Mjls_2687
Mvan_1185	COG1028	Q	Dehydrogenases with different specificities (related to short-chain alcohol	MET			Mflv_5148	Mkms_2702	Mmcs_2657	Mspyr1_45680	Mjls_2687
Mvan_1186	COG2421	C	Predicted acetamidase/formamidase	MET			Mflv_5147	Mkms_2701	Mmcs_2656	Mspyr1_45670	Mjls_2686
Mvan_1194	COG0644	C	Dehydrogenases (flavoproteins)	MET			Mflv_5142	Mkms_1077	Mmcs_1061	Mspyr1_45620	Mjls_1088
Mvan_1196	COG3424	Q	Predicted naringenin-chalcone synthase	MET			Mflv_5140	Mkms_1075	Mmcs_1059	Mspyr1_45600	Mjls_1086
Mvan_1216	COG1251	C	NAD(P)H-nitrite reductase	MET			Mflv_5127	Mkms_0922	Mmcs_0905	Mspyr1_45470	Mjls_0911
Mvan_1217	COG0598	P	Mg2 and Co2 transporters	MET			Mflv_5126	Mkms_0923	Mmcs_0906	Mspyr1_45460	Mjls_0913
Mvan_1226	COG1024	I	Enoyl-CoA hydratase/carnithine racemase	MET			Mflv_5125	Mkms_0928	Mmcs_0911	Mspyr1_45450	Mjls_0918
Mvan_1230	COG2030	I	Acyl dehydratase	MET			Mflv_5121	Mkms_0935	Mmcs_0918	Mspyr1_45390	Mjls_0946
Mvan_1231	COG2030	I	Acyl dehydratase	MET			Mflv_5120	Mkms_0936	Mmcs_0919	Mspyr1_45380	Mjls_0947
Mvan_1232	COG2030	I	Acyl dehydratase	MET			Mflv_5119	Mkms_0937	Mmcs_0920	Mspyr1_45370	Mjls_0948
Mvan_1249	COG0383	G	Alpha-mannosidase	MET			Mflv_5104	Mkms_0981	Mmcs_0963	Mspyr1_45210	Mjls_0991
Mvan_1251	COG1940	G	Transcriptional regulator/sugar kinase	MET			Mflv_5102	Mkms_0983	Mmcs_0965	Mspyr1_45190	Mjls_0993
Mvan_1254	COG1127	Q	"ABC-type transport system involved in resistance to organic solvents, ATPase"	MET			Mflv_5099	Mkms_0986	Mmcs_0968	Mspyr1_45160	Mjls_0996
Mvan_1269	COG1960	I	Acyl-CoA dehydrogenases	MET			Mflv_5086	Mkms_0993	Mmcs_0975	Mspyr1_45050	Mjls_1003
Mvan_1272	COG1024	I	Enoyl-CoA hydratase/carnithine racemase	MET			Mflv_5084	Mkms_0996	Mmcs_0978	Mspyr1_45030	Mjls_1006
Mvan_1286	COG1028	Q	Dehydrogenases with different specificities (related to short-chain alcohol	MET			Mflv_5072	Mkms_1009	Mmcs_0991	Mspyr1_44900	Mjls_1019
Mvan_1286	COG1028	I	Dehydrogenases with different specificities (related to short-chain alcohol	MET			Mflv_5072	Mkms_1009	Mmcs_0991	Mspyr1_44900	Mjls_1019
Mvan_1287	COG4992	E	Ornithine/acetylornithine aminotransferase	MET			Mflv_5071	Mkms_1010	Mmcs_0992	Mspyr1_44890	Mjls_1020
Mvan_1288	COG1834	E	N-Dimethylarginine dimethylaminohydrolase	MET			Mflv_5070	Mkms_1011	Mmcs_0993	Mspyr1_44880	Mjls_1021
Mvan_1290	COG1251	C	NAD(P)H-nitrite reductase	MET			Mflv_5068	Mkms_1013	Mmcs_0995	Mspyr1_44860	Mjls_1023
Mvan_1297	COG1304	C	L-lactate dehydrogenase (FMN-dependent) and related alpha-hydroxy acid dehydr	MET			Mflv_5059	Mkms_1019	Mmcs_1002	Mspyr1_44770	Mjls_1029
Mvan_1300	COG2303	E	Choline dehydrogenase and related flavoproteins	MET			Mflv_5056	Mkms_1022	Mmcs_1005	Mspyr1_44740	Mjls_1032
Mvan_1303	COG2272	I	Carboxylesterase type B	MET			Mflv_5051	Mkms_1028	Mmcs_1011	Mspyr1_44690	Mjls_1038
Mvan_1317	COG3119	P	Arylsulfatase A and related enzymes	MET			Mflv_5039	Mkms_1040	Mmcs_1023	Mspyr1_44570	Mjls_1052
Mvan_1344	COG3315	Q	O-Methyltransferase involved in polyketide biosynthesis	MET			Mflv_5025	Mkms_1059	Mmcs_1043	Mspyr1_44430	Mjls_1071
Mvan_1346	COG3315	Q	O-Methyltransferase involved in polyketide biosynthesis	MET			Mflv_5023	Mkms_1061	Mmcs_1045	Mspyr1_44410	Mjls_1073
Mvan_1348	COG0563	F	Adenylate kinase and related kinases	MET			Mflv_5021	Mkms_1063	Mmcs_1047	Mspyr1_44390	Mjls_1075
Mvan_1360	COG2084	I	3-hydroxyisobutyrate dehydrogenase and related beta-hydroxyacid dehydrogenase	MET			Mflv_5012	Mkms_1078	Mmcs_1062	Mspyr1_44300	Mjls_1089
Mvan_1361	COG1960	I	Acyl-CoA dehydrogenases	MET			Mflv_5011	Mkms_1079	Mmcs_1063	Mspyr1_44290	Mjls_1090
Mvan_1362	COG1012	C	NAD-dependent aldehyde dehydrogenases	MET			Mflv_5010	Mkms_1080	Mmcs_1064	Mspyr1_44280	Mjls_1091
Mvan_1367	COG2141	C	"Coenzyme F420-dependent N5,N10-methylene tetrahydromethanopterin reductase an"	MET			Mflv_5006	Mkms_1083	Mmcs_1067	Mspyr1_44240	Mjls_1094
Mvan_1368	COG2141	C	"Coenzyme F420-dependent N5,N10-methylene tetrahydromethanopterin reductase an"	MET			Mflv_5005	Mkms_1084	Mmcs_1068	Mspyr1_44230	Mjls_1095
Mvan_1380	COG1063	E	Threonine dehydrogenase and related Zn-dependent dehydrogenases	MET			Mflv_4997	Mkms_1089	Mmcs_1073	Mspyr1_44150	Mjls_1100
Mvan_1385	COG2217	P	Cation transport ATPase	MET			Mflv_4993	Mkms_1095	Mmcs_1079	Mspyr1_44110	Mjls_1106
Mvan_1394	COG1105	G	Fructose-1-phosphate kinase and related fructose-6-phosphate kinase (PfkB)	MET			Mflv_4987	Mkms_3475	Mmcs_3412	Mspyr1_44050	Mjls_3423
Mvan_1418	COG1506	E	Dipeptidyl aminopeptidases/acylaminoacyl-peptidases	MET			Mflv_4981	Mkms_4343	Mmcs_4257	Mspyr1_43990	Mjls_4636
Mvan_1467	COG2267	I	Lysophospholipase	MET			Mflv_4954	Mkms_5224	Mmcs_5135	Mspyr1_43710	Mjls_5516
Mvan_1472	COG1109	G	Phosphomannomutase	MET			Mflv_4947	Mkms_1151	Mmcs_1134	Mspyr1_43640	Mjls_1161
Mvan_1476	COG1960	I	Acyl-CoA dehydrogenases	MET			Mflv_4943	Mkms_0108	Mmcs_0099	Mspyr1_43600	Mjls_4016
Mvan_1478	COG2141	C	"Coenzyme F420-dependent N5,N10-methylene tetrahydromethanopterin reductase an"	MET			Mflv_4941	Mkms_1154	Mmcs_1137	Mspyr1_43580	Mjls_1164
Mvan_1479	COG0412	Q	Dienelactone hydrolase and related enzymes	MET			Mflv_4940	Mkms_1155	Mmcs_1138	Mspyr1_43570	Mjls_1165
Mvan_1482	COG0063	G	Predicted sugar kinase	MET			Mflv_4936	Mkms_1161	Mmcs_1144	Mspyr1_43530	Mjls_1171
Mvan_1483	COG0076	E	Glutamate decarboxylase and related PLP-dependent proteins	MET			Mflv_4935	Mkms_1162	Mmcs_1145	Mspyr1_43520	Mjls_1172
Mvan_1501	COG0722	E	3-deoxy-D-arabino-heptulosonate 7-phosphate (DAHP) synthase	MET			Mflv_4919	Mkms_1178	Mmcs_1161	Mspyr1_43360	Mjls_1188
Mvan_1511	COG0516	F	IMP dehydrogenase/GMP reductase	MET			Mflv_4909	Mkms_1184	Mmcs_1167	Mspyr1_43260	Mjls_1194
Mvan_1512	COG0516	F	IMP dehydrogenase/GMP reductase	MET			Mflv_4908	Mkms_1185	Mmcs_1168	Mspyr1_43250	Mjls_1195
Mvan_1514	COG2303	E	Choline dehydrogenase and related flavoproteins	MET			Mflv_4906	Mkms_1187	Mmcs_1170	Mspyr1_43230	Mjls_1197
Mvan_1516	COG0519	F	"GMP synthase, PP-ATPase domain/subunit"	MET			Mflv_4903	Mkms_1190	Mmcs_1173	Mspyr1_43200	Mjls_1200
Mvan_1526	COG1957	F	Inosine-uridine nucleoside N-ribohydrolase	MET			Mflv_4897	Mkms_1195	Mmcs_1178	Mspyr1_43140	Mjls_1205
Mvan_1528	COG2030	I	Acyl dehydratase	MET			Mflv_4895	Mkms_1197	Mmcs_1180	Mspyr1_43120	Mjls_1207
Mvan_1532	COG0778	C	Nitroreductase	MET			Mflv_4892	Mkms_1201	Mmcs_1184	Mspyr1_43090	Mjls_1211
Mvan_1534	COG2227	H	"2-polyprenyl-3-methyl-5-hydroxy-6-metoxy-1,4-benzoquinol methylase"	MET			Mflv_4890	Mkms_1205	Mmcs_1188	Mspyr1_43070	Mjls_1215
Mvan_1541	COG1018	C	Flavodoxin reductases (ferredoxin-NADPH reductases) family 1	MET			Mflv_4884	Mkms_0933	Mmcs_0916	Mspyr1_43000	Mjls_0944
Mvan_1549	COG1902	C	"NADH:flavin oxidoreductases, Old Yellow Enzyme family"	MET			Mflv_4880	Mkms_1220	Mmcs_1203	Mspyr1_42960	Mjls_1230
Mvan_1550	COG0190	H	"5,10-methylene-tetrahydrofolate dehydrogenase/Methenyl tetrahydrofolate cyclo"	MET			Mflv_4879	Mkms_1221	Mmcs_1204	Mspyr1_42950	Mjls_1231
Mvan_1552	COG2226	H	Methylase involved in ubiquinone/menaquinone biosynthesis	MET			Mflv_4877	Mkms_1223	Mmcs_1206	Mspyr1_42930	Mjls_1233
Mvan_1553	COG2021	E	Homoserine acetyltransferase	MET			Mflv_4876	Mkms_1224	Mmcs_1207	Mspyr1_42920	Mjls_1234
Mvan_1554	COG2873	E	O-acetylhomoserine sulfhydrylase	MET			Mflv_4875	Mkms_1225	Mmcs_1208	Mspyr1_42910	Mjls_1235
Mvan_1563	COG0318	Q	Acyl-CoA synthetases (AMP-forming)/AMP-acid ligases II	MET			Mflv_4867	Mkms_4524	Mmcs_4437	Mspyr1_42830	Mjls_4818
Mvan_1563	COG0318	I	Acyl-CoA synthetases (AMP-forming)/AMP-acid ligases II	MET			Mflv_4867	Mkms_4524	Mmcs_4437	Mspyr1_42830	Mjls_4818
Mvan_1564	COG0365	I	Acyl-coenzyme A synthetases/AMP-(fatty) acid ligases	MET			Mflv_4866	Mkms_4525	Mmcs_4438	Mspyr1_42820	Mjls_4819
Mvan_1568	COG3386	G	Gluconolactonase	MET			Mflv_4863	Mkms_1234	Mmcs_1217	Mspyr1_42790	Mjls_1244
Mvan_1570	COG0161	H	Adenosylmethionine-8-amino-7-oxononanoate aminotransferase	MET			Mflv_4862	Mkms_1235	Mmcs_1218	Mspyr1_42780	Mjls_1245
Mvan_1572	COG1012	C	NAD-dependent aldehyde dehydrogenases	MET			Mflv_4860	Mkms_1237	Mmcs_1220	Mspyr1_42760	Mjls_1247
Mvan_1578	COG1233	Q	Phytoene dehydrogenase and related proteins	MET			Mflv_1847	Mkms_5163	Mmcs_5075	Mspyr1_12480	Mjls_5454
Mvan_1579	COG1562	I	Phytoene/squalene synthetase	MET			Mflv_1846	Mkms_5164	Mmcs_5076	Mspyr1_12470	Mjls_5455
Mvan_1581	COG4638	P	"Phenylpropionate dioxygenase and related ring-hydroxylating dioxygenases, lar"	MET			Mflv_1843	Mkms_5169	Mmcs_5081	Mspyr1_12440	Mjls_5460
Mvan_1586	COG0479	C	"Succinate dehydrogenase/fumarate reductase, Fe-S protein subunit"	MET			Mflv_4847	Mkms_1244	Mmcs_1227	Mspyr1_42570	Mjls_1253
Mvan_1587	COG1053	C	"Succinate dehydrogenase/fumarate reductase, flavoprotein subunit"	MET			Mflv_4846	Mkms_1245	Mmcs_1228	Mspyr1_42560	Mjls_1254
Mvan_1588	COG2142	C	"Succinate dehydrogenase, hydrophobic anchor subunit"	MET			Mflv_4845	Mkms_1246	Mmcs_1229	Mspyr1_42550	Mjls_1255
Mvan_1589	COG2009	C	"Succinate dehydrogenase/fumarate reductase, cytochrome b subunit"	MET			Mflv_4844	Mkms_1247	Mmcs_1230	Mspyr1_42540	Mjls_1256
Mvan_1590	COG0295	F	Cytidine deaminase	MET			Mflv_4843	Mkms_1248	Mmcs_1231	Mspyr1_42530	Mjls_1257
Mvan_1591	COG0213	F	Thymidine phosphorylase	MET			Mflv_4842	Mkms_1249	Mmcs_1232	Mspyr1_42520	Mjls_1258
Mvan_1592	COG1816	F	Adenosine deaminase	MET			Mflv_4841	Mkms_1250	Mmcs_1233	Mspyr1_42510	Mjls_1259
Mvan_1600	COG0035	F	Uracil phosphoribosyltransferase	MET			Mflv_4836	Mkms_1257	Mmcs_1240	Mspyr1_42460	Mjls_1267
Mvan_1607	COG1109	G	Phosphomannomutase	MET			Mflv_4831	Mkms_1258	Mmcs_1241	Mspyr1_42410	Mjls_1268
Mvan_1610	COG0005	F	Purine nucleoside phosphorylase	MET			Mflv_4828	Mkms_1261	Mmcs_1244	Mspyr1_42380	Mjls_1271
Mvan_1619	COG1249	C	"Pyruvate/2-oxoglutarate dehydrogenase complex, dihydrolipoamide dehydrogenase"	MET			Mflv_4822	Mkms_1266	Mmcs_1249	Mspyr1_42320	Mjls_1276
Mvan_1620	COG0578	C	Glycerol-3-phosphate dehydrogenase	MET			Mflv_4821	Mkms_1267	Mmcs_1250	Mspyr1_42310	Mjls_1277
Mvan_1624	COG1028	I	Dehydrogenases with different specificities (related to short-chain alcohol	MET			Mflv_4818	Mkms_1270	Mmcs_1253	Mspyr1_42280	Mjls_1280
Mvan_1624	COG1028	Q	Dehydrogenases with different specificities (related to short-chain alcohol	MET			Mflv_4818	Mkms_1270	Mmcs_1253	Mspyr1_42280	Mjls_1280
Mvan_1625	COG1024	I	Enoyl-CoA hydratase/carnithine racemase	MET			Mflv_4817	Mkms_1271	Mmcs_1254	Mspyr1_42270	Mjls_1281
Mvan_1627	COG1018	C	Flavodoxin reductases (ferredoxin-NADPH reductases) family 1	MET			Mflv_4815	Mkms_1275	Mmcs_1258	Mspyr1_42250	Mjls_1284
Mvan_1628	COG3239	I	Fatty acid desaturase	MET			Mflv_4814	Mkms_1276	Mmcs_1259	Mspyr1_42240	Mjls_1285
Mvan_1635	COG2837	P	Predicted iron-dependent peroxidase	MET			Mflv_4807	Mkms_0589	Mmcs_0577	Mspyr1_42170	Mjls_0567
Mvan_1652	COG0160	E	4-aminobutyrate aminotransferase and related aminotransferases	MET			Mflv_4796	Mkms_1289	Mmcs_1272	Mspyr1_42060	Mjls_1301
Mvan_1664	COG4770	I	"Acetyl/propionyl-CoA carboxylase, alpha subunit"	MET			Mflv_4784	Mkms_1306	Mmcs_1289	Mspyr1_41930	Mjls_1325
Mvan_1669	COG2897	P	Rhodanese-related sulfurtransferase	MET			Mflv_4780	Mkms_1308	Mmcs_1291	Mspyr1_41890	Mjls_1327
Mvan_1670	COG1835	I	Predicted acyltransferases	MET			Mflv_4779	Mkms_0973	Mmcs_0955	Mspyr1_41880	Mjls_0976
Mvan_1677	COG4799	I	"Acetyl-CoA carboxylase, carboxyltransferase component (subunits alpha and bet"	MET			Mflv_4774	Mkms_1311	Mmcs_1294	Mspyr1_41830	Mjls_1330
Mvan_1705	COG0020	I	Undecaprenyl pyrophosphate synthase	MET			Mflv_4751	Mkms_3656	Mmcs_3583	Mspyr1_40870	Mjls_3588
Mvan_1706	COG1232	H	Protoporphyrinogen oxidase	MET			Mflv_4750	Mkms_3655	Mmcs_3582	Mspyr1_40860	Mjls_3587
Mvan_1713	COG0026	F	Phosphoribosylaminoimidazole carboxylase (NCAIR synthetase)	MET			Mflv_4747	Mkms_1315	Mmcs_1298	Mspyr1_40790	Mjls_1334
Mvan_1714	COG0041	F	Phosphoribosylcarboxyaminoimidazole (NCAIR) mutase	MET			Mflv_4746	Mkms_1316	Mmcs_1299	Mspyr1_40780	Mjls_1335
Mvan_1719	COG1960	I	Acyl-CoA dehydrogenases	MET			Mflv_4743	Mkms_1317	Mmcs_1300	Mspyr1_40760	Mjls_1336
Mvan_1722	COG0340	H	Biotin-(acetyl-CoA carboxylase) ligase	MET			Mflv_4741	Mkms_1321	Mmcs_1304	Mspyr1_40750	Mjls_1340
Mvan_1725	COG0365	I	Acyl-coenzyme A synthetases/AMP-(fatty) acid ligases	MET			Mflv_4738	Mkms_1334	Mmcs_1317	Mspyr1_40720	Mjls_1353
Mvan_1737	COG1109	G	Phosphomannomutase	MET			Mflv_4726	Mkms_1345	Mmcs_1328	Mspyr1_40600	Mjls_1364
Mvan_1739	COG1482	G	Phosphomannose isomerase	MET			Mflv_4724	Mkms_1347	Mmcs_1330	Mspyr1_40580	Mjls_1366
Mvan_1740	COG0531	E	Amino acid transporters	MET			Mflv_4722	Mkms_1349	Mmcs_1332	Mspyr1_40550	Mjls_1368
Mvan_1742	COG3239	I	Fatty acid desaturase	MET			Mflv_4721	Mkms_1350	Mmcs_1333	Mspyr1_40540	Mjls_1369
Mvan_1743	COG1773	C	Rubredoxin	MET			Mflv_4720	Mkms_1351	Mmcs_1334	Mspyr1_40530	Mjls_1370
Mvan_1746	COG0499	H	S-adenosylhomocysteine hydrolase	MET			Mflv_4717	Mkms_1354	Mmcs_1336	Mspyr1_40500	Mjls_1372
Mvan_1750	COG0125	F	Thymidylate kinase	MET			Mflv_4714	Mkms_1364	Mmcs_1346	Mspyr1_40470	Mjls_1380
Mvan_1767	COG1018	C	Flavodoxin reductases (ferredoxin-NADPH reductases) family 1	MET			Mflv_4699	Mkms_1376	Mmcs_1358	Mspyr1_40320	Mjls_1392
Mvan_1768	COG3239	I	Fatty acid desaturase	MET			Mflv_4698	Mkms_1377	Mmcs_1359	Mspyr1_40310	Mjls_1393
Mvan_1771	COG0128	E	5-enolpyruvylshikimate-3-phosphate synthase	MET			Mflv_4695	Mkms_1380	Mmcs_1362	Mspyr1_40280	Mjls_1396
Mvan_1776	COG1028	I	Dehydrogenases with different specificities (related to short-chain alcohol	MET			Mflv_4691	Mkms_1383	Mmcs_1365	Mspyr1_40240	Mjls_1399
Mvan_1776	COG1028	Q	Dehydrogenases with different specificities (related to short-chain alcohol	MET			Mflv_4691	Mkms_1383	Mmcs_1365	Mspyr1_40240	Mjls_1399
Mvan_1780	COG1038	C	Pyruvate carboxylase	MET			Mflv_4687	Mkms_1399	Mmcs_1381	Mspyr1_40190	Mjls_1415
Mvan_1783	COG1597	I	Sphingosine kinase and enzymes related to eukaryotic diacylglycerol kinase	MET			Mflv_4684	Mkms_1402	Mmcs_1384	Mspyr1_40160	Mjls_1418
Mvan_1784	COG0757	E	3-dehydroquinate dehydratase II	MET			Mflv_4683	Mkms_2402	Mmcs_2355	Mspyr1_40150	Mjls_2396
Mvan_1787	COG1169	Q	Isochorismate synthase	MET			Mflv_4680	Mkms_1405	Mmcs_1387	Mspyr1_40120	Mjls_1421
Mvan_1787	COG1169	H	Isochorismate synthase	MET			Mflv_4680	Mkms_1405	Mmcs_1387	Mspyr1_40120	Mjls_1421
Mvan_1788	COG0406	G	"Fructose-2,6-bisphosphatase"	MET			Mflv_4679	Mkms_1406	Mmcs_1388	Mspyr1_40110	Mjls_1422
Mvan_1792	COG4445	F	Hydroxylase for synthesis of 2-methylthio-cis-ribozeatin in tRNA	MET			Mflv_4675	Mkms_1412	Mmcs_1394	Mspyr1_40070	Mjls_1448
Mvan_1797	COG0476	H	Dinucleotide-utilizing enzymes involved in molybdopterin and thiamine biosynt	MET			Mflv_4670	Mkms_1417	Mmcs_1399	Mspyr1_40020	Mjls_1453
Mvan_1804	COG0569	P	"K transport systems, NAD-binding component"	MET			Mflv_4663	Mkms_1424	Mmcs_1406	Mspyr1_39950	Mjls_1460
Mvan_1816	COG0277	C	FAD/FMN-containing dehydrogenases	MET			Mflv_4651	Mkms_1435	Mmcs_1417	Mspyr1_39810	Mjls_1471
Mvan_1819	COG2141	C	"Coenzyme F420-dependent N5,N10-methylene tetrahydromethanopterin reductase an"	MET			Mflv_4500	Mkms_1581	Mmcs_1557	Mspyr1_38990	Mjls_1527
Mvan_1824	COG1012	C	NAD-dependent aldehyde dehydrogenases	MET			Mflv_0357	Mkms_0358	Mmcs_0348	Mspyr1_03990	Mjls_0337
Mvan_1825	COG2508	Q	Regulator of polyketide synthase expression	MET			Mflv_0356	Mkms_0359	Mmcs_0349	Mspyr1_04000	Mjls_0338
Mvan_1829	COG0607	P	Rhodanese-related sulfurtransferase	MET			Mflv_0984	Mkms_5402	Mmcs_5313	Mspyr1_52060	Mjls_5692
Mvan_1842	COG2072	P	Predicted flavoprotein involved in K transport	MET			Mflv_4506	Mkms_2784	Mmcs_2740	Mspyr1_39050	Mjls_2770
Mvan_1859	COG1335	Q	Amidases related to nicotinamidase	MET			Mflv_4511	Mkms_3617	Mmcs_3544	Mspyr1_39100	Mjls_3549
Mvan_1861	COG1028	I	Dehydrogenases with different specificities (related to short-chain alcohol	MET			Mflv_4508	Mkms_4279	Mmcs_4213	Mspyr1_39070	Mjls_4440
Mvan_1861	COG1028	Q	Dehydrogenases with different specificities (related to short-chain alcohol	MET			Mflv_4508	Mkms_4279	Mmcs_4213	Mspyr1_39070	Mjls_4440
Mvan_1867	COG2072	P	Predicted flavoprotein involved in K transport	MET			Mflv_4499	Mkms_1582	Mmcs_1558	Mspyr1_38980	Mjls_1528
Mvan_1871	COG1024	I	Enoyl-CoA hydratase/carnithine racemase	MET			Mflv_4495	Mkms_1587	Mmcs_1563	Mspyr1_38940	Mjls_1533
Mvan_1872	COG1007	C	NADH:ubiquinone oxidoreductase subunit 2 (chain N)	MET			Mflv_4494	Mkms_1588	Mmcs_1564	Mspyr1_38930	Mjls_1534
Mvan_1873	COG1008	C	NADH:ubiquinone oxidoreductase subunit 4 (chain M)	MET			Mflv_4493	Mkms_1589	Mmcs_1565	Mspyr1_38920	Mjls_1535
Mvan_1874	COG1009	C	NADH:ubiquinone oxidoreductase subunit 5 (chain L)/Multisubunit Na? antipo	MET			Mflv_4492	Mkms_1590	Mmcs_1566	Mspyr1_38910	Mjls_1536
Mvan_1874	COG1009	P	NADH:ubiquinone oxidoreductase subunit 5 (chain L)/Multisubunit Na? antipo	MET			Mflv_4492	Mkms_1590	Mmcs_1566	Mspyr1_38910	Mjls_1536
Mvan_1875	COG0713	C	NADH:ubiquinone oxidoreductase subunit 11 or 4L (chain K)	MET			Mflv_4491	Mkms_1594	Mmcs_1570	Mspyr1_38900	Mjls_1540
Mvan_1876	COG0839	C	NADH:ubiquinone oxidoreductase subunit 6 (chain J)	MET			Mflv_4490	Mkms_1595	Mmcs_1571	Mspyr1_38890	Mjls_1541
Mvan_1877	COG1143	C	Formate hydrogenlyase subunit 6/NADH:ubiquinone oxidoreductase 23 kD subunit	MET			Mflv_4489	Mkms_1596	Mmcs_1572	Mspyr1_38880	Mjls_1542
Mvan_1878	COG1005	C	NADH:ubiquinone oxidoreductase subunit 1 (chain H)	MET			Mflv_4488	Mkms_1597	Mmcs_1573	Mspyr1_38870	Mjls_1543
Mvan_1879	COG1034	C	NADH dehydrogenase/NADH:ubiquinone oxidoreductase 75 kD subunit (chain G)	MET			Mflv_4487	Mkms_1598	Mmcs_1574	Mspyr1_38860	Mjls_1544
Mvan_1880	COG1894	C	"NADH:ubiquinone oxidoreductase, NADH-binding (51 kD) subunit"	MET			Mflv_4486	Mkms_1599	Mmcs_1575	Mspyr1_38850	Mjls_1545
Mvan_1881	COG1905	C	NADH:ubiquinone oxidoreductase 24 kD subunit	MET			Mflv_4485	Mkms_1600	Mmcs_1576	Mspyr1_38840	Mjls_1546
Mvan_1882	COG0649	C	NADH:ubiquinone oxidoreductase 49 kD subunit 7	MET			Mflv_4484	Mkms_1601	Mmcs_1577	Mspyr1_38830	Mjls_1547
Mvan_1883	COG0852	C	NADH:ubiquinone oxidoreductase 27 kD subunit	MET			Mflv_4483	Mkms_1602	Mmcs_1578	Mspyr1_38820	Mjls_1548
Mvan_1885	COG0838	C	NADH:ubiquinone oxidoreductase subunit 3 (chain A)	MET			Mflv_4481	Mkms_1604	Mmcs_1580	Mspyr1_38800	Mjls_1550
Mvan_1888	COG2227	H	"2-polyprenyl-3-methyl-5-hydroxy-6-metoxy-1,4-benzoquinol methylase"	MET			Mflv_4471	Mkms_1607	Mmcs_1583	Mspyr1_38700	Mjls_1553
Mvan_1892	COG1960	I	Acyl-CoA dehydrogenases	MET			Mflv_4468	Mkms_1610	Mmcs_1586	Mspyr1_38670	Mjls_1556
Mvan_1894	COG0119	E	Isopropylmalate/homocitrate/citramalate synthases	MET			Mflv_4466	Mkms_1612	Mmcs_1588	Mspyr1_38650	Mjls_1558
Mvan_1895	COG1804	C	Predicted acyl-CoA transferases/carnitine dehydratase	MET			Mflv_4465	Mkms_1613	Mmcs_1589	Mspyr1_38640	Mjls_1559
Mvan_1896	COG1506	E	Dipeptidyl aminopeptidases/acylaminoacyl-peptidases	MET			Mflv_4464	Mkms_1614	Mmcs_1590	Mspyr1_38630	Mjls_1560
Mvan_1897	COG3508	Q	"Homogentisate 1,2-dioxygenase"	MET			Mflv_4463	Mkms_1615	Mmcs_1591	Mspyr1_38620	Mjls_1561
Mvan_1900	COG1960	I	Acyl-CoA dehydrogenases	MET			Mflv_4461	Mkms_1618	Mmcs_1594	Mspyr1_38600	Mjls_1564
Mvan_1905	COG1819	C	"Glycosyl transferases, related to UDP-glucuronosyltransferase"	MET			Mflv_0466	Mkms_1286	Mmcs_1269	Mspyr1_02890	Mjls_1296
Mvan_1905	COG1819	G	"Glycosyl transferases, related to UDP-glucuronosyltransferase"	MET			Mflv_0466	Mkms_1286	Mmcs_1269	Mspyr1_02890	Mjls_1296
Mvan_1906	COG1960	I	Acyl-CoA dehydrogenases	MET			Mflv_4456	Mkms_1627	Mmcs_1603	Mspyr1_38550	Mjls_1573
Mvan_1907	COG1960	I	Acyl-CoA dehydrogenases	MET			Mflv_4455	Mkms_1628	Mmcs_1604	Mspyr1_38540	Mjls_1574
Mvan_1908	COG0483	G	"Archaeal fructose-1,6-bisphosphatase and related enzymes of inositol monophos"	MET			Mflv_4454	Mkms_1629	Mmcs_1605	Mspyr1_38530	Mjls_1575
Mvan_1910	COG0493	E	NADPH-dependent glutamate synthase beta chain and related oxidoreductases	MET			Mflv_4452	Mkms_1632	Mmcs_1607	Mspyr1_38510	Mjls_1578
Mvan_1925	COG2141	C	"Coenzyme F420-dependent N5,N10-methylene tetrahydromethanopterin reductase an"	MET			Mflv_4429	Mkms_4858	Mmcs_4772	Mspyr1_38290	Mjls_5158
Mvan_1945	COG0318	I	Acyl-CoA synthetases (AMP-forming)/AMP-acid ligases II	MET			Mflv_4411	Mkms_2389	Mmcs_2342	Mspyr1_38070	Mjls_2383
Mvan_1945	COG0318	Q	Acyl-CoA synthetases (AMP-forming)/AMP-acid ligases II	MET			Mflv_4411	Mkms_2389	Mmcs_2342	Mspyr1_38070	Mjls_2383
Mvan_1946	COG0236	I	Acyl carrier protein	MET			Mflv_4410	Mkms_1771	Mmcs_1724	Mspyr1_38060	Mjls_1703
Mvan_1946	COG0236	Q	Acyl carrier protein	MET			Mflv_4410	Mkms_1771	Mmcs_1724	Mspyr1_38060	Mjls_1703
Mvan_1950	COG0033	G	Phosphoglucomutase	MET			Mflv_4406	Mkms_1775	Mmcs_1728	Mspyr1_38020	Mjls_1707
Mvan_1951	COG2814	G	Arabinose efflux permease	MET			Mflv_4405	Mkms_1776	Mmcs_1729	Mspyr1_38010	Mjls_1708
Mvan_1964	COG1960	I	Acyl-CoA dehydrogenases	MET			Mflv_4380	Mkms_1789	Mmcs_1742	Mspyr1_37290	Mjls_1723
Mvan_1965	COG1960	I	Acyl-CoA dehydrogenases	MET			Mflv_4379	Mkms_1790	Mmcs_1743	Mspyr1_37280	Mjls_1724
Mvan_1968	COG1179	H	Dinucleotide-utilizing enzymes involved in molybdopterin and thiamine biosynt	MET			Mflv_4376	Mkms_1796	Mmcs_1749	Mspyr1_37250	Mjls_1730
Mvan_1970	COG2030	I	Acyl dehydratase	MET			Mflv_4374	Mkms_1798	Mmcs_1751	Mspyr1_37230	Mjls_1732
Mvan_1971	COG2072	P	Predicted flavoprotein involved in K transport	MET			Mflv_4373	Mkms_1799	Mmcs_1752	Mspyr1_37220	Mjls_1733
Mvan_1972	COG1506	E	Dipeptidyl aminopeptidases/acylaminoacyl-peptidases	MET			Mflv_4372	Mkms_1801	Mmcs_1754	Mspyr1_37210	Mjls_1735
Mvan_1973	COG1028	I	Dehydrogenases with different specificities (related to short-chain alcohol	MET			Mflv_4371	Mkms_1802	Mmcs_1755	Mspyr1_37200	Mjls_1736
Mvan_1973	COG1028	Q	Dehydrogenases with different specificities (related to short-chain alcohol	MET			Mflv_4371	Mkms_1802	Mmcs_1755	Mspyr1_37200	Mjls_1736
Mvan_1974	COG1960	I	Acyl-CoA dehydrogenases	MET			Mflv_4370	Mkms_1803	Mmcs_1756	Mspyr1_37190	Mjls_1737
Mvan_1975	COG1028	I	Dehydrogenases with different specificities (related to short-chain alcohol	MET			Mflv_4369	Mkms_1804	Mmcs_1757	Mspyr1_37180	Mjls_1738
Mvan_1975	COG1028	Q	Dehydrogenases with different specificities (related to short-chain alcohol	MET			Mflv_4369	Mkms_1804	Mmcs_1757	Mspyr1_37180	Mjls_1738
Mvan_1977	COG1960	I	Acyl-CoA dehydrogenases	MET			Mflv_4367	Mkms_1806	Mmcs_1759	Mspyr1_37160	Mjls_1740
Mvan_1980	COG0318	I	Acyl-CoA synthetases (AMP-forming)/AMP-acid ligases II	MET			Mflv_4364	Mkms_1808	Mmcs_1761	Mspyr1_37130	Mjls_1742
Mvan_1980	COG0318	Q	Acyl-CoA synthetases (AMP-forming)/AMP-acid ligases II	MET			Mflv_4364	Mkms_1808	Mmcs_1761	Mspyr1_37130	Mjls_1742
Mvan_1981	COG0318	I	Acyl-CoA synthetases (AMP-forming)/AMP-acid ligases II	MET			Mflv_4363	Mkms_1809	Mmcs_1762	Mspyr1_37120	Mjls_1743
Mvan_1981	COG0318	Q	Acyl-CoA synthetases (AMP-forming)/AMP-acid ligases II	MET			Mflv_4363	Mkms_1809	Mmcs_1762	Mspyr1_37120	Mjls_1743
Mvan_1982	COG0318	I	Acyl-CoA synthetases (AMP-forming)/AMP-acid ligases II	MET			Mflv_4362	Mkms_1810	Mmcs_1763	Mspyr1_37110	Mjls_1744
Mvan_1982	COG0318	Q	Acyl-CoA synthetases (AMP-forming)/AMP-acid ligases II	MET			Mflv_4362	Mkms_1810	Mmcs_1763	Mspyr1_37110	Mjls_1744
Mvan_1983	COG1024	I	Enoyl-CoA hydratase/carnithine racemase	MET			Mflv_4361	Mkms_1811	Mmcs_1764	Mspyr1_37100	Mjls_1745
Mvan_1984	COG1024	I	Enoyl-CoA hydratase/carnithine racemase	MET			Mflv_4360	Mkms_1812	Mmcs_1765	Mspyr1_37090	Mjls_1746
Mvan_1985	COG1024	I	Enoyl-CoA hydratase/carnithine racemase	MET			Mflv_4359	Mkms_1813	Mmcs_1766	Mspyr1_37080	Mjls_1747
Mvan_1987	COG1024	I	Enoyl-CoA hydratase/carnithine racemase	MET			Mflv_4357	Mkms_1815	Mmcs_1768	Mspyr1_37060	Mjls_1749
Mvan_1990	COG1024	I	Enoyl-CoA hydratase/carnithine racemase	MET			Mflv_4354	Mkms_1818	Mmcs_1771	Mspyr1_37030	Mjls_1752
Mvan_1993	COG1024	I	Enoyl-CoA hydratase/carnithine racemase	MET			Mflv_4351	Mkms_1820	Mmcs_1773	Mspyr1_37000	Mjls_1754
Mvan_1995	COG0318	I	Acyl-CoA synthetases (AMP-forming)/AMP-acid ligases II	MET			Mflv_4349	Mkms_1822	Mmcs_1775	Mspyr1_36980	Mjls_1756
Mvan_1995	COG0318	Q	Acyl-CoA synthetases (AMP-forming)/AMP-acid ligases II	MET			Mflv_4349	Mkms_1822	Mmcs_1775	Mspyr1_36980	Mjls_1756
Mvan_1997	COG1960	I	Acyl-CoA dehydrogenases	MET			Mflv_4347	Mkms_1824	Mmcs_1777	Mspyr1_36960	Mjls_1758
Mvan_1998	COG1960	I	Acyl-CoA dehydrogenases	MET			Mflv_4346	Mkms_1825	Mmcs_1778	Mspyr1_36950	Mjls_1759
Mvan_1999	COG0183	I	Acetyl-CoA acetyltransferase	MET			Mflv_4345	Mkms_1826	Mmcs_1779	Mspyr1_36940	Mjls_1761
Mvan_2003	COG0243	C	"Anaerobic dehydrogenases, typically selenocysteine-containing"	MET			Mflv_4342	Mkms_2055	Mmcs_2009	Mspyr1_36900	Mjls_1990
Mvan_2005	COG1012	C	NAD-dependent aldehyde dehydrogenases	MET			Mflv_4340	Mkms_1828	Mmcs_1781	Mspyr1_36850	Mjls_1763
Mvan_2006	COG1028	I	Dehydrogenases with different specificities (related to short-chain alcohol	MET			Mflv_4148	Mkms_2594	Mmcs_2549	Mspyr1_34910	Mjls_4092
Mvan_2006	COG1028	Q	Dehydrogenases with different specificities (related to short-chain alcohol	MET			Mflv_4148	Mkms_2594	Mmcs_2549	Mspyr1_34910	Mjls_4092
Mvan_2010	COG0318	I	Acyl-CoA synthetases (AMP-forming)/AMP-acid ligases II	MET			Mflv_4335	Mkms_1833	Mmcs_1786	Mspyr1_36800	Mjls_1767
Mvan_2010	COG0318	Q	Acyl-CoA synthetases (AMP-forming)/AMP-acid ligases II	MET			Mflv_4335	Mkms_1833	Mmcs_1786	Mspyr1_36800	Mjls_1767
Mvan_2011	COG1335	Q	Amidases related to nicotinamidase	MET			Mflv_4334	Mkms_1834	Mmcs_1787	Mspyr1_36790	Mjls_1768
Mvan_2013	COG2072	P	Predicted flavoprotein involved in K transport	MET			Mflv_4332	Mkms_1837	Mmcs_1790	Mspyr1_36770	Mjls_1771
Mvan_2018	COG2141	C	"Coenzyme F420-dependent N5,N10-methylene tetrahydromethanopterin reductase an"	MET			Mflv_4328	Mkms_1840	Mmcs_1793	Mspyr1_36730	Mjls_1774
Mvan_2019	COG4799	I	"Acetyl-CoA carboxylase, carboxyltransferase component (subunits alpha and bet"	MET			Mflv_4327	Mkms_1841	Mmcs_1794	Mspyr1_36720	Mjls_1775
Mvan_2020	COG2141	C	"Coenzyme F420-dependent N5,N10-methylene tetrahydromethanopterin reductase an"	MET			Mflv_4326	Mkms_1842	Mmcs_1795	Mspyr1_36710	Mjls_1776
Mvan_2027	COG1028	I	Dehydrogenases with different specificities (related to short-chain alcohol	MET			Mflv_4319	Mkms_1849	Mmcs_1802	Mspyr1_36640	Mjls_1783
Mvan_2027	COG1028	Q	Dehydrogenases with different specificities (related to short-chain alcohol	MET			Mflv_4319	Mkms_1849	Mmcs_1802	Mspyr1_36640	Mjls_1783
Mvan_2041	COG1780	F	Protein involved in ribonucleotide reduction	MET			Mflv_4306	Mkms_1863	Mmcs_1816	Mspyr1_36490	Mjls_1797
Mvan_2042	COG0209	F	"Ribonucleotide reductase, alpha subunit"	MET			Mflv_4305	Mkms_1864	Mmcs_1817	Mspyr1_36480	Mjls_1798
Mvan_2055	COG0644	C	Dehydrogenases (flavoproteins)	MET			Mflv_4291	Mkms_1873	Mmcs_1826	Mspyr1_36340	Mjls_1807
Mvan_2060	COG0208	F	"Ribonucleotide reductase, beta subunit"	MET			Mflv_4286	Mkms_1875	Mmcs_1828	Mspyr1_36290	Mjls_1809
Mvan_2076	COG2080	C	"Aerobic-type carbon monoxide dehydrogenase, small subunit CoxS/CutS homologs"	MET			Mflv_0282	Mkms_0449	Mmcs_0439	Mspyr1_04930	Mjls_0426
Mvan_2077	COG1319	C	"Aerobic-type carbon monoxide dehydrogenase, middle subunit CoxM/CutM homologs"	MET			Mflv_0283	Mkms_0448	Mmcs_0438	Mspyr1_04920	Mjls_0425
Mvan_2081	COG0614	P	"ABC-type Fe3+hydroxamate transport system, periplasmic component"	MET			Mflv_4278	Mkms_1898	Mmcs_1851	Mspyr1_36240	Mjls_1832
Mvan_2083	COG0560	E	Phosphoserine phosphatase	MET			Mflv_4276	Mkms_1900	Mmcs_1853	Mspyr1_36220	Mjls_1834
Mvan_2084	COG1167	E	Transcriptional regulators containing a DNA-binding HTH domain and an aminotr	MET			Mflv_4275	Mkms_1901	Mmcs_1854	Mspyr1_36210	Mjls_1835
Mvan_2086	COG1072	H	Panthothenate kinase	MET			Mflv_4273	Mkms_1788	Mmcs_1741	Mspyr1_36190	Mjls_1720
Mvan_2087	COG1119	P	"ABC-type molybdenum transport system, ATPase component/photorepair protein Ph"	MET			Mflv_4272	Mkms_1903	Mmcs_1856	Mspyr1_36180	Mjls_1837
Mvan_2089	COG1024	I	Enoyl-CoA hydratase/carnithine racemase	MET			Mflv_4270	Mkms_1905	Mmcs_1858	Mspyr1_36160	Mjls_1839
Mvan_2090	COG2226	H	Methylase involved in ubiquinone/menaquinone biosynthesis	MET			Mflv_4269	Mkms_1906	Mmcs_1859	Mspyr1_36150	Mjls_1840
Mvan_2093	COG1115	E	Na??? symporter	MET			Mflv_4266	Mkms_1909	Mmcs_1862	Mspyr1_36120	Mjls_1843
Mvan_2098	COG2227	H	"2-polyprenyl-3-methyl-5-hydroxy-6-metoxy-1,4-benzoquinol methylase"	MET			Mflv_4260	Mkms_1915	Mmcs_1869	Mspyr1_36060	Mjls_1849
Mvan_2099	COG2086	C	"Electron transfer flavoprotein, beta subunit"	MET			Mflv_4259	Mkms_1916	Mmcs_1870	Mspyr1_36050	Mjls_1850
Mvan_2100	COG2025	C	"Electron transfer flavoprotein, alpha subunit"	MET			Mflv_4258	Mkms_1917	Mmcs_1871	Mspyr1_36040	Mjls_1851
Mvan_2104	COG0204	I	1-acyl-sn-glycerol-3-phosphate acyltransferase	MET			Mflv_4256	Mkms_1920	Mmcs_1874	Mspyr1_36020	Mjls_1854
Mvan_2105	COG1104	E	Cysteine sulfinate desulfinase/cysteine desulfurase and related enzymes	MET			Mflv_4255	Mkms_1921	Mmcs_1875	Mspyr1_36010	Mjls_1855
Mvan_2108	COG0620	E	Methionine synthase II (cobalamin-independent)	MET			Mflv_4252	Mkms_1924	Mmcs_1878	Mspyr1_35980	Mjls_1858
Mvan_2110	COG0318	I	Acyl-CoA synthetases (AMP-forming)/AMP-acid ligases II	MET			Mflv_4250	Mkms_1925	Mmcs_1879	Mspyr1_35960	Mjls_1859
Mvan_2110	COG0318	Q	Acyl-CoA synthetases (AMP-forming)/AMP-acid ligases II	MET			Mflv_4250	Mkms_1925	Mmcs_1879	Mspyr1_35960	Mjls_1859
Mvan_2116	COG0205	G	6-phosphofructokinase	MET			Mflv_4245	Mkms_1938	Mmcs_1892	Mspyr1_35900	Mjls_1872
Mvan_2119	COG2133	G	Glucose/sorbosone dehydrogenases	MET			Mflv_4242	Mkms_1949	Mmcs_1903	Mspyr1_35870	Mjls_1883
Mvan_2122	COG0028	H	"Thiamine pyrophosphate-requiring enzymes [acetolactate synthase, pyruvate deh"	MET			Mflv_4239	Mkms_1952	Mmcs_1906	Mspyr1_35840	Mjls_1886
Mvan_2122	COG0028	E	"Thiamine pyrophosphate-requiring enzymes [acetolactate synthase, pyruvate deh"	MET			Mflv_4239	Mkms_1952	Mmcs_1906	Mspyr1_35840	Mjls_1886
Mvan_2123	COG0440	E	"Acetolactate synthase, small (regulatory) subunit"	MET			Mflv_4238	Mkms_1953	Mmcs_1907	Mspyr1_35830	Mjls_1887
Mvan_2124	COG0059	H	Ketol-acid reductoisomerase	MET			Mflv_4237	Mkms_1954	Mmcs_1908	Mspyr1_35820	Mjls_1888
Mvan_2124	COG0059	E	Ketol-acid reductoisomerase	MET			Mflv_4237	Mkms_1954	Mmcs_1908	Mspyr1_35820	Mjls_1888
Mvan_2127	COG1233	Q	Phytoene dehydrogenase and related proteins	MET			Mflv_4235	Mkms_1955	Mmcs_1909	Mspyr1_35800	Mjls_1889
Mvan_2128	COG0111	E	Phosphoglycerate dehydrogenase and related dehydrogenases	MET			Mflv_4234	Mkms_1956	Mmcs_1910	Mspyr1_35790	Mjls_1890
Mvan_2128	COG0111	H	Phosphoglycerate dehydrogenase and related dehydrogenases	MET			Mflv_4234	Mkms_1956	Mmcs_1910	Mspyr1_35790	Mjls_1890
Mvan_2129	COG0473	E	Isocitrate/isopropylmalate dehydrogenase	MET			Mflv_4233	Mkms_1957	Mmcs_1911	Mspyr1_35780	Mjls_1891
Mvan_2129	COG0473	C	Isocitrate/isopropylmalate dehydrogenase	MET			Mflv_4233	Mkms_1957	Mmcs_1911	Mspyr1_35780	Mjls_1891
Mvan_2132	COG0179	Q	"2-keto-4-pentenoate hydratase/2-oxohepta-3-ene-1,7-dioic acid hydratase (cate"	MET			Mflv_4230	Mkms_1964	Mmcs_1918	Mspyr1_35750	Mjls_1898
Mvan_2135	COG0065	E	3-isopropylmalate dehydratase large subunit	MET			Mflv_4227	Mkms_1967	Mmcs_1921	Mspyr1_35700	Mjls_1901
Mvan_2136	COG0066	E	3-isopropylmalate dehydratase small subunit	MET			Mflv_4226	Mkms_1968	Mmcs_1922	Mspyr1_35690	Mjls_1902
Mvan_2138	COG1051	F	ADP-ribose pyrophosphatase	MET			Mflv_4224	Mkms_1970	Mmcs_1924	Mspyr1_35670	Mjls_1904
Mvan_2139	COG0855	P	Polyphosphate kinase	MET			Mflv_4223	Mkms_1971	Mmcs_1925	Mspyr1_35660	Mjls_1905
Mvan_2141	COG0240	C	Glycerol-3-phosphate dehydrogenase	MET			Mflv_4221	Mkms_1973	Mmcs_1927	Mspyr1_35640	Mjls_1907
Mvan_2142	COG0626	E	Cystathionine beta-lyases/cystathionine gamma-synthases	MET			Mflv_4220	Mkms_1974	Mmcs_1928	Mspyr1_35630	Mjls_1908
Mvan_2151	COG0611	H	Thiamine monophosphate kinase	MET			Mflv_4216	Mkms_1978	Mmcs_1932	Mspyr1_35590	Mjls_1912
Mvan_2157	COG2837	P	Predicted iron-dependent peroxidase	MET			Mflv_4209	Mkms_1626	Mmcs_1602	Mspyr1_35510	Mjls_1572
Mvan_2165	COG1038	C	Pyruvate carboxylase	MET			Mflv_4198	Mkms_1989	Mmcs_1943	Mspyr1_35410	Mjls_1923
Mvan_2167	COG0669	H	Phosphopantetheine adenylyltransferase	MET			Mflv_4196	Mkms_1991	Mmcs_1945	Mspyr1_35390	Mjls_1925
Mvan_2174	COG1254	C	Acylphosphatases	MET			Mflv_4189	Mkms_1998	Mmcs_1952	Mspyr1_35320	Mjls_1932
Mvan_2176	COG1304	C	L-lactate dehydrogenase (FMN-dependent) and related alpha-hydroxy acid dehydr	MET			Mflv_4187	Mkms_2000	Mmcs_1954	Mspyr1_35300	Mjls_1934
Mvan_2178	COG0004	P	Ammonia permease	MET			Mflv_4185	Mkms_2002	Mmcs_1956	Mspyr1_35280	Mjls_1936
Mvan_2179	COG0347	E	Nitrogen regulatory protein PII	MET			Mflv_4184	Mkms_2003	Mmcs_1957	Mspyr1_35270	Mjls_1937
Mvan_2182	COG1228	Q	Imidazolonepropionase and related amidohydrolases	MET			Mflv_4181	Mkms_2006	Mmcs_1960	Mspyr1_35240	Mjls_1940
Mvan_2197	COG1804	C	Predicted acyl-CoA transferases/carnitine dehydratase	MET			Mflv_4144	Mkms_2023	Mmcs_1977	Mspyr1_34870	Mjls_1957
Mvan_2198	COG1946	I	Acyl-CoA thioesterase	MET			Mflv_4143	Mkms_2024	Mmcs_1978	Mspyr1_34860	Mjls_1958
Mvan_2199	COG0318	I	Acyl-CoA synthetases (AMP-forming)/AMP-acid ligases II	MET			Mflv_4142	Mkms_2025	Mmcs_1979	Mspyr1_34850	Mjls_1959
Mvan_2199	COG0318	Q	Acyl-CoA synthetases (AMP-forming)/AMP-acid ligases II	MET			Mflv_4142	Mkms_2025	Mmcs_1979	Mspyr1_34850	Mjls_1959
Mvan_2205	COG2375	P	Siderophore-interacting protein	MET			Mflv_4137	Mkms_2034	Mmcs_1988	Mspyr1_34800	Mjls_1968
Mvan_2206	COG1304	C	L-lactate dehydrogenase (FMN-dependent) and related alpha-hydroxy acid dehydr	MET			Mflv_4136	Mkms_2035	Mmcs_1989	Mspyr1_34790	Mjls_1969
Mvan_2217	COG0531	E	Amino acid transporters	MET			Mflv_4126	Mkms_2045	Mmcs_1999	Mspyr1_34690	Mjls_1980
Mvan_2218	COG3733	Q	Cu2+containing amine oxidase	MET			Mflv_4125	Mkms_2046	Mmcs_2000	Mspyr1_34680	Mjls_1981
Mvan_2220	COG0528	F	Uridylate kinase	MET			Mflv_4124	Mkms_2049	Mmcs_2003	Mspyr1_34670	Mjls_1984
Mvan_2222	COG0575	I	CDP-diglyceride synthetase	MET			Mflv_4122	Mkms_2051	Mmcs_2005	Mspyr1_34650	Mjls_1986
Mvan_2229	COG1804	C	Predicted acyl-CoA transferases/carnitine dehydratase	MET			Mflv_4116	Mkms_2058	Mmcs_2012	Mspyr1_34590	Mjls_1993
Mvan_2235	COG1141	C	Ferredoxin	MET			Mflv_4111	Mkms_2061	Mmcs_2015	Mspyr1_34540	Mjls_1996
Mvan_2237	COG3386	G	Gluconolactonase	MET			Mflv_4109	Mkms_2064	Mmcs_2018	Mspyr1_34520	Mjls_2001
Mvan_2240	COG1063	E	Threonine dehydrogenase and related Zn-dependent dehydrogenases	MET			Mflv_4106	Mkms_2067	Mmcs_2021	Mspyr1_34490	Mjls_2004
Mvan_2241	COG3836	G	"2,4-dihydroxyhept-2-ene-1,7-dioic acid aldolase"	MET			Mflv_4105	Mkms_2068	Mmcs_2022	Mspyr1_34480	Mjls_2005
Mvan_2242	COG1028	I	Dehydrogenases with different specificities (related to short-chain alcohol	MET			Mflv_4104	Mkms_2069	Mmcs_2023	Mspyr1_34470	Mjls_2006
Mvan_2242	COG1028	Q	Dehydrogenases with different specificities (related to short-chain alcohol	MET			Mflv_4104	Mkms_2069	Mmcs_2023	Mspyr1_34470	Mjls_2006
Mvan_2243	COG2072	P	Predicted flavoprotein involved in K transport	MET			Mflv_4103	Mkms_2070	Mmcs_2024	Mspyr1_34460	Mjls_2007
Mvan_2246	COG1960	I	Acyl-CoA dehydrogenases	MET			Mflv_4100	Mkms_2076	Mmcs_2030	Mspyr1_34430	Mjls_2013
Mvan_2247	COG2141	C	"Coenzyme F420-dependent N5,N10-methylene tetrahydromethanopterin reductase an"	MET			Mflv_4098	Mkms_2077	Mmcs_2031	Mspyr1_34410	Mjls_2014
Mvan_2248	COG2141	C	"Coenzyme F420-dependent N5,N10-methylene tetrahydromethanopterin reductase an"	MET			Mflv_4097	Mkms_2078	Mmcs_2032	Mspyr1_34400	Mjls_2015
Mvan_2250	COG1946	I	Acyl-CoA thioesterase	MET			Mflv_4093	Mkms_4938	Mmcs_4850	Mspyr1_34360	Mjls_5217
Mvan_2260	COG0743	I	1-deoxy-D-xylulose 5-phosphate reductoisomerase	MET			Mflv_4083	Mkms_2088	Mmcs_2042	Mspyr1_34260	Mjls_2025
Mvan_2262	COG0821	I	Enzyme involved in the deoxyxylulose pathway of isoprenoid biosynthesis	MET			Mflv_4081	Mkms_2090	Mmcs_2044	Mspyr1_34240	Mjls_2027
Mvan_2271	COG2050	Q	"Uncharacterized protein, possibly involved in aromatic compounds catabolism"	MET			Mflv_4071	Mkms_2095	Mmcs_2049	Mspyr1_34160	Mjls_2032
Mvan_2276	COG0367	E	Asparagine synthase (glutamine-hydrolyzing)	MET			Mflv_4066	Mkms_2101	Mmcs_2055	Mspyr1_34110	Mjls_2038
Mvan_2278	COG0174	E	Glutamine synthetase	MET			Mflv_4065	Mkms_2103	Mmcs_2057	Mspyr1_34100	Mjls_2040
Mvan_2280	COG1012	C	NAD-dependent aldehyde dehydrogenases	MET			Mflv_4063	Mkms_2105	Mmcs_2059	Mspyr1_34080	Mjls_2042
Mvan_2281	COG1028	I	Dehydrogenases with different specificities (related to short-chain alcohol	MET			Mflv_4062	Mkms_2106	Mmcs_2060	Mspyr1_34070	Mjls_2043
Mvan_2281	COG1028	Q	Dehydrogenases with different specificities (related to short-chain alcohol	MET			Mflv_4062	Mkms_2106	Mmcs_2060	Mspyr1_34070	Mjls_2043
Mvan_2291	COG0310	P	"ABC-type Co2 transport system, permease component"	MET			Mflv_4058	Mkms_2109	Mmcs_2063	Mspyr1_34030	Mjls_2046
Mvan_2293	COG0619	P	"ABC-type cobalt transport system, permease component CbiQ and related transpo"	MET			Mflv_4056	Mkms_2111	Mmcs_2065	Mspyr1_34010	Mjls_2048
Mvan_2294	COG1122	P	"ABC-type cobalt transport system, ATPase component"	MET			Mflv_4055	Mkms_2112	Mmcs_2066	Mspyr1_34000	Mjls_2049
Mvan_2298	COG1249	C	"Pyruvate/2-oxoglutarate dehydrogenase complex, dihydrolipoamide dehydrogenase"	MET			Mflv_4054	Mkms_2113	Mmcs_2067	Mspyr1_33990	Mjls_2050
Mvan_2299	COG2267	I	Lysophospholipase	MET			Mflv_4053	Mkms_2114	Mmcs_2068	Mspyr1_33980	Mjls_2051
Mvan_2302	COG1239	H	Mg-chelatase subunit ChlI	MET			Mflv_4050	Mkms_2117	Mmcs_2071	Mspyr1_33950	Mjls_2054
Mvan_2303	COG2109	H	ATP:corrinoid adenosyltransferase	MET			Mflv_4049	Mkms_2118	Mmcs_2072	Mspyr1_33940	Mjls_2055
Mvan_2304	COG1797	H	"Cobyrinic acid a,c-diamide synthase"	MET			Mflv_4048	Mkms_2119	Mmcs_2073	Mspyr1_33930	Mjls_2056
Mvan_2305	COG0007	H	Uroporphyrinogen-III methylase	MET			Mflv_4047	Mkms_2120	Mmcs_2074	Mspyr1_33920	Mjls_2057
Mvan_2306	COG2814	G	Arabinose efflux permease	MET			Mflv_4046	Mkms_2121	Mmcs_2075	Mspyr1_33910	Mjls_2058
Mvan_2319	COG2226	H	Methylase involved in ubiquinone/menaquinone biosynthesis	MET			Mflv_4035	Mkms_2132	Mmcs_2086	Mspyr1_33800	Mjls_2069
Mvan_2320	COG1024	I	Enoyl-CoA hydratase/carnithine racemase	MET			Mflv_4034	Mkms_2134	Mmcs_2088	Mspyr1_33790	Mjls_2071
Mvan_2328	COG2977	Q	Phosphopantetheinyl transferase component of siderophore synthetase	MET			Mflv_4029	Mkms_2140	Mmcs_2094	Mspyr1_33730	Mjls_2077
Mvan_2348	COG0196	H	FAD synthase	MET			Mflv_4025	Mkms_2144	Mmcs_2098	Mspyr1_33690	Mjls_2081
Mvan_2355	COG0686	E	Alanine dehydrogenase	MET			Mflv_4017	Mkms_2150	Mmcs_2104	Mspyr1_33610	Mjls_2087
Mvan_2374	COG0289	E	Dihydrodipicolinate reductase	MET			Mflv_4013	Mkms_2153	Mmcs_2107	Mspyr1_33570	Mjls_2090
Mvan_2378	COG2301	G	Citrate lyase beta subunit	MET			Mflv_4009	Mkms_5292	Mmcs_5204	Mspyr1_33530	Mjls_5584
Mvan_2379	COG0412	Q	Dienelactone hydrolase and related enzymes	MET			Mflv_4008	Mkms_2157	Mmcs_2111	Mspyr1_33520	Mjls_2098
Mvan_2380	COG0207	F	Thymidylate synthase	MET			Mflv_4007	Mkms_2158	Mmcs_2112	Mspyr1_33510	Mjls_2099
Mvan_2381	COG0262	H	Dihydrofolate reductase	MET			Mflv_4006	Mkms_2159	Mmcs_2113	Mspyr1_33500	Mjls_2100
Mvan_2386	COG1351	F	Predicted alternative thymidylate synthase	MET			Mflv_4001	Mkms_2161	Mmcs_2115	Mspyr1_33460	Mjls_2102
Mvan_2391	COG1028	I	Dehydrogenases with different specificities (related to short-chain alcohol	MET			Mflv_3996	Mkms_2165	Mmcs_2119	Mspyr1_33410	Mjls_2106
Mvan_2391	COG1028	Q	Dehydrogenases with different specificities (related to short-chain alcohol	MET			Mflv_3996	Mkms_2165	Mmcs_2119	Mspyr1_33410	Mjls_2106
Mvan_2394	COG1246	E	N-acetylglutamate synthase and related acetyltransferases	MET			Mflv_3990	Mkms_2168	Mmcs_2122	Mspyr1_33350	Mjls_2109
Mvan_2395	COG0558	I	Phosphatidylglycerophosphate synthase	MET			Mflv_3989	Mkms_2169	Mmcs_2123	Mspyr1_33340	Mjls_2110
Mvan_2400	COG4308	Q	"Limonene-1,2-epoxide hydrolase"	MET			Mflv_3985	Mkms_2174	Mmcs_2128	Mspyr1_33300	Mjls_2115
Mvan_2401	COG1819	C	"Glycosyl transferases, related to UDP-glucuronosyltransferase"	MET			Mflv_3984	Mkms_2175	Mmcs_2129	Mspyr1_33290	Mjls_2116
Mvan_2401	COG1819	G	"Glycosyl transferases, related to UDP-glucuronosyltransferase"	MET			Mflv_3984	Mkms_2175	Mmcs_2129	Mspyr1_33290	Mjls_2116
Mvan_2425	COG0765	E	"ABC-type amino acid transport system, permease component"	MET			Mflv_3971	Mkms_2199	Mmcs_2153	Mspyr1_33160	Mjls_2140
Mvan_2426	COG0765	E	"ABC-type amino acid transport system, permease component"	MET			Mflv_3970	Mkms_2200	Mmcs_2154	Mspyr1_33150	Mjls_2141
Mvan_2427	COG0834	E	"ABC-type amino acid transport/signal transduction systems, periplasmic compon"	MET			Mflv_3969	Mkms_2201	Mmcs_2155	Mspyr1_33140	Mjls_2142
Mvan_2428	COG1126	E	"ABC-type polar amino acid transport system, ATPase component"	MET			Mflv_3968	Mkms_2202	Mmcs_2156	Mspyr1_33130	Mjls_2143
Mvan_2435	COG0253	E	Diaminopimelate epimerase	MET			Mflv_3961	Mkms_2209	Mmcs_2163	Mspyr1_33060	Mjls_2150
Mvan_2438	COG0243	C	"Anaerobic dehydrogenases, typically selenocysteine-containing"	MET			Mflv_3958	Mkms_2212	Mmcs_2166	Mspyr1_33030	Mjls_2155
Mvan_2462	COG1940	G	Transcriptional regulator/sugar kinase	MET			Mflv_3938	Mkms_2232	Mmcs_2186	Mspyr1_32830	Mjls_2175
Mvan_2463	COG0483	G	"Archaeal fructose-1,6-bisphosphatase and related enzymes of inositol monophos"	MET			Mflv_3937	Mkms_2233	Mmcs_2187	Mspyr1_32820	Mjls_2176
Mvan_2467	COG0756	F	dUTPase	MET			Mflv_3933	Mkms_2237	Mmcs_2191	Mspyr1_32780	Mjls_2180
Mvan_2472	COG0569	P	"K transport systems, NAD-binding component"	MET			Mflv_3928	Mkms_2242	Mmcs_2196	Mspyr1_32730	Mjls_2185
Mvan_2473	COG0569	P	"K transport systems, NAD-binding component"	MET			Mflv_3927	Mkms_2243	Mmcs_2197	Mspyr1_32720	Mjls_2186
Mvan_2474	COG0531	E	Amino acid transporters	MET			Mflv_3926	Mkms_2244	Mmcs_2198	Mspyr1_32710	Mjls_2187
Mvan_2476	COG3004	P	Na? antiporter	MET			Mflv_3924	Mkms_2253	Mmcs_2207	Mspyr1_32690	Mjls_2196
Mvan_2477	COG1154	H	Deoxyxylulose-5-phosphate synthase	MET			Mflv_3923	Mkms_2254	Mmcs_2208	Mspyr1_32680	Mjls_2197
Mvan_2477	COG1154	I	Deoxyxylulose-5-phosphate synthase	MET			Mflv_3923	Mkms_2254	Mmcs_2208	Mspyr1_32680	Mjls_2197
Mvan_2478	COG1031	C	Uncharacterized Fe-S oxidoreductase	MET			Mflv_3922	Mkms_1963	Mmcs_1917	Mspyr1_32670	Mjls_1897
Mvan_2481	COG0407	H	Uroporphyrinogen-III decarboxylase	MET			Mflv_3919	Mkms_2258	Mmcs_2212	Mspyr1_32640	Mjls_2201
Mvan_2482	COG1232	H	Protoporphyrinogen oxidase	MET			Mflv_3918	Mkms_2259	Mmcs_2213	Mspyr1_32630	Mjls_2202
Mvan_2490	COG1985	H	"Pyrimidine reductase, riboflavin biosynthesis"	MET			Mflv_3913	Mkms_2265	Mmcs_2219	Mspyr1_32580	Mjls_2208
Mvan_2536	COG1118	P	"ABC-type sulfate/molybdate transport systems, ATPase component"	MET			Mflv_3861	Mkms_2841	Mmcs_2797	Mspyr1_32030	Mjls_2824
Mvan_2537	COG4149	P	"ABC-type molybdate transport system, permease component"	MET			Mflv_3860	Mkms_2842	Mmcs_2798	Mspyr1_32020	Mjls_2825
Mvan_2538	COG0725	P	"ABC-type molybdate transport system, periplasmic component"	MET			Mflv_3859	Mkms_0054	Mmcs_0045	Mspyr1_32010	Mjls_0035
Mvan_2542	COG0395	G	"ABC-type sugar transport system, permease component"	MET			Mflv_3853	Mkms_4055	Mmcs_3981	Mspyr1_31950	Mjls_3995
Mvan_2543	COG1175	G	"ABC-type sugar transport systems, permease components"	MET			Mflv_3852	Mkms_4056	Mmcs_3982	Mspyr1_31940	Mjls_3996
Mvan_2546	COG0366	G	Glycosidases	MET			Mflv_3849	Mkms_3684	Mmcs_3611	Mspyr1_31920	Mjls_3616
Mvan_2556	COG2050	Q	"Uncharacterized protein, possibly involved in aromatic compounds catabolism"	MET			Mflv_3840	Mkms_2287	Mmcs_2240	Mspyr1_31830	Mjls_2279
Mvan_2559	COG0537	F	Diadenosine tetraphosphate (Ap4A) hydrolase and other HIT family hydrolases	MET			Mflv_3837	Mkms_2290	Mmcs_2243	Mspyr1_31800	Mjls_2282
Mvan_2559	COG0537	G	Diadenosine tetraphosphate (Ap4A) hydrolase and other HIT family hydrolases	MET			Mflv_3837	Mkms_2290	Mmcs_2243	Mspyr1_31800	Mjls_2282
Mvan_2560	COG0558	I	Phosphatidylglycerophosphate synthase	MET			Mflv_3836	Mkms_2291	Mmcs_2244	Mspyr1_31790	Mjls_2283
Mvan_2564	COG0214	H	Pyridoxine biosynthesis enzyme	MET			Mflv_3832	Mkms_2295	Mmcs_2248	Mspyr1_31750	Mjls_2287
Mvan_2565	COG1946	I	Acyl-CoA thioesterase	MET			Mflv_3831	Mkms_2296	Mmcs_2249	Mspyr1_31740	Mjls_2288
Mvan_2566	COG0311	H	Predicted glutamine amidotransferase involved in pyridoxine biosynthesis	MET			Mflv_3830	Mkms_2297	Mmcs_2250	Mspyr1_31730	Mjls_2289
Mvan_2567	COG1960	I	Acyl-CoA dehydrogenases	MET			Mflv_3829	Mkms_2565	Mmcs_2520	Mspyr1_31720	Mjls_2557
Mvan_2580	COG1012	C	NAD-dependent aldehyde dehydrogenases	MET			Mflv_3819	Mkms_2320	Mmcs_2273	Mspyr1_31610	Mjls_2312
Mvan_2581	COG0160	E	4-aminobutyrate aminotransferase and related aminotransferases	MET			Mflv_3818	Mkms_2321	Mmcs_2274	Mspyr1_31600	Mjls_2313
Mvan_2585	COG0747	E	"ABC-type dipeptide transport system, periplasmic component"	MET			Mflv_3814	Mkms_2325	Mmcs_2278	Mspyr1_31560	Mjls_2317
Mvan_2586	COG0503	F	Adenine/guanine phosphoribosyltransferases and related PRPP-binding proteins	MET			Mflv_3813	Mkms_2326	Mmcs_2279	Mspyr1_31550	Mjls_2318
Mvan_2592	COG0410	E	"ABC-type branched-chain amino acid transport systems, ATPase component"	MET			Mflv_3802	Mkms_2334	Mmcs_2287	Mspyr1_31430	Mjls_2326
Mvan_2594	COG4177	E	"ABC-type branched-chain amino acid transport system, permease component"	MET			Mflv_3800	Mkms_2336	Mmcs_2289	Mspyr1_31410	Mjls_2328
Mvan_2595	COG0559	E	"Branched-chain amino acid ABC-type transport system, permease components"	MET			Mflv_3799	Mkms_2337	Mmcs_2290	Mspyr1_31400	Mjls_2329
Mvan_2596	COG0683	E	"ABC-type branched-chain amino acid transport systems, periplasmic component"	MET			Mflv_3798	Mkms_2338	Mmcs_2291	Mspyr1_31390	Mjls_2330
Mvan_2600	COG1960	I	Acyl-CoA dehydrogenases	MET			Mflv_3794	Mkms_2344	Mmcs_2297	Mspyr1_31350	Mjls_2336
Mvan_2601	COG1960	I	Acyl-CoA dehydrogenases	MET			Mflv_3793	Mkms_2345	Mmcs_2298	Mspyr1_31340	Mjls_2337
Mvan_2604	COG1946	I	Acyl-CoA thioesterase	MET			Mflv_3790	Mkms_2348	Mmcs_2301	Mspyr1_31310	Mjls_2340
Mvan_2609	COG2272	I	Carboxylesterase type B	MET			Mflv_3787	Mkms_2352	Mmcs_2305	Mspyr1_31280	Mjls_2344
Mvan_2617	COG0183	I	Acetyl-CoA acetyltransferase	MET			Mflv_3782	Mkms_2364	Mmcs_2317	Mspyr1_31230	Mjls_2356
Mvan_2620	COG1028	Q	Dehydrogenases with different specificities (related to short-chain alcohol	MET			Mflv_3779	Mkms_2466	Mmcs_2421	Mspyr1_31200	Mjls_2460
Mvan_2620	COG1028	I	Dehydrogenases with different specificities (related to short-chain alcohol	MET			Mflv_3779	Mkms_2466	Mmcs_2421	Mspyr1_31200	Mjls_2460
Mvan_2621	COG3839	G	"ABC-type sugar transport systems, ATPase components"	MET			Mflv_3778	Mkms_2462	Mmcs_2417	Mspyr1_31190	Mjls_2456
Mvan_2622	COG0395	G	"ABC-type sugar transport system, permease component"	MET			Mflv_3777	Mkms_2463	Mmcs_2418	Mspyr1_31180	Mjls_2457
Mvan_2623	COG1175	G	"ABC-type sugar transport systems, permease components"	MET			Mflv_3776	Mkms_2464	Mmcs_2419	Mspyr1_31170	Mjls_2458
Mvan_2624	COG1653	G	"ABC-type sugar transport system, periplasmic component"	MET			Mflv_3775	Mkms_2465	Mmcs_2420	Mspyr1_31160	Mjls_2459
Mvan_2625	COG1070	G	Sugar (pentulose and hexulose) kinases	MET			Mflv_3774	Mkms_2467	Mmcs_2422	Mspyr1_31150	Mjls_2461
Mvan_2626	COG1349	G	Transcriptional regulators of sugar metabolism	MET			Mflv_3773	Mkms_2470	Mmcs_2425	Mspyr1_31140	Mjls_2464
Mvan_2630	COG1305	E	"Transglutaminase-like enzymes, putative cysteine proteases"	MET			Mflv_3769	Mkms_2369	Mmcs_2322	Mspyr1_31100	Mjls_2361
Mvan_2643	COG0169	E	Shikimate 5-dehydrogenase	MET			Mflv_3760	Mkms_2396	Mmcs_2349	Mspyr1_31010	Mjls_2390
Mvan_2645	COG0082	E	Chorismate synthase	MET			Mflv_3758	Mkms_2399	Mmcs_2352	Mspyr1_30990	Mjls_2393
Mvan_2646	COG0703	E	Shikimate kinase	MET			Mflv_3757	Mkms_2400	Mmcs_2353	Mspyr1_30980	Mjls_2394
Mvan_2647	COG0337	E	3-dehydroquinate synthetase	MET			Mflv_3756	Mkms_2401	Mmcs_2354	Mspyr1_30970	Mjls_2395
Mvan_2650	COG0006	E	Xaa-Pro aminopeptidase	MET			Mflv_3753	Mkms_2404	Mmcs_2357	Mspyr1_30940	Mjls_2398
Mvan_2659	COG2065	F	Pyrimidine operon attenuation protein/uracil phosphoribosyltransferase	MET			Mflv_3748	Mkms_2409	Mmcs_2362	Mspyr1_30890	Mjls_2403
Mvan_2660	COG0540	F	"Aspartate carbamoyltransferase, catalytic chain"	MET			Mflv_3747	Mkms_2410	Mmcs_2363	Mspyr1_30880	Mjls_2404
Mvan_2661	COG0044	F	Dihydroorotase and related cyclic amidohydrolases	MET			Mflv_3746	Mkms_2411	Mmcs_2364	Mspyr1_30870	Mjls_2405
Mvan_2663	COG0505	E	Carbamoylphosphate synthase small subunit	MET			Mflv_3744	Mkms_2413	Mmcs_2366	Mspyr1_30850	Mjls_2407
Mvan_2663	COG0505	F	Carbamoylphosphate synthase small subunit	MET			Mflv_3744	Mkms_2413	Mmcs_2366	Mspyr1_30850	Mjls_2407
Mvan_2664	COG0458	E	Carbamoylphosphate synthase large subunit (split gene in MJ)	MET			Mflv_3743	Mkms_2414	Mmcs_2367	Mspyr1_30840	Mjls_2408
Mvan_2664	COG0458	F	Carbamoylphosphate synthase large subunit (split gene in MJ)	MET			Mflv_3743	Mkms_2414	Mmcs_2367	Mspyr1_30840	Mjls_2408
Mvan_2665	COG0284	F	Orotidine-5'-phosphate decarboxylase	MET			Mflv_3742	Mkms_2415	Mmcs_2368	Mspyr1_30830	Mjls_2409
Mvan_2667	COG0194	F	Guanylate kinase	MET			Mflv_3740	Mkms_2417	Mmcs_2370	Mspyr1_30810	Mjls_2411
Mvan_2669	COG0452	H	Phosphopantothenoylcysteine synthetase/decarboxylase	MET			Mflv_3738	Mkms_2419	Mmcs_2372	Mspyr1_30790	Mjls_2413
Mvan_2670	COG0192	H	S-adenosylmethionine synthetase	MET			Mflv_3737	Mkms_2420	Mmcs_2373	Mspyr1_30780	Mjls_2414
Mvan_2689	COG0036	G	Pentose-5-phosphate-3-epimerase	MET			Mflv_3728	Mkms_2432	Mmcs_2385	Mspyr1_30690	Mjls_2426
Mvan_2690	COG1985	H	"Pyrimidine reductase, riboflavin biosynthesis"	MET			Mflv_3727	Mkms_2433	Mmcs_2386	Mspyr1_30680	Mjls_2427
Mvan_2691	COG2814	G	Arabinose efflux permease	MET			Mflv_3725	Mkms_2434	Mmcs_2387	Mspyr1_30670	Mjls_2428
Mvan_2693	COG0307	H	Riboflavin synthase alpha chain	MET			Mflv_3721	Mkms_2436	Mmcs_2389	Mspyr1_30630	Mjls_2430
Mvan_2694	COG0108	H	"3,4-dihydroxy-2-butanone 4-phosphate synthase"	MET			Mflv_3719	Mkms_2437	Mmcs_2390	Mspyr1_30610	Mjls_2431
Mvan_2695	COG0054	H	Riboflavin synthase beta-chain	MET			Mflv_3718	Mkms_2438	Mmcs_2391	Mspyr1_30600	Mjls_2432
Mvan_2702	COG0834	E	"ABC-type amino acid transport/signal transduction systems, periplasmic compon"	MET			Mflv_3711	Mkms_2449	Mmcs_2403	Mspyr1_30530	Mjls_2443
Mvan_2703	COG0057	G	Glyceraldehyde-3-phosphate dehydrogenase/erythrose-4-phosphate dehydrogenase	MET			Mflv_3710	Mkms_2450	Mmcs_2404	Mspyr1_30520	Mjls_2444
Mvan_2704	COG0126	G	3-phosphoglycerate kinase	MET			Mflv_3709	Mkms_2451	Mmcs_2405	Mspyr1_30510	Mjls_2445
Mvan_2705	COG0149	G	Triosephosphate isomerase	MET			Mflv_3708	Mkms_2452	Mmcs_2406	Mspyr1_30500	Mjls_2446
Mvan_2707	COG2352	C	Phosphoenolpyruvate carboxylase	MET			Mflv_3706	Mkms_2454	Mmcs_2408	Mspyr1_30480	Mjls_2448
Mvan_2709	COG0247	C	Fe-S oxidoreductase	MET			Mflv_3704	Mkms_4472	Mmcs_4385	Mspyr1_30460	Mjls_4766
Mvan_2710	COG1139	C	Uncharacterized conserved protein containing a ferredoxin-like domain	MET			Mflv_3703	Mkms_4473	Mmcs_4386	Mspyr1_30450	Mjls_4767
Mvan_2716	COG0363	G	6-phosphogluconolactonase/Glucosamine-6-phosphate isomerase/deaminase	MET			Mflv_3696	Mkms_2456	Mmcs_2410	Mspyr1_30390	Mjls_2450
Mvan_2717	COG3429	G	Glucose-6-P dehydrogenase subunit	MET			Mflv_3695	Mkms_2457	Mmcs_2411	Mspyr1_30380	Mjls_2451
Mvan_2718	COG0364	G	Glucose-6-phosphate 1-dehydrogenase	MET			Mflv_3694	Mkms_2458	Mmcs_2412	Mspyr1_30370	Mjls_2452
Mvan_2719	COG0176	G	Transaldolase	MET			Mflv_3693	Mkms_2459	Mmcs_2413	Mspyr1_30360	Mjls_2453
Mvan_2720	COG0021	G	Transketolase	MET			Mflv_3692	Mkms_2460	Mmcs_2414	Mspyr1_30350	Mjls_2454
Mvan_2725	COG0189	H	Glutathione synthase/Ribosomal protein S6 modification enzyme (glutaminyl tra	MET			Mflv_3685	Mkms_2473	Mmcs_2428	Mspyr1_30310	Mjls_2466
Mvan_2736	COG0520	E	Selenocysteine lyase	MET			Mflv_3674	Mkms_2484	Mmcs_2439	Mspyr1_30200	Mjls_2475
Mvan_2737	COG0822	C	NifU homolog involved in Fe-S cluster formation	MET			Mflv_3673	Mkms_2485	Mmcs_2440	Mspyr1_30190	Mjls_2476
Mvan_2745	COG1048	C	Aconitase A	MET			Mflv_3665	Mkms_2494	Mmcs_2449	Mspyr1_30110	Mjls_2486
Mvan_2751	COG1240	H	Mg-chelatase subunit ChlD	MET			Mflv_3659	Mkms_2500	Mmcs_2455	Mspyr1_30050	Mjls_2492
Mvan_2752	COG1028	I	Dehydrogenases with different specificities (related to short-chain alcohol	MET			Mflv_3658	Mkms_2501	Mmcs_2456	Mspyr1_30040	Mjls_2493
Mvan_2752	COG1028	Q	Dehydrogenases with different specificities (related to short-chain alcohol	MET			Mflv_3658	Mkms_2501	Mmcs_2456	Mspyr1_30040	Mjls_2493
Mvan_2753	COG0623	I	Enoyl-[acyl-carrier-protein] reductase (NADH)	MET			Mflv_3657	Mkms_2502	Mmcs_2457	Mspyr1_30030	Mjls_2494
Mvan_2754	COG0276	H	Protoheme ferro-lyase (ferrochelatase)	MET			Mflv_3656	Mkms_2503	Mmcs_2458	Mspyr1_30020	Mjls_2495
Mvan_2755	COG1513	P	Cyanate lyase	MET			Mflv_1997	Mkms_0731	Mmcs_0717	Mspyr1_14200	Mjls_0711
Mvan_2756	COG2116	P	Formate/nitrite family of transporters	MET			Mflv_1996	Mkms_0730	Mmcs_0716	Mspyr1_14190	Mjls_0710
Mvan_2762	COG1884	I	"Methylmalonyl-CoA mutase, N-terminal domain/subunit"	MET			Mflv_3650	Mkms_3184	Mmcs_3123	Mspyr1_29940	Mjls_3134
Mvan_2763	COG1884	I	"Methylmalonyl-CoA mutase, N-terminal domain/subunit"	MET			Mflv_3649	Mkms_3183	Mmcs_3122	Mspyr1_29930	Mjls_3133
Mvan_2764	COG1703	E	Putative periplasmic protein kinase ArgK and related GTPases of G3E family	MET			Mflv_3648	Mkms_3182	Mmcs_3121	Mspyr1_29920	Mjls_3132
Mvan_2772	COG0252	E	L-asparaginase/archaeal Glu-tRNAGln amidotransferase subunit D	MET			Mflv_3641	Mkms_3154	Mmcs_3094	Mspyr1_29840	Mjls_3114
Mvan_2783	COG1171	E	Threonine dehydratase	MET			Mflv_3634	Mkms_3143	Mmcs_3083	Mspyr1_29770	Mjls_3103
Mvan_2784	COG0296	G	"1,4-alpha-glucan branching enzyme"	MET			Mflv_3633	Mkms_3142	Mmcs_3082	Mspyr1_29760	Mjls_3099
Mvan_2785	COG3280	G	Maltooligosyl trehalose synthase	MET			Mflv_3632	Mkms_3141	Mmcs_3081	Mspyr1_29750	Mjls_3098
Mvan_2786	COG1523	G	"Type II secretory pathway, pullulanase PulA and related glycosidases"	MET			Mflv_3631	Mkms_3140	Mmcs_3080	Mspyr1_29740	Mjls_3097
Mvan_2787	COG1835	I	Predicted acyltransferases	MET			Mflv_3630	Mkms_3139	Mmcs_3079	Mspyr1_29730	Mjls_3096
Mvan_2788	COG0161	H	Adenosylmethionine-8-amino-7-oxononanoate aminotransferase	MET			Mflv_3629	Mkms_3138	Mmcs_3078	Mspyr1_29720	Mjls_3095
Mvan_2789	COG0156	H	7-keto-8-aminopelargonate synthetase and related enzymes	MET			Mflv_3628	Mkms_3137	Mmcs_3077	Mspyr1_29710	Mjls_3094
Mvan_2790	COG0132	H	Dethiobiotin synthetase	MET			Mflv_3627	Mkms_3136	Mmcs_3076	Mspyr1_29700	Mjls_3093
Mvan_2793	COG0502	H	Biotin synthase and related enzymes	MET			Mflv_3624	Mkms_3133	Mmcs_3073	Mspyr1_29670	Mjls_3090
Mvan_2796	COG2267	I	Lysophospholipase	MET			Mflv_3621	Mkms_3130	Mmcs_3070	Mspyr1_29640	Mjls_3087
Mvan_2797	COG1051	F	ADP-ribose pyrophosphatase	MET			Mflv_3620	Mkms_3129	Mmcs_3069	Mspyr1_29630	Mjls_3086
Mvan_2798	COG0379	H	Quinolinate synthase	MET			Mflv_3619	Mkms_3128	Mmcs_3068	Mspyr1_29620	Mjls_3085
Mvan_2799	COG0029	H	Aspartate oxidase	MET			Mflv_3618	Mkms_3127	Mmcs_3067	Mspyr1_29610	Mjls_3084
Mvan_2800	COG0157	H	Nicotinate-nucleotide pyrophosphorylase	MET			Mflv_3617	Mkms_3126	Mmcs_3066	Mspyr1_29600	Mjls_3083
Mvan_2804	COG0141	E	Histidinol dehydrogenase	MET			Mflv_3613	Mkms_3122	Mmcs_3063	Mspyr1_29560	Mjls_3079
Mvan_2805	COG0079	E	Histidinol-phosphate/aromatic aminotransferase and cobyric acid decarboxylase	MET			Mflv_3612	Mkms_3121	Mmcs_3062	Mspyr1_29550	Mjls_3078
Mvan_2806	COG0131	E	Imidazoleglycerol-phosphate dehydratase	MET			Mflv_3611	Mkms_3120	Mmcs_3061	Mspyr1_29540	Mjls_3077
Mvan_2807	COG0118	E	Glutamine amidotransferase	MET			Mflv_3610	Mkms_3119	Mmcs_3060	Mspyr1_29530	Mjls_3076
Mvan_2808	COG0106	E	Phosphoribosylformimino-5-aminoimidazole carboxamide ribonucleotide (ProFAR)	MET			Mflv_3609	Mkms_3118	Mmcs_3059	Mspyr1_29520	Mjls_3075
Mvan_2809	COG0483	G	"Archaeal fructose-1,6-bisphosphatase and related enzymes of inositol monophos"	MET			Mflv_3608	Mkms_3117	Mmcs_3058	Mspyr1_29510	Mjls_3074
Mvan_2810	COG0107	E	Imidazoleglycerol-phosphate synthase	MET			Mflv_3607	Mkms_3116	Mmcs_3057	Mspyr1_29500	Mjls_3073
Mvan_2811	COG0139	E	Phosphoribosyl-AMP cyclohydrolase	MET			Mflv_3606	Mkms_3115	Mmcs_3056	Mspyr1_29490	Mjls_3072
Mvan_2812	COG1119	P	"ABC-type molybdenum transport system, ATPase component/photorepair protein Ph"	MET			Mflv_3604	Mkms_1586	Mmcs_1562	Mspyr1_29480	Mjls_1532
Mvan_2814	COG0147	E	Anthranilate/para-aminobenzoate synthases component I	MET			Mflv_3602	Mkms_3112	Mmcs_3053	Mspyr1_29460	Mjls_3069
Mvan_2814	COG0147	H	Anthranilate/para-aminobenzoate synthases component I	MET			Mflv_3602	Mkms_3112	Mmcs_3053	Mspyr1_29460	Mjls_3069
Mvan_2816	COG0134	E	Indole-3-glycerol phosphate synthase	MET			Mflv_3600	Mkms_3110	Mmcs_3051	Mspyr1_29440	Mjls_3067
Mvan_2817	COG0133	E	Tryptophan synthase beta chain	MET			Mflv_3599	Mkms_3109	Mmcs_3050	Mspyr1_29430	Mjls_3066
Mvan_2818	COG0159	E	Tryptophan synthase alpha chain	MET			Mflv_3598	Mkms_3108	Mmcs_3049	Mspyr1_29420	Mjls_3065
Mvan_2822	COG0069	E	Glutamate synthase domain 2	MET			Mflv_3593	Mkms_3103	Mmcs_3044	Mspyr1_29370	Mjls_3060
Mvan_2823	COG0493	E	NADPH-dependent glutamate synthase beta chain and related oxidoreductases	MET			Mflv_3592	Mkms_3102	Mmcs_3043	Mspyr1_29360	Mjls_3059
Mvan_2824	COG0469	G	Pyruvate kinase	MET			Mflv_3591	Mkms_3101	Mmcs_3042	Mspyr1_29350	Mjls_3058
Mvan_2825	COG1946	I	Acyl-CoA thioesterase	MET			Mflv_3590	Mkms_3100	Mmcs_3041	Mspyr1_29340	Mjls_3057
Mvan_2828	COG4988	C	"ABC-type transport system involved in cytochrome bd biosynthesis, ATPase and"	MET			Mflv_3587	Mkms_3097	Mmcs_3038	Mspyr1_29310	Mjls_3054
Mvan_2829	COG1294	C	"Cytochrome bd-type quinol oxidase, subunit 2"	MET			Mflv_3586	Mkms_3096	Mmcs_3037	Mspyr1_29300	Mjls_3053
Mvan_2830	COG1271	C	"Cytochrome bd-type quinol oxidase, subunit 1"	MET			Mflv_3585	Mkms_3095	Mmcs_3036	Mspyr1_29290	Mjls_3052
Mvan_2832	COG0834	E	"ABC-type amino acid transport/signal transduction systems, periplasmic compon"	MET			Mflv_3583	Mkms_3093	Mmcs_3034	Mspyr1_29270	Mjls_3050
Mvan_2833	COG0765	E	"ABC-type amino acid transport system, permease component"	MET			Mflv_3582	Mkms_3092	Mmcs_3033	Mspyr1_29260	Mjls_3049
Mvan_2834	COG1126	E	"ABC-type polar amino acid transport system, ATPase component"	MET			Mflv_3581	Mkms_3091	Mmcs_3032	Mspyr1_29250	Mjls_3048
Mvan_2838	COG0783	P	DNA-binding ferritin-like protein (oxidative damage protectant)	MET			Mflv_3577	Mkms_3087	Mmcs_3028	Mspyr1_29210	Mjls_3044
Mvan_2841	COG0683	E	"ABC-type branched-chain amino acid transport systems, periplasmic component"	MET			Mflv_3574	Mkms_3066	Mmcs_3020	Mspyr1_29170	Mjls_3035
Mvan_2842	COG0559	E	"Branched-chain amino acid ABC-type transport system, permease components"	MET			Mflv_3573	Mkms_3065	Mmcs_3019	Mspyr1_29160	Mjls_3034
Mvan_2843	COG4177	E	"ABC-type branched-chain amino acid transport system, permease component"	MET			Mflv_3572	Mkms_3064	Mmcs_3018	Mspyr1_29150	Mjls_3033
Mvan_2844	COG0411	E	"ABC-type branched-chain amino acid transport systems, ATPase component"	MET			Mflv_3571	Mkms_3063	Mmcs_3017	Mspyr1_29140	Mjls_3032
Mvan_2845	COG0410	E	"ABC-type branched-chain amino acid transport systems, ATPase component"	MET			Mflv_3570	Mkms_3062	Mmcs_3016	Mspyr1_29130	Mjls_3031
Mvan_2848	COG1028	I	Dehydrogenases with different specificities (related to short-chain alcohol	MET			Mflv_4541	Mkms_0302	Mmcs_0292	Mspyr1_39410	Mjls_0283
Mvan_2848	COG1028	Q	Dehydrogenases with different specificities (related to short-chain alcohol	MET			Mflv_4541	Mkms_0302	Mmcs_0292	Mspyr1_39410	Mjls_0283
Mvan_2851	COG1463	Q	"ABC-type transport system involved in resistance to organic solvents, peripla"	MET			Mflv_4538	Mkms_0285	Mmcs_0275	Mspyr1_39380	Mjls_0266
Mvan_2852	COG1463	Q	"ABC-type transport system involved in resistance to organic solvents, peripla"	MET			Mflv_4537	Mkms_0286	Mmcs_0276	Mspyr1_39370	Mjls_0267
Mvan_2853	COG1463	Q	"ABC-type transport system involved in resistance to organic solvents, peripla"	MET			Mflv_4536	Mkms_0287	Mmcs_0277	Mspyr1_39360	Mjls_0268
Mvan_2854	COG1463	Q	"ABC-type transport system involved in resistance to organic solvents, peripla"	MET			Mflv_4535	Mkms_0288	Mmcs_0278	Mspyr1_39350	Mjls_0269
Mvan_2855	COG1463	Q	"ABC-type transport system involved in resistance to organic solvents, peripla"	MET			Mflv_4534	Mkms_0289	Mmcs_0279	Mspyr1_39340	Mjls_0270
Mvan_2868	COG1053	C	"Succinate dehydrogenase/fumarate reductase, flavoprotein subunit"	MET			Mflv_4567	Mkms_0303	Mmcs_0293	Mspyr1_39670	Mjls_0284
Mvan_2882	COG0318	I	Acyl-CoA synthetases (AMP-forming)/AMP-acid ligases II	MET			Mflv_4559	Mkms_0319	Mmcs_0309	Mspyr1_39590	Mjls_0300
Mvan_2882	COG0318	Q	Acyl-CoA synthetases (AMP-forming)/AMP-acid ligases II	MET			Mflv_4559	Mkms_0319	Mmcs_0309	Mspyr1_39590	Mjls_0300
Mvan_2883	COG2072	P	Predicted flavoprotein involved in K transport	MET			Mflv_4557	Mkms_0320	Mmcs_0310	Mspyr1_39570	Mjls_0301
Mvan_2887	COG1902	C	"NADH:flavin oxidoreductases, Old Yellow Enzyme family"	MET			Mflv_4553	Mkms_0299	Mmcs_0289	Mspyr1_39530	Mjls_0280
Mvan_2888	COG0657	I	Esterase/lipase	MET			Mflv_4552	Mkms_0324	Mmcs_0314	Mspyr1_39520	Mjls_0305
Mvan_2890	COG1053	C	"Succinate dehydrogenase/fumarate reductase, flavoprotein subunit"	MET			Mflv_4550	Mkms_0326	Mmcs_0316	Mspyr1_39500	Mjls_0307
Mvan_2892	COG1960	I	Acyl-CoA dehydrogenases	MET			Mflv_4548	Mkms_0328	Mmcs_0318	Mspyr1_39480	Mjls_0309
Mvan_2894	COG2072	P	Predicted flavoprotein involved in K transport	MET			Mflv_4546	Mkms_0330	Mmcs_0320	Mspyr1_39460	Mjls_0311
Mvan_2899	COG2814	G	Arabinose efflux permease	MET			Mflv_4524	Mkms_0335	Mmcs_0325	Mspyr1_39240	Mjls_0314
Mvan_2920	COG0174	E	Glutamine synthetase	MET			Mflv_3319	Mkms_0243	Mmcs_0233	Mspyr1_26470	Mjls_0223
Mvan_2953	COG1252	C	"NADH dehydrogenase, FAD-containing subunit"	MET			Mflv_3459	Mkms_0721	Mmcs_0707	Mspyr1_27960	Mjls_0701
Mvan_2960	COG0318	I	Acyl-CoA synthetases (AMP-forming)/AMP-acid ligases II	MET			Mflv_3245	Mkms_2711	Mmcs_2666	Mspyr1_25730	Mjls_2696
Mvan_2960	COG0318	Q	Acyl-CoA synthetases (AMP-forming)/AMP-acid ligases II	MET			Mflv_3245	Mkms_2711	Mmcs_2666	Mspyr1_25730	Mjls_2696
Mvan_2974	COG0807	H	GTP cyclohydrolase II	MET			Mflv_3257	Mkms_5279	Mmcs_5190	Mspyr1_25850	Mjls_5571
Mvan_2976	COG0035	F	Uracil phosphoribosyltransferase	MET			Mflv_3259	Mkms_5281	Mmcs_5192	Mspyr1_25870	Mjls_5573
Mvan_2977	COG2224	C	Isocitrate lyase	MET			Mflv_3260	Mkms_0196	Mmcs_0187	Mspyr1_25880	Mjls_0176
Mvan_2985	COG2755	E	Lysophospholipase L1 and related esterases	MET			Mflv_3266	Mkms_2729	Mmcs_2685	Mspyr1_25940	Mjls_2715
Mvan_2986	COG1835	I	Predicted acyltransferases	MET			Mflv_3267	Mkms_2730	Mmcs_2686	Mspyr1_25950	Mjls_2716
Mvan_3000	COG1028	I	Dehydrogenases with different specificities (related to short-chain alcohol	MET			Mflv_3281	Mkms_2755	Mmcs_2711	Mspyr1_26090	Mjls_2741
Mvan_3000	COG1028	Q	Dehydrogenases with different specificities (related to short-chain alcohol	MET			Mflv_3281	Mkms_2755	Mmcs_2711	Mspyr1_26090	Mjls_2741
Mvan_3004	COG0560	E	Phosphoserine phosphatase	MET			Mflv_3285	Mkms_2760	Mmcs_2716	Mspyr1_26130	Mjls_2746
Mvan_3010	COG0243	C	"Anaerobic dehydrogenases, typically selenocysteine-containing"	MET			Mflv_3288	Mkms_2765	Mmcs_2721	Mspyr1_26160	Mjls_2751
Mvan_3022	COG1171	E	Threonine dehydratase	MET			Mflv_3301	Mkms_2775	Mmcs_2731	Mspyr1_26290	Mjls_2761
Mvan_3024	COG0010	E	"Arginase/agmatinase/formimionoglutamate hydrolase, arginase family"	MET			Mflv_3303	Mkms_2778	Mmcs_2734	Mspyr1_26310	Mjls_2764
Mvan_3034	COG0412	Q	Dienelactone hydrolase and related enzymes	MET			Mflv_3311	Mkms_2794	Mmcs_2750	Mspyr1_26400	Mjls_2780
Mvan_3035	COG3653	Q	N-acyl-D-aspartate/D-glutamate deacylase	MET			Mflv_3313	Mkms_2796	Mmcs_2752	Mspyr1_26410	Mjls_2782
Mvan_3037	COG3653	Q	N-acyl-D-aspartate/D-glutamate deacylase	MET			Mflv_3315	Mkms_5398	Mmcs_5309	Mspyr1_26430	Mjls_5688
Mvan_3042	COG2814	G	Arabinose efflux permease	MET			Mflv_3321	Mkms_2800	Mmcs_2756	Mspyr1_26490	Mjls_2786
Mvan_3043	COG2193	P	Bacterioferritin (cytochrome b1)	MET			Mflv_3322	Mkms_2801	Mmcs_2757	Mspyr1_26500	Mjls_2787
Mvan_3045	COG2906	P	Bacterioferritin-associated ferredoxin	MET			Mflv_3324	Mkms_2803	Mmcs_2759	Mspyr1_26520	Mjls_2789
Mvan_3046	COG1024	I	Enoyl-CoA hydratase/carnithine racemase	MET			Mflv_3325	Mkms_2804	Mmcs_2760	Mspyr1_26530	Mjls_2790
Mvan_3049	COG2050	Q	"Uncharacterized protein, possibly involved in aromatic compounds catabolism"	MET			Mflv_3328	Mkms_2807	Mmcs_2763	Mspyr1_26560	Mjls_2793
Mvan_3058	COG0590	F	Cytosine/adenosine deaminases	MET			Mflv_3332	Mkms_2814	Mmcs_2770	Mspyr1_26610	Mjls_2797
Mvan_3059	COG0366	G	Glycosidases	MET			Mflv_3333	Mkms_2815	Mmcs_2771	Mspyr1_26620	Mjls_2798
Mvan_3069	COG3957	G	Phosphoketolase	MET			Mflv_3341	Mkms_2837	Mmcs_2793	Mspyr1_26720	Mjls_2820
Mvan_3077	COG2141	C	"Coenzyme F420-dependent N5,N10-methylene tetrahydromethanopterin reductase an"	MET			Mflv_3347	Mkms_2844	Mmcs_2800	Mspyr1_26780	Mjls_2827
Mvan_3078	COG1252	C	"NADH dehydrogenase, FAD-containing subunit"	MET			Mflv_3348	Mkms_2845	Mmcs_2801	Mspyr1_26790	Mjls_2828
Mvan_3082	COG0804	E	Urea amidohydrolase (urease) alpha subunit	MET			Mflv_3352	Mkms_2849	Mmcs_2805	Mspyr1_26830	Mjls_2832
Mvan_3083	COG0832	E	Urea amidohydrolase (urease) beta subunit	MET			Mflv_3353	Mkms_2850	Mmcs_2806	Mspyr1_26840	Mjls_2833
Mvan_3084	COG0831	E	Urea amidohydrolase (urease) gamma subunit	MET			Mflv_3354	Mkms_2851	Mmcs_2807	Mspyr1_26850	Mjls_2834
Mvan_3085	COG2050	Q	"Uncharacterized protein, possibly involved in aromatic compounds catabolism"	MET			Mflv_3355	Mkms_2852	Mmcs_2808	Mspyr1_26860	Mjls_2835
Mvan_3089	COG0362	G	6-phosphogluconate dehydrogenase	MET			Mflv_3359	Mkms_2856	Mmcs_2812	Mspyr1_26900	Mjls_2839
Mvan_3090	COG0516	F	IMP dehydrogenase/GMP reductase	MET			Mflv_3360	Mkms_2857	Mmcs_2813	Mspyr1_26910	Mjls_2840
Mvan_3091	COG3842	E	"ABC-type spermidine/putrescine transport systems, ATPase components"	MET			Mflv_3361	Mkms_5748	Mmcs_1980	Mspyr1_26920	Mjls_1960
Mvan_3092	COG1178	P	"ABC-type Fe3 transport system, permease component"	MET			Mflv_3362	Mkms_2027	Mmcs_1981	Mspyr1_26930	Mjls_1961
Mvan_3097	COG2225	C	Malate synthase	MET			Mflv_3367	Mkms_2861	Mmcs_2817	Mspyr1_26980	Mjls_2844
Mvan_3123	COG3321	Q	Polyketide synthase modules and related proteins	MET			Mflv_3390	Mkms_2876	Mmcs_2832	Mspyr1_27210	Mjls_2861
Mvan_3126	COG3321	Q	Polyketide synthase modules and related proteins	MET			Mflv_3393	Mkms_2879	Mmcs_2835	Mspyr1_27240	Mjls_2866
Mvan_3129	COG0318	I	Acyl-CoA synthetases (AMP-forming)/AMP-acid ligases II	MET			Mflv_3396	Mkms_2880	Mmcs_2836	Mspyr1_27270	Mjls_2867
Mvan_3129	COG0318	Q	Acyl-CoA synthetases (AMP-forming)/AMP-acid ligases II	MET			Mflv_3396	Mkms_2880	Mmcs_2836	Mspyr1_27270	Mjls_2867
Mvan_3130	COG3208	Q	Predicted thioesterase involved in non-ribosomal peptide biosynthesis	MET			Mflv_3397	Mkms_2882	Mmcs_2838	Mspyr1_27280	Mjls_2869
Mvan_3131	COG1003	E	"Glycine cleavage system protein P (pyridoxal-binding), C-terminal domain"	MET			Mflv_3398	Mkms_2884	Mmcs_2840	Mspyr1_27290	Mjls_2871
Mvan_3136	COG0509	E	Glycine cleavage system H protein (lipoate-binding)	MET			Mflv_3403	Mkms_2889	Mmcs_2845	Mspyr1_27350	Mjls_2876
Mvan_3140	COG0558	I	Phosphatidylglycerophosphate synthase	MET			Mflv_3407	Mkms_2893	Mmcs_2849	Mspyr1_27390	Mjls_2880
Mvan_3165	COG1053	C	"Succinate dehydrogenase/fumarate reductase, flavoprotein subunit"	MET			Mflv_3411	Mkms_2900	Mmcs_2856	Mspyr1_27430	Mjls_2887
Mvan_3170	COG0665	E	Glycine/D-amino acid oxidases (deaminating)	MET			Mflv_3417	Mkms_2905	Mmcs_2861	Mspyr1_27490	Mjls_2891
Mvan_3171	COG3000	I	Sterol desaturase	MET			Mflv_3418	Mkms_2908	Mmcs_2864	Mspyr1_27500	Mjls_2894
Mvan_3172	COG2272	I	Carboxylesterase type B	MET			Mflv_3419	Mkms_2909	Mmcs_2865	Mspyr1_27510	Mjls_2895
Mvan_3175	COG1640	G	4-alpha-glucanotransferase	MET			Mflv_3421	Mkms_2913	Mmcs_2869	Mspyr1_27530	Mjls_2899
Mvan_3180	COG1018	C	Flavodoxin reductases (ferredoxin-NADPH reductases) family 1	MET			Mflv_3426	Mkms_2919	Mmcs_2875	Mspyr1_27620	Mjls_2905
Mvan_3194	COG1960	I	Acyl-CoA dehydrogenases	MET			Mflv_3440	Mkms_5299	Mmcs_5211	Mspyr1_27770	Mjls_5591
Mvan_3196	COG0531	E	Amino acid transporters	MET			Mflv_3442	Mkms_4573	Mmcs_4486	Mspyr1_27790	Mjls_4869
Mvan_3201	COG0753	P	Catalase	MET			Mflv_3446	Mkms_5148	Mmcs_5060	Mspyr1_27830	Mjls_5439
Mvan_3208	COG0376	P	Catalase (peroxidase I)	MET			Mflv_3451	Mkms_2727	Mmcs_2682	Mspyr1_27880	Mjls_2713
Mvan_3212	COG2838	C	Monomeric isocitrate dehydrogenase	MET			Mflv_3455	Mkms_1226	Mmcs_1209	Mspyr1_27920	Mjls_1236
Mvan_3222	COG0798	P	Arsenite efflux pump ACR3 and related permeases	MET			Mflv_1657	Mkms_4609	Mmcs_4522	Mspyr1_53740	Mjls_1442
Mvan_3226	COG0619	P	"ABC-type cobalt transport system, permease component CbiQ and related transpo"	MET			Mflv_3462	Mkms_5368	Mmcs_5279	Mspyr1_27990	Mjls_5658
Mvan_3227	COG1122	P	"ABC-type cobalt transport system, ATPase component"	MET			Mflv_3463	Mkms_5369	Mmcs_5280	Mspyr1_28000	Mjls_5659
Mvan_3275	COG0283	F	Cytidylate kinase	MET			Mflv_3494	Mkms_2972	Mmcs_2928	Mspyr1_28330	Mjls_2943
Mvan_3283	COG0504	F	CTP synthase (UTP-ammonia lyase)	MET			Mflv_3502	Mkms_2988	Mmcs_2944	Mspyr1_28410	Mjls_2959
Mvan_3289	COG0061	G	Predicted sugar kinase	MET			Mflv_3508	Mkms_2994	Mmcs_2950	Mspyr1_28470	Mjls_2965
Mvan_3292	COG0647	G	Predicted sugar phosphatases of the HAD superfamily	MET			Mflv_3511	Mkms_2997	Mmcs_2953	Mspyr1_28500	Mjls_2968
Mvan_3301	COG3243	I	Poly(3-hydroxyalkanoate) synthetase	MET			Mflv_3517	Mkms_3006	Mmcs_2962	Mspyr1_28590	Mjls_2977
Mvan_3307	COG0165	E	Argininosuccinate lyase	MET			Mflv_3523	Mkms_3009	Mmcs_2965	Mspyr1_28650	Mjls_2980
Mvan_3308	COG0137	E	Argininosuccinate synthase	MET			Mflv_3524	Mkms_3010	Mmcs_2966	Mspyr1_28660	Mjls_2981
Mvan_3310	COG0078	E	Ornithine carbamoyltransferase	MET			Mflv_3526	Mkms_3012	Mmcs_2968	Mspyr1_28680	Mjls_2983
Mvan_3311	COG4992	E	Ornithine/acetylornithine aminotransferase	MET			Mflv_3527	Mkms_3013	Mmcs_2969	Mspyr1_28690	Mjls_2984
Mvan_3312	COG0548	E	Acetylglutamate kinase	MET			Mflv_3528	Mkms_3014	Mmcs_2970	Mspyr1_28700	Mjls_2985
Mvan_3313	COG1364	E	N-acetylglutamate synthase (N-acetylornithine aminotransferase)	MET			Mflv_3529	Mkms_3015	Mmcs_2971	Mspyr1_28710	Mjls_2986
Mvan_3314	COG0002	E	Acetylglutamate semialdehyde dehydrogenase	MET			Mflv_3530	Mkms_3016	Mmcs_2972	Mspyr1_28720	Mjls_2987
Mvan_3323	COG1960	I	Acyl-CoA dehydrogenases	MET			Mflv_3537	Mkms_3021	Mmcs_2977	Mspyr1_28790	Mjls_2992
Mvan_3341	COG3588	G	"Fructose-1,6-bisphosphate aldolase"	MET			Mflv_3550	Mkms_2748	Mmcs_2704	Mspyr1_28920	Mjls_2734
Mvan_3345	COG2076	P	Membrane transporters of cations and cationic drugs	MET			Mflv_3553	Mkms_2911	Mmcs_2867	Mspyr1_28950	Mjls_2897
Mvan_3346	COG2076	P	Membrane transporters of cations and cationic drugs	MET			Mflv_3554	Mkms_2910	Mmcs_2866	Mspyr1_28960	Mjls_2896
Mvan_3353	COG0237	H	Dephospho-CoA kinase	MET			Mflv_3559	Mkms_3050	Mmcs_3004	Mspyr1_29020	Mjls_3019
Mvan_3368	COG2141	C	"Coenzyme F420-dependent N5,N10-methylene tetrahydromethanopterin reductase an"	MET			Mflv_4544	Mkms_0301	Mmcs_0291	Mspyr1_39440	Mjls_0282
Mvan_3373	COG0346	E	Lactoylglutathione lyase and related lyases	MET			Mflv_3161	Mkms_5354	Mmcs_5265	Mspyr1_24780	Mjls_5644
Mvan_3375	COG0451	G	Nucleoside-diphosphate-sugar epimerases	MET			Mflv_3154	Mkms_0894	Mmcs_0877	Mspyr1_24710	Mjls_0883
Mvan_3387	COG3842	E	"ABC-type spermidine/putrescine transport systems, ATPase components"	MET			Mflv_3138	Mkms_2612	Mmcs_2567	Mspyr1_24550	Mjls_2606
Mvan_3388	COG0687	E	Spermidine/putrescine-binding periplasmic protein	MET			Mflv_3137	Mkms_2611	Mmcs_2566	Mspyr1_24540	Mjls_2605
Mvan_3389	COG1176	E	"ABC-type spermidine/putrescine transport system, permease component I"	MET			Mflv_3136	Mkms_2610	Mmcs_2565	Mspyr1_24530	Mjls_2604
Mvan_3390	COG1177	E	"ABC-type spermidine/putrescine transport system, permease component II"	MET			Mflv_3135	Mkms_2609	Mmcs_2564	Mspyr1_24520	Mjls_2603
Mvan_3394	COG1028	I	Dehydrogenases with different specificities (related to short-chain alcohol	MET			Mflv_1904	Mkms_0345	Mmcs_0335	Mspyr1_13060	Mjls_0324
Mvan_3394	COG1028	Q	Dehydrogenases with different specificities (related to short-chain alcohol	MET			Mflv_1904	Mkms_0345	Mmcs_0335	Mspyr1_13060	Mjls_0324
Mvan_3395	COG1028	Q	Dehydrogenases with different specificities (related to short-chain alcohol	MET			Mflv_1905	Mkms_0344	Mmcs_0334	Mspyr1_13070	Mjls_0323
Mvan_3395	COG1028	I	Dehydrogenases with different specificities (related to short-chain alcohol	MET			Mflv_1905	Mkms_0344	Mmcs_0334	Mspyr1_13070	Mjls_0323
Mvan_3408	COG2272	I	Carboxylesterase type B	MET			Mflv_3125	Mkms_2556	Mmcs_2511	Mspyr1_24420	Mjls_2548
Mvan_3412	COG1116	P	"ABC-type nitrate/sulfonate/bicarbonate transport system, ATPase component"	MET			Mflv_3158	Mkms_2627	Mmcs_2582	Mspyr1_24750	Mjls_2621
Mvan_3413	COG0600	P	"ABC-type nitrate/sulfonate/bicarbonate transport system, permease component"	MET			Mflv_3159	Mkms_2628	Mmcs_2583	Mspyr1_24760	Mjls_2622
Mvan_3426	COG1429	H	Cobalamin biosynthesis protein CobN and related Mg-chelatases	MET			Mflv_3112	Mkms_2541	Mmcs_2496	Mspyr1_24290	Mjls_2533
Mvan_3429	COG0155	P	"Sulfite reductase, beta subunit (hemoprotein)"	MET			Mflv_3106	Mkms_2534	Mmcs_2489	Mspyr1_24220	Mjls_2526
Mvan_3430	COG2082	H	Precorrin isomerase	MET			Mflv_3105	Mkms_2533	Mmcs_2488	Mspyr1_24210	Mjls_2525
Mvan_3431	COG1010	H	Precorrin-3B methylase	MET			Mflv_3104	Mkms_2532	Mmcs_2487	Mspyr1_24200	Mjls_2524
Mvan_3434	COG2242	H	Precorrin-6B methylase 2	MET			Mflv_3101	Mkms_2528	Mmcs_2483	Mspyr1_24170	Mjls_2520
Mvan_3437	COG0006	E	Xaa-Pro aminopeptidase	MET			Mflv_3098	Mkms_2525	Mmcs_2480	Mspyr1_24140	Mjls_2517
Mvan_3466	COG0208	F	"Ribonucleotide reductase, beta subunit"	MET			Mflv_3061	Mkms_4280	Mmcs_4214	Mspyr1_23760	Mjls_4441
Mvan_3470	COG0040	E	ATP phosphoribosyltransferase	MET			Mflv_3057	Mkms_3207	Mmcs_3145	Mspyr1_23720	Mjls_3157
Mvan_3471	COG0140	E	Phosphoribosyl-ATP pyrophosphohydrolase	MET			Mflv_3056	Mkms_3208	Mmcs_3146	Mspyr1_23710	Mjls_3158
Mvan_3474	COG1410	E	"Methionine synthase I, cobalamin-binding domain"	MET			Mflv_3053	Mkms_3211	Mmcs_3149	Mspyr1_23680	Mjls_3161
Mvan_3479	COG1218	P	3'-Phosphoadenosine 5'-phosphosulfate (PAPS) 3'-phosphatase	MET			Mflv_3047	Mkms_3216	Mmcs_3154	Mspyr1_23630	Mjls_3166
Mvan_3482	COG0406	G	"Fructose-2,6-bisphosphatase"	MET			Mflv_3044	Mkms_3219	Mmcs_3157	Mspyr1_23600	Mjls_3169
Mvan_3487	COG0167	F	Dihydroorotate dehydrogenase	MET			Mflv_3039	Mkms_3224	Mmcs_3162	Mspyr1_23550	Mjls_3174
Mvan_3489	COG0624	E	Acetylornithine deacetylase/Succinyl-diaminopimelate desuccinylase and relate	MET			Mflv_3037	Mkms_3226	Mmcs_3164	Mspyr1_23530	Mjls_3176
Mvan_3491	COG0369	P	"Sulfite reductase, alpha subunit (flavoprotein)"	MET			Mflv_3016	Mkms_3291	Mmcs_3229	Mspyr1_23490	Mjls_3240
Mvan_3494	COG1251	C	NAD(P)H-nitrite reductase	MET			Mflv_3013	Mkms_3293	Mmcs_3231	Mspyr1_23460	Mjls_3242
Mvan_3495	COG2146	P	Ferredoxin subunits of nitrite reductase and ring-hydroxylating dioxygenases	MET			Mflv_3012	Mkms_3294	Mmcs_3232	Mspyr1_23450	Mjls_3243
Mvan_3511	COG0518	F	GMP synthase - Glutamine amidotransferase domain	MET			Mflv_3000	Mkms_3306	Mmcs_3244	Mspyr1_23330	Mjls_3255
Mvan_3536	COG0142	H	Geranylgeranyl pyrophosphate synthase	MET			Mflv_2975	Mkms_3331	Mmcs_3269	Mspyr1_23080	Mjls_3280
Mvan_3540	COG3200	E	3-deoxy-D-arabino-heptulosonate 7-phosphate (DAHP) synthase	MET			Mflv_2971	Mkms_3335	Mmcs_3273	Mspyr1_23040	Mjls_3284
Mvan_3544	COG0204	I	1-acyl-sn-glycerol-3-phosphate acyltransferase	MET			Mflv_2967	Mkms_3339	Mmcs_3277	Mspyr1_23000	Mjls_3288
Mvan_3546	COG0003	P	Oxyanion-translocating ATPase	MET			Mflv_2965	Mkms_3341	Mmcs_3279	Mspyr1_22980	Mjls_3290
Mvan_3549	COG1022	I	Long-chain acyl-CoA synthetases (AMP-forming)	MET			Mflv_2962	Mkms_3344	Mmcs_3282	Mspyr1_22950	Mjls_3293
Mvan_3556	COG0547	E	Anthranilate phosphoribosyltransferase	MET			Mflv_2957	Mkms_3352	Mmcs_3290	Mspyr1_22890	Mjls_3301
Mvan_3557	COG1845	C	"Heme/copper-type cytochrome/quinol oxidase, subunit 3"	MET			Mflv_2956	Mkms_3353	Mmcs_3291	Mspyr1_22880	Mjls_3302
Mvan_3558	COG2010	C	"Cytochrome c, mono- and diheme variants"	MET			Mflv_2955	Mkms_3354	Mmcs_3292	Mspyr1_22870	Mjls_3303
Mvan_3559	COG0723	C	Rieske Fe-S protein	MET			Mflv_2954	Mkms_3355	Mmcs_3293	Mspyr1_22860	Mjls_3304
Mvan_3560	COG1290	C	Cytochrome b subunit of the bc complex	MET			Mflv_2953	Mkms_3356	Mmcs_3294	Mspyr1_22850	Mjls_3305
Mvan_3564	COG1622	C	"Heme/copper-type cytochrome/quinol oxidases, subunit 2"	MET			Mflv_2949	Mkms_3360	Mmcs_3298	Mspyr1_22810	Mjls_3309
Mvan_3565	COG0367	E	Asparagine synthase (glutamine-hydrolyzing)	MET			Mflv_2948	Mkms_3361	Mmcs_3299	Mspyr1_22800	Mjls_3310
Mvan_3566	COG0524	G	"Sugar kinases, ribokinase family"	MET			Mflv_2947	Mkms_3362	Mmcs_3300	Mspyr1_22790	Mjls_3311
Mvan_3571	COG2038	H	NaMN:DMB phosphoribosyltransferase	MET			Mflv_2942	Mkms_3367	Mmcs_3305	Mspyr1_22740	Mjls_3316
Mvan_3572	COG0368	H	Cobalamin-5-phosphate synthase	MET			Mflv_2941	Mkms_3368	Mmcs_3306	Mspyr1_22730	Mjls_3317
Mvan_3573	COG0115	E	Branched-chain amino acid aminotransferase/4-amino-4-deoxychorismate lyase	MET			Mflv_2940	Mkms_3370	Mmcs_3308	Mspyr1_22720	Mjls_3319
Mvan_3573	COG0115	H	Branched-chain amino acid aminotransferase/4-amino-4-deoxychorismate lyase	MET			Mflv_2940	Mkms_3370	Mmcs_3308	Mspyr1_22720	Mjls_3319
Mvan_3574	COG0404	E	Glycine cleavage system T protein (aminomethyltransferase)	MET			Mflv_2939	Mkms_3371	Mmcs_3309	Mspyr1_22710	Mjls_3320
Mvan_3575	COG0260	E	Leucyl aminopeptidase	MET			Mflv_2938	Mkms_3372	Mmcs_3310	Mspyr1_22700	Mjls_3321
Mvan_3579	COG0508	C	"Pyruvate/2-oxoglutarate dehydrogenase complex, dihydrolipoamide acyltransfera"	MET			Mflv_2935	Mkms_3375	Mmcs_3313	Mspyr1_22670	Mjls_3324
Mvan_3581	COG0321	H	Lipoate-protein ligase B	MET			Mflv_2933	Mkms_3377	Mmcs_3315	Mspyr1_22650	Mjls_3326
Mvan_3582	COG0320	H	Lipoate synthase	MET			Mflv_2932	Mkms_3378	Mmcs_3316	Mspyr1_22640	Mjls_3327
Mvan_3585	COG0174	E	Glutamine synthetase	MET			Mflv_2928	Mkms_3382	Mmcs_3320	Mspyr1_22590	Mjls_3331
Mvan_3595	COG2141	C	"Coenzyme F420-dependent N5,N10-methylene tetrahydromethanopterin reductase an"	MET			Mflv_2912	Mkms_3388	Mmcs_3326	Mspyr1_22560	Mjls_3337
Mvan_3598	COG0174	E	Glutamine synthetase	MET			Mflv_2909	Mkms_3390	Mmcs_3328	Mspyr1_22530	Mjls_3339
Mvan_3602	COG0413	H	Ketopantoate hydroxymethyltransferase	MET			Mflv_2903	Mkms_3394	Mmcs_3332	Mspyr1_22470	Mjls_3343
Mvan_3603	COG1024	I	Enoyl-CoA hydratase/carnithine racemase	MET			Mflv_2902	Mkms_3395	Mmcs_3333	Mspyr1_22460	Mjls_3344
Mvan_3615	COG2226	H	Methylase involved in ubiquinone/menaquinone biosynthesis	MET			Mflv_2895	Mkms_3401	Mmcs_3339	Mspyr1_22380	Mjls_3350
Mvan_3618	COG0406	G	"Fructose-2,6-bisphosphatase"	MET			Mflv_2892	Mkms_3404	Mmcs_3342	Mspyr1_22350	Mjls_3353
Mvan_3624	COG1270	H	Cobalamin biosynthesis protein CobD/CbiB	MET			Mflv_2886	Mkms_3411	Mmcs_3349	Mspyr1_22290	Mjls_3360
Mvan_3683	COG3000	I	Sterol desaturase	MET			Mflv_5320	Mkms_5691	Mmcs_1433	Mspyr1_53920	Mjls_4555
Mvan_3726	COG0053	P	Predicted Co/Zn/Cd cation transporters	MET			Mflv_1902	Mkms_1511	Mmcs_1489	Mspyr1_13040	Mjls_1487
Mvan_3752	COG2609	C	"Pyruvate dehydrogenase complex, dehydrogenase (E1) component"	MET			Mflv_2781	Mkms_3424	Mmcs_3362	Mspyr1_22210	Mjls_3373
Mvan_3753	COG2508	Q	Regulator of polyketide synthase expression	MET			Mflv_2780	Mkms_3425	Mmcs_3363	Mspyr1_22200	Mjls_3374
Mvan_3754	COG0331	I	(acyl-carrier-protein) S-malonyltransferase	MET			Mflv_2779	Mkms_3426	Mmcs_3364	Mspyr1_22190	Mjls_3375
Mvan_3755	COG0236	I	Acyl carrier protein	MET			Mflv_2778	Mkms_3427	Mmcs_3365	Mspyr1_22180	Mjls_3376
Mvan_3755	COG0236	Q	Acyl carrier protein	MET			Mflv_2778	Mkms_3427	Mmcs_3365	Mspyr1_22180	Mjls_3376
Mvan_3756	COG0304	I	3-oxoacyl-(acyl-carrier-protein) synthase	MET			Mflv_2777	Mkms_3428	Mmcs_3366	Mspyr1_22170	Mjls_3377
Mvan_3756	COG0304	Q	3-oxoacyl-(acyl-carrier-protein) synthase	MET			Mflv_2777	Mkms_3428	Mmcs_3366	Mspyr1_22170	Mjls_3377
Mvan_3757	COG0304	I	3-oxoacyl-(acyl-carrier-protein) synthase	MET			Mflv_2776	Mkms_3429	Mmcs_3367	Mspyr1_22160	Mjls_3378
Mvan_3757	COG0304	Q	3-oxoacyl-(acyl-carrier-protein) synthase	MET			Mflv_2776	Mkms_3429	Mmcs_3367	Mspyr1_22160	Mjls_3378
Mvan_3758	COG4799	I	"Acetyl-CoA carboxylase, carboxyltransferase component (subunits alpha and bet"	MET			Mflv_2775	Mkms_3430	Mmcs_3368	Mspyr1_22150	Mjls_3379
Mvan_3759	COG0578	C	Glycerol-3-phosphate dehydrogenase	MET			Mflv_2774	Mkms_3434	Mmcs_3372	Mspyr1_22140	Mjls_3383
Mvan_3761	COG0277	C	FAD/FMN-containing dehydrogenases	MET			Mflv_2772	Mkms_3436	Mmcs_3374	Mspyr1_22120	Mjls_3385
Mvan_3762	COG1597	I	Sphingosine kinase and enzymes related to eukaryotic diacylglycerol kinase	MET			Mflv_2771	Mkms_3437	Mmcs_3375	Mspyr1_22110	Mjls_3386
Mvan_3765	COG2226	H	Methylase involved in ubiquinone/menaquinone biosynthesis	MET			Mflv_2768	Mkms_3440	Mmcs_3378	Mspyr1_22080	Mjls_3389
Mvan_3773	COG0747	E	"ABC-type dipeptide transport system, periplasmic component"	MET			Mflv_2761	Mkms_3453	Mmcs_3391	Mspyr1_22010	Mjls_3401
Mvan_3774	COG0601	E	"ABC-type dipeptide/oligopeptide/nickel transport systems, permease components"	MET			Mflv_2760	Mkms_3454	Mmcs_3392	Mspyr1_22000	Mjls_3402
Mvan_3774	COG0601	P	"ABC-type dipeptide/oligopeptide/nickel transport systems, permease components"	MET			Mflv_2760	Mkms_3454	Mmcs_3392	Mspyr1_22000	Mjls_3402
Mvan_3775	COG1173	E	"ABC-type dipeptide/oligopeptide/nickel transport systems, permease components"	MET			Mflv_2759	Mkms_3455	Mmcs_3393	Mspyr1_21990	Mjls_3403
Mvan_3775	COG1173	P	"ABC-type dipeptide/oligopeptide/nickel transport systems, permease components"	MET			Mflv_2759	Mkms_3455	Mmcs_3393	Mspyr1_21990	Mjls_3403
Mvan_3777	COG1028	I	Dehydrogenases with different specificities (related to short-chain alcohol	MET			Mflv_2757	Mkms_3457	Mmcs_3395	Mspyr1_21970	Mjls_3405
Mvan_3777	COG1028	Q	Dehydrogenases with different specificities (related to short-chain alcohol	MET			Mflv_2757	Mkms_3457	Mmcs_3395	Mspyr1_21970	Mjls_3405
Mvan_3791	COG3540	P	Phosphodiesterase/alkaline phosphatase D	MET			Mflv_2747	Mkms_2255	Mmcs_2209	Mspyr1_21850	Mjls_2198
Mvan_3805	COG0619	P	"ABC-type cobalt transport system, permease component CbiQ and related transpo"	MET			Mflv_2731	Mkms_3493	Mmcs_3430	Mspyr1_21690	Mjls_3441
Mvan_3808	COG1960	I	Acyl-CoA dehydrogenases	MET			Mflv_2726	Mkms_3498	Mmcs_3435	Mspyr1_21640	Mjls_3446
Mvan_3815	COG0232	F	dGTP triphosphohydrolase	MET			Mflv_2721	Mkms_3506	Mmcs_3443	Mspyr1_21580	Mjls_3454
Mvan_3820	COG0735	P	Fe2? uptake regulation proteins	MET			Mflv_2717	Mkms_3510	Mmcs_3447	Mspyr1_21540	Mjls_3458
Mvan_3822	COG0020	I	Undecaprenyl pyrophosphate synthase	MET			Mflv_2714	Mkms_3512	Mmcs_3449	Mspyr1_21510	Mjls_3460
Mvan_3843	COG3486	Q	Lysine/ornithine N-monooxygenase	MET			Mflv_2698	Mkms_3527	Mmcs_3464	Mspyr1_21350	Mjls_3475
Mvan_3844	COG1020	Q	Non-ribosomal peptide synthetase modules and related proteins	MET			Mflv_2697	Mkms_3528	Mmcs_3465	Mspyr1_21340	Mjls_3476
Mvan_3845	COG1020	Q	Non-ribosomal peptide synthetase modules and related proteins	MET			Mflv_2696	Mkms_3529	Mmcs_3466	Mspyr1_21330	Mjls_3477
Mvan_3846	COG3321	Q	Polyketide synthase modules and related proteins	MET			Mflv_2695	Mkms_3530	Mmcs_3467	Mspyr1_21320	Mjls_3478
Mvan_3847	COG3321	Q	Polyketide synthase modules and related proteins	MET			Mflv_2694	Mkms_3531	Mmcs_3468	Mspyr1_21310	Mjls_3479
Mvan_3848	COG3208	Q	Predicted thioesterase involved in non-ribosomal peptide biosynthesis	MET			Mflv_2693	Mkms_3532	Mmcs_3469	Mspyr1_21300	Mjls_3480
Mvan_3849	COG1020	Q	Non-ribosomal peptide synthetase modules and related proteins	MET			Mflv_2692	Mkms_3533	Mmcs_3470	Mspyr1_21290	Mjls_3481
Mvan_3850	COG1021	Q	Peptide arylation enzymes	MET			Mflv_2691	Mkms_3534	Mmcs_3471	Mspyr1_21280	Mjls_3482
Mvan_3852	COG3321	Q	Polyketide synthase modules and related proteins	MET			Mflv_2690	Mkms_3535	Mmcs_3472	Mspyr1_21270	Mjls_3485
Mvan_3855	COG0635	H	Coproporphyrinogen III oxidase and related Fe-S oxidoreductases	MET			Mflv_2687	Mkms_3536	Mmcs_3473	Mspyr1_21240	Mjls_3486
Mvan_3857	COG0155	P	"Sulfite reductase, beta subunit (hemoprotein)"	MET			Mflv_2686	Mkms_3537	Mmcs_3474	Mspyr1_21230	Mjls_3487
Mvan_3858	COG0175	H	3'-phosphoadenosine 5'-phosphosulfate sulfotransferase (PAPS reductase)/FAD s	MET			Mflv_2685	Mkms_3538	Mmcs_3475	Mspyr1_21220	Mjls_3488
Mvan_3858	COG0175	E	3'-phosphoadenosine 5'-phosphosulfate sulfotransferase (PAPS reductase)/FAD s	MET			Mflv_2685	Mkms_3538	Mmcs_3475	Mspyr1_21220	Mjls_3488
Mvan_3872	COG1118	P	"ABC-type sulfate/molybdate transport systems, ATPase component"	MET			Mflv_2681	Mkms_3542	Mmcs_3479	Mspyr1_21180	Mjls_3492
Mvan_3873	COG4208	P	"ABC-type sulfate transport system, permease component"	MET			Mflv_2680	Mkms_3543	Mmcs_3480	Mspyr1_21170	Mjls_3493
Mvan_3875	COG1613	P	"ABC-type sulfate transport system, periplasmic component"	MET			Mflv_2678	Mkms_3545	Mmcs_3482	Mspyr1_21150	Mjls_3495
Mvan_3877	COG3387	G	Glucoamylase and related glycosyl hydrolases	MET			Mflv_2676	Mkms_3547	Mmcs_3484	Mspyr1_21130	Mjls_3497
Mvan_3909	COG1305	E	"Transglutaminase-like enzymes, putative cysteine proteases"	MET			Mflv_2668	Mkms_3579	Mmcs_3507	Mspyr1_21050	Mjls_3519
Mvan_3919	COG1028	I	Dehydrogenases with different specificities (related to short-chain alcohol	MET			Mflv_2659	Mkms_0308	Mmcs_0298	Mspyr1_20940	Mjls_0289
Mvan_3919	COG1028	Q	Dehydrogenases with different specificities (related to short-chain alcohol	MET			Mflv_2659	Mkms_0308	Mmcs_0298	Mspyr1_20940	Mjls_0289
Mvan_3924	COG0406	G	"Fructose-2,6-bisphosphatase"	MET			Mflv_2655	Mkms_3601	Mmcs_3528	Mspyr1_20900	Mjls_3533
Mvan_3926	COG1057	H	Nicotinic acid mononucleotide adenylyltransferase	MET			Mflv_2653	Mkms_3603	Mmcs_3530	Mspyr1_20880	Mjls_3535
Mvan_3928	COG0531	E	Amino acid transporters	MET			Mflv_2651	Mkms_3605	Mmcs_3532	Mspyr1_20860	Mjls_3537
Mvan_3929	COG0554	C	Glycerol kinase	MET			Mflv_2650	Mkms_3606	Mmcs_3533	Mspyr1_20850	Mjls_3538
Mvan_3934	COG0014	E	Gamma-glutamyl phosphate reductase	MET			Mflv_2644	Mkms_3611	Mmcs_3538	Mspyr1_20790	Mjls_3543
Mvan_3935	COG0524	G	"Sugar kinases, ribokinase family"	MET			Mflv_2643	Mkms_3612	Mmcs_3539	Mspyr1_20780	Mjls_3544
Mvan_3940	COG0171	H	NAD synthase	MET			Mflv_2642	Mkms_3616	Mmcs_3543	Mspyr1_20770	Mjls_3548
Mvan_3943	COG0263	E	Glutamate 5-kinase	MET			Mflv_2638	Mkms_3620	Mmcs_3547	Mspyr1_20730	Mjls_3552
Mvan_3948	COG0105	F	Nucleoside diphosphate kinase	MET			Mflv_2633	Mkms_3625	Mmcs_3552	Mspyr1_20680	Mjls_3557
Mvan_3950	COG0285	H	Folylpolyglutamate synthase	MET			Mflv_2631	Mkms_3630	Mmcs_3557	Mspyr1_20660	Mjls_3562
Mvan_3954	COG1506	E	Dipeptidyl aminopeptidases/acylaminoacyl-peptidases	MET			Mflv_2627	Mkms_3633	Mmcs_3560	Mspyr1_20620	Mjls_3565
Mvan_3963	COG0746	H	Molybdopterin-guanine dinucleotide biosynthesis protein A	MET			Mflv_2618	Mkms_3638	Mmcs_3565	Mspyr1_20530	Mjls_3570
Mvan_3964	COG1013	C	Pyruvate:ferredoxin oxidoreductase and related 2-oxoacid:ferredoxin oxidoredu	MET			Mflv_2617	Mkms_3639	Mmcs_3566	Mspyr1_20520	Mjls_3571
Mvan_3965	COG0674	C	Pyruvate:ferredoxin oxidoreductase and related 2-oxoacid:ferredoxin oxidoredu	MET			Mflv_2616	Mkms_3640	Mmcs_3567	Mspyr1_20510	Mjls_3572
Mvan_4032	COG0243	C	"Anaerobic dehydrogenases, typically selenocysteine-containing"	MET			Mflv_2594	Mkms_0732	Mmcs_0718	Mspyr1_20290	Mjls_0712
Mvan_4033	COG1526	C	Uncharacterized protein required for formate dehydrogenase activity	MET			Mflv_2593	Mkms_3645	Mmcs_3572	Mspyr1_20280	Mjls_3577
Mvan_4034	COG1819	C	"Glycosyl transferases, related to UDP-glucuronosyltransferase"	MET			Mflv_2592	Mkms_3646	Mmcs_3573	Mspyr1_20270	Mjls_3578
Mvan_4034	COG1819	G	"Glycosyl transferases, related to UDP-glucuronosyltransferase"	MET			Mflv_2592	Mkms_3646	Mmcs_3573	Mspyr1_20270	Mjls_3578
Mvan_4050	COG0025	P	NhaP-type Na? and K? antiporters	MET			Mflv_2583	Mkms_3670	Mmcs_3597	Mspyr1_20150	Mjls_3602
Mvan_4053	COG0698	G	Ribose 5-phosphate isomerase RpiB	MET			Mflv_2581	Mkms_3672	Mmcs_3599	Mspyr1_20130	Mjls_3604
Mvan_4055	COG0590	F	Cytosine/adenosine deaminases	MET			Mflv_2579	Mkms_3674	Mmcs_3601	Mspyr1_20090	Mjls_3606
Mvan_4057	COG0308	E	Aminopeptidase N	MET			Mflv_2577	Mkms_3678	Mmcs_3605	Mspyr1_20070	Mjls_3610
Mvan_4069	COG2902	E	NAD-specific glutamate dehydrogenase	MET			Mflv_2569	Mkms_3687	Mmcs_3614	Mspyr1_19990	Mjls_3619
Mvan_4074	COG2937	I	Glycerol-3-phosphate O-acyltransferase	MET			Mflv_2565	Mkms_3691	Mmcs_3618	Mspyr1_19950	Mjls_3623
Mvan_4075	COG0560	E	Phosphoserine phosphatase	MET			Mflv_2564	Mkms_3692	Mmcs_3619	Mspyr1_19940	Mjls_3624
Mvan_4083	COG1024	I	Enoyl-CoA hydratase/carnithine racemase	MET			Mflv_2557	Mkms_3696	Mmcs_3623	Mspyr1_19860	Mjls_3628
Mvan_4087	COG2301	G	Citrate lyase beta subunit	MET			Mflv_2556	Mkms_3700	Mmcs_3627	Mspyr1_19850	Mjls_3632
Mvan_4088	COG2030	I	Acyl dehydratase	MET			Mflv_2555	Mkms_3701	Mmcs_3628	Mspyr1_19840	Mjls_3633
Mvan_4089	COG1960	I	Acyl-CoA dehydrogenases	MET			Mflv_2554	Mkms_3702	Mmcs_3629	Mspyr1_19830	Mjls_3634
Mvan_4090	COG4770	I	"Acetyl/propionyl-CoA carboxylase, alpha subunit"	MET			Mflv_2553	Mkms_3703	Mmcs_3630	Mspyr1_19820	Mjls_3635
Mvan_4091	COG4799	I	"Acetyl-CoA carboxylase, carboxyltransferase component (subunits alpha and bet"	MET			Mflv_2552	Mkms_3704	Mmcs_3631	Mspyr1_19810	Mjls_3636
Mvan_4095	COG1506	E	Dipeptidyl aminopeptidases/acylaminoacyl-peptidases	MET			Mflv_2548	Mkms_3708	Mmcs_3635	Mspyr1_19770	Mjls_3640
Mvan_4107	COG1554	G	Trehalose and maltose hydrolases (possible phosphorylases)	MET			Mflv_4989	Mkms_3470	Mmcs_3407	Mspyr1_44070	Mjls_3418
Mvan_4122	COG0624	E	Acetylornithine deacetylase/Succinyl-diaminopimelate desuccinylase and relate	MET			Mflv_2534	Mkms_3718	Mmcs_3645	Mspyr1_19610	Mjls_3658
Mvan_4123	COG2116	P	Formate/nitrite family of transporters	MET			Mflv_1015	Mkms_3719	Mmcs_3646	Mspyr1_51740	Mjls_3659
Mvan_4124	COG0736	I	Phosphopantetheinyl transferase (holo-ACP synthase)	MET			Mflv_2533	Mkms_3720	Mmcs_3647	Mspyr1_19600	Mjls_3660
Mvan_4125	COG4982	I	3-oxoacyl-[acyl-carrier protein] reductase	MET			Mflv_2532	Mkms_3721	Mmcs_3648	Mspyr1_19590	Mjls_3661
Mvan_4127	COG2223	P	Nitrate/nitrite transporter	MET			Mflv_2530	Mkms_3724	Mmcs_3651	Mspyr1_19570	Mjls_3664
Mvan_4133	COG0318	I	Acyl-CoA synthetases (AMP-forming)/AMP-acid ligases II	MET			Mflv_2525	Mkms_3728	Mmcs_3655	Mspyr1_19520	Mjls_3668
Mvan_4133	COG0318	Q	Acyl-CoA synthetases (AMP-forming)/AMP-acid ligases II	MET			Mflv_2525	Mkms_3728	Mmcs_3655	Mspyr1_19520	Mjls_3668
Mvan_4135	COG0318	I	Acyl-CoA synthetases (AMP-forming)/AMP-acid ligases II	MET			Mflv_2523	Mkms_3730	Mmcs_3657	Mspyr1_19500	Mjls_3670
Mvan_4135	COG0318	Q	Acyl-CoA synthetases (AMP-forming)/AMP-acid ligases II	MET			Mflv_2523	Mkms_3730	Mmcs_3657	Mspyr1_19500	Mjls_3670
Mvan_4136	COG1024	I	Enoyl-CoA hydratase/carnithine racemase	MET			Mflv_2522	Mkms_3731	Mmcs_3658	Mspyr1_19490	Mjls_3671
Mvan_4139	COG0183	I	Acetyl-CoA acetyltransferase	MET			Mflv_2519	Mkms_3733	Mmcs_3660	Mspyr1_19460	Mjls_3673
Mvan_4145	COG1463	Q	"ABC-type transport system involved in resistance to organic solvents, peripla"	MET			Mflv_2513	Mkms_3739	Mmcs_3666	Mspyr1_19400	Mjls_3679
Mvan_4146	COG1463	Q	"ABC-type transport system involved in resistance to organic solvents, peripla"	MET			Mflv_2512	Mkms_3740	Mmcs_3667	Mspyr1_19390	Mjls_3680
Mvan_4147	COG1463	Q	"ABC-type transport system involved in resistance to organic solvents, peripla"	MET			Mflv_2511	Mkms_3741	Mmcs_3668	Mspyr1_19380	Mjls_3681
Mvan_4148	COG1463	Q	"ABC-type transport system involved in resistance to organic solvents, peripla"	MET			Mflv_2510	Mkms_3742	Mmcs_3669	Mspyr1_19370	Mjls_3682
Mvan_4149	COG1463	Q	"ABC-type transport system involved in resistance to organic solvents, peripla"	MET			Mflv_2509	Mkms_3743	Mmcs_3670	Mspyr1_19360	Mjls_3683
Mvan_4150	COG1463	Q	"ABC-type transport system involved in resistance to organic solvents, peripla"	MET			Mflv_2508	Mkms_3744	Mmcs_3671	Mspyr1_19350	Mjls_3684
Mvan_4151	COG0767	Q	"ABC-type transport system involved in resistance to organic solvents, permeas"	MET			Mflv_2507	Mkms_3745	Mmcs_3672	Mspyr1_19340	Mjls_3685
Mvan_4152	COG0767	Q	"ABC-type transport system involved in resistance to organic solvents, permeas"	MET			Mflv_2506	Mkms_3746	Mmcs_3673	Mspyr1_19330	Mjls_3686
Mvan_4155	COG1804	C	Predicted acyl-CoA transferases/carnitine dehydratase	MET			Mflv_2503	Mkms_3748	Mmcs_3675	Mspyr1_19300	Mjls_3688
Mvan_4157	COG1028	I	Dehydrogenases with different specificities (related to short-chain alcohol	MET			Mflv_2501	Mkms_3750	Mmcs_3677	Mspyr1_19280	Mjls_3690
Mvan_4157	COG1028	Q	Dehydrogenases with different specificities (related to short-chain alcohol	MET			Mflv_2501	Mkms_3750	Mmcs_3677	Mspyr1_19280	Mjls_3690
Mvan_4158	COG1028	I	Dehydrogenases with different specificities (related to short-chain alcohol	MET			Mflv_2500	Mkms_3751	Mmcs_3678	Mspyr1_19270	Mjls_3691
Mvan_4158	COG1028	Q	Dehydrogenases with different specificities (related to short-chain alcohol	MET			Mflv_2500	Mkms_3751	Mmcs_3678	Mspyr1_19270	Mjls_3691
Mvan_4159	COG1141	C	Ferredoxin	MET			Mflv_2499	Mkms_3752	Mmcs_3679	Mspyr1_19260	Mjls_3692
Mvan_4162	COG1960	I	Acyl-CoA dehydrogenases	MET			Mflv_2492	Mkms_3756	Mmcs_3683	Mspyr1_19190	Mjls_3696
Mvan_4163	COG1960	I	Acyl-CoA dehydrogenases	MET			Mflv_2491	Mkms_3757	Mmcs_3684	Mspyr1_19180	Mjls_3697
Mvan_4166	COG2146	P	Ferredoxin subunits of nitrite reductase and ring-hydroxylating dioxygenases	MET			Mflv_2488	Mkms_3760	Mmcs_3687	Mspyr1_19150	Mjls_3700
Mvan_4169	COG1894	C	"NADH:ubiquinone oxidoreductase, NADH-binding (51 kD) subunit"	MET			Mflv_2485	Mkms_3763	Mmcs_3690	Mspyr1_19120	Mjls_3703
Mvan_4170	COG1141	C	Ferredoxin	MET			Mflv_2484	Mkms_3764	Mmcs_3691	Mspyr1_19110	Mjls_3704
Mvan_4171	COG0183	I	Acetyl-CoA acetyltransferase	MET			Mflv_2483	Mkms_3765	Mmcs_3692	Mspyr1_19100	Mjls_3705
Mvan_4172	COG2267	I	Lysophospholipase	MET			Mflv_2482	Mkms_3766	Mmcs_3693	Mspyr1_19090	Mjls_3706
Mvan_4173	COG2084	I	3-hydroxyisobutyrate dehydrogenase and related beta-hydroxyacid dehydrogenase	MET			Mflv_2481	Mkms_3767	Mmcs_3694	Mspyr1_19080	Mjls_3707
Mvan_4174	COG2084	I	3-hydroxyisobutyrate dehydrogenase and related beta-hydroxyacid dehydrogenase	MET			Mflv_2480	Mkms_3768	Mmcs_3695	Mspyr1_19070	Mjls_3708
Mvan_4176	COG1141	C	Ferredoxin	MET			Mflv_2478	Mkms_3770	Mmcs_3697	Mspyr1_19050	Mjls_3710
Mvan_4182	COG2175	Q	Probable taurine catabolism dioxygenase	MET			Mflv_2472	Mkms_3781	Mmcs_3708	Mspyr1_18980	Mjls_3721
Mvan_4185	COG1028	I	Dehydrogenases with different specificities (related to short-chain alcohol	MET			Mflv_2469	Mkms_3784	Mmcs_3711	Mspyr1_18950	Mjls_3724
Mvan_4185	COG1028	Q	Dehydrogenases with different specificities (related to short-chain alcohol	MET			Mflv_2469	Mkms_3784	Mmcs_3711	Mspyr1_18950	Mjls_3724
[truncated: 1,908 more rows]

## Sheet: Table S2
Table S2. Functional analysis of the 3,533 core-genome.
CORE Genome	3533
With COG	2766
With no COG	767
Involved in the PAH-MN	136
Cellular Function (2766)
ISP	519
CPS	410
MET	1555
PC	665
Total	2630
ISP	A	1
ISP	F	75
ISP	K	248
ISP	L	122
CPS	D	27
CPS	M	114
CPS	N	4
CPS	O	102
CPS	T	114
CPS	U	22
CPS	V	27
MET	C	234
MET	E	249
MET	G	134
MET	H	133
MET	I	334
MET	J	148
MET	P	144
MET	Q	252
PC	R	450
PC	S	215
PAH-MN (136)
RCP	62
SCP	53
CAP	21
Total	136

## Sheet: Table S3
TableS3. Analysis of 136 genes involved in PAH metabolism.
M. vanbaalenii PYR-1	COG_ID	CODE	COGFunction	FUNCTIONCAT	Module	Enzyme	M. gilvum PYR-GCK	Mycobacterium sp. KMS	Mycobacterium sp. MCS	M. gilvum SPYR1	Mycobacterium sp.JLS
Mvan_0543	COG0235	G	Ribulose-5-phosphate 4-epimerase and related epimerases and aldolases	MET	CAP	Decarboxylase	Mflv_0540	Mkms_1713	Mmcs_1684	Mspyr1_02030	Mjls_1657
Mvan_0562	COG0015	F	Adenylosuccinate lyase	MET	CAP	PcaB	Mflv_0528	Mkms_1728	Mmcs_1700	Mspyr1_02310	Mjls_1678
Mvan_0260	COG0183	I	Acetyl-CoA acetyltransferase	MET	CAP	PcaF	Mflv_0411	Mkms_0251	Mmcs_0241	Mspyr1_03430	Mjls_0231
Mvan_1976	COG0183	I	Acetyl-CoA acetyltransferase	MET	CAP	PcaF	Mflv_4368	Mkms_1805	Mmcs_1758	Mspyr1_37170	Mjls_1739
Mvan_1988	COG0183	I	Acetyl-CoA acetyltransferase	MET	CAP	PcaF	Mflv_4356	Mkms_1816	Mmcs_1769	Mspyr1_37050	Mjls_1750
Mvan_3068	COG0183	I	Acetyl-CoA acetyltransferase	MET	CAP	PcaF	Mflv_3340	Mkms_2836	Mmcs_2792	Mspyr1_26710	Mjls_2819
Mvan_4206	COG0183	I	Acetyl-CoA acetyltransferase	MET	CAP	PcaF	Mflv_2445	Mkms_3814	Mmcs_3741	Mspyr1_18710	Mjls_3753
Mvan_4305	COG0183	I	Acetyl-CoA acetyltransferase	MET	CAP	PcaF	Mflv_2340	Mkms_3938	Mmcs_3864	Mspyr1_17730	Mjls_3850
Mvan_4589	COG0183	I	Acetyl-CoA acetyltransferase	MET	CAP	PcaF	Mflv_2116	Mkms_4156	Mmcs_4080	Mspyr1_15430	Mjls_4310
Mvan_4677	COG0183	I	Acetyl-CoA acetyltransferase	MET	CAP	PcaF	Mflv_2040	Mkms_4227	Mmcs_4152	Mspyr1_14640	Mjls_4383
Mvan_4939	COG0183	I	Acetyl-CoA acetyltransferase	MET	CAP	PcaF	Mflv_1808	Mkms_3159	Mmcs_3099	Mspyr1_11920	Mjls_3119
Mvan_5067	COG0183	I	Acetyl-CoA acetyltransferase	MET	CAP	PcaF	Mflv_1691	Mkms_4580	Mmcs_4493	Mspyr1_10730	Mjls_4876
Mvan_5222	COG0183	I	Acetyl-CoA acetyltransferase	MET	CAP	PcaF	Mflv_1536	Mkms_4724	Mmcs_4636	Mspyr1_09200	Mjls_5018
Mvan_5259	COG0183	I	Acetyl-CoA acetyltransferase	MET	CAP	PcaF	Mflv_1507	Mkms_4764	Mmcs_4678	Mspyr1_08910	Mjls_5063
Mvan_5282	COG0183	I	Acetyl-CoA acetyltransferase	MET	CAP	PcaF	Mflv_1484	Mkms_4776	Mmcs_4690	Mspyr1_46830	Mjls_5075
Mvan_4866	-				CAP	PcaF	Mflv_1869	Mkms_4411	Mmcs_4325	Mspyr1_12690	Mjls_4705
Mvan_0561	COG3485	Q	"Protocatechuate 3,4-dioxygenase beta subunit"	MET	CAP	PcaG	Mflv_0529	Mkms_1727	Mmcs_1699	Mspyr1_02300	Mjls_1677
Mvan_0560	COG3485	Q	"Protocatechuate 3,4-dioxygenase beta subunit"	MET	CAP	PcaH	Mflv_0530	Mkms_1726	Mmcs_1698	Mspyr1_02290	Mjls_1676
Mvan_0564	COG1788	I	"Acyl CoA:acetate/3-ketoacid CoA transferase, alpha subunit"	MET	CAP	PcaI	Mflv_0526	Mkms_1730	Mmcs_1702	Mspyr1_02330	Mjls_1680
Mvan_0565	COG2057	I	"Acyl CoA:acetate/3-ketoacid CoA transferase, beta subunit"	MET	CAP	PcaJ	Mflv_0525	Mkms_1731	Mmcs_1703	Mspyr1_02340	Mjls_1681
Mvan_0563	COG0599	S	Uncharacterized homolog of gamma-carboxymuconolactone decarboxylase subunit	PC	CAP	PcaL	Mflv_0527	Mkms_1729	Mmcs_1701	Mspyr1_02320	Mjls_1679
Mvan_0466	COG1028	I	Dehydrogenases with different specificities (related to short-chain alcohol	MET	RCP	DDehydrogenase	Mflv_0592	Mkms_1650	Mmcs_1624	Mspyr1_01430	Mjls_1598
Mvan_0466	COG1028	Q	Dehydrogenases with different specificities (related to short-chain alcohol	MET	RCP	DDehydrogenase	Mflv_0592	Mkms_1650	Mmcs_1624	Mspyr1_01430	Mjls_1598
Mvan_0544	COG1028	I	Dehydrogenases with different specificities (related to short-chain alcohol	MET	RCP	DDehydrogenase	Mflv_0539	Mkms_1714	Mmcs_1685	Mspyr1_02040	Mjls_1658
Mvan_0544	COG1028	Q	Dehydrogenases with different specificities (related to short-chain alcohol	MET	RCP	DDehydrogenase	Mflv_0539	Mkms_1714	Mmcs_1685	Mspyr1_02040	Mjls_1658
Mvan_4237	COG1028	I	Dehydrogenases with different specificities (related to short-chain alcohol	MET	RCP	DDehydrogenase	Mflv_2415	Mkms_3843	Mmcs_3770	Mspyr1_18410	Mjls_3782
Mvan_4237	COG1028	Q	Dehydrogenases with different specificities (related to short-chain alcohol	MET	RCP	DDehydrogenase	Mflv_2415	Mkms_3843	Mmcs_3770	Mspyr1_18410	Mjls_3782
Mvan_0466	COG1028	R	Dehydrogenases with different specificities (related to short-chain alcohol	PC	RCP	DDehydrogenase	Mflv_0592	Mkms_1650	Mmcs_1624	Mspyr1_01430	Mjls_1598
Mvan_0541	COG0673	R	Predicted dehydrogenases and related proteins	PC	RCP	DDehydrogenase	Mflv_0542	Mkms_1711	Mmcs_1682	Mspyr1_02010	Mjls_1655
Mvan_0544	COG1028	R	Dehydrogenases with different specificities (related to short-chain alcohol	PC	RCP	DDehydrogenase	Mflv_0539	Mkms_1714	Mmcs_1685	Mspyr1_02040	Mjls_1658
Mvan_4237	COG1028	R	Dehydrogenases with different specificities (related to short-chain alcohol	PC	RCP	DDehydrogenase	Mflv_2415	Mkms_3843	Mmcs_3770	Mspyr1_18410	Mjls_3782
Mvan_0521	COG0596	R	Predicted hydrolases or acyltransferases (alpha/beta hydrolase superfamily)	PC	RCP	EP	Mflv_0561	Mkms_1686	Mmcs_1662	Mspyr1_01800	Mjls_1635
Mvan_4998	COG0596	R	Predicted hydrolases or acyltransferases (alpha/beta hydrolase superfamily)	PC	RCP	EP	Mflv_1749	Mkms_4527	Mmcs_4440	Mspyr1_11330	Mjls_4821
Mvan_2059	COG2072	P	Predicted flavoprotein involved in K transport	MET	RCP	Monooxygenase	Mflv_4287	Mkms_3031	Mmcs_2987	Mspyr1_36300	Mjls_3002
Mvan_2671	COG2072	P	Predicted flavoprotein involved in K transport	MET	RCP	Monooxygenase	Mflv_3736	Mkms_2421	Mmcs_2374	Mspyr1_30770	Mjls_2415
Mvan_3960	COG0654	C	2-polyprenyl-6-methoxyphenol hydroxylase and related FAD-dependent oxidoreduc	MET	RCP	Monooxygenase	Mflv_2621	Mkms_3634	Mmcs_3561	Mspyr1_20560	Mjls_3566
Mvan_3960	COG0654	H	2-polyprenyl-6-methoxyphenol hydroxylase and related FAD-dependent oxidoreduc	MET	RCP	Monooxygenase	Mflv_2621	Mkms_3634	Mmcs_3561	Mspyr1_20560	Mjls_3566
Mvan_2392	COG1359	S	Uncharacterized conserved protein	PC	RCP	Monooxygenase	Mflv_3995	Mkms_2166	Mmcs_2120	Mspyr1_33400	Mjls_2107
Mvan_0373	COG2124	Q	Cytochrome P450	MET	RCP	P450	Mflv_0363	Mkms_1507	Mmcs_1485	Mspyr1_03930	Mjls_1483
Mvan_0682	COG2124	Q	Cytochrome P450	MET	RCP	P450	Mflv_0225	Mkms_0530	Mmcs_0518	Mspyr1_05520	Mjls_0508
Mvan_0858	COG2124	Q	Cytochrome P450	MET	RCP	P450	Mflv_0056	Mkms_1763	Mmcs_1717	Mspyr1_07320	Mjls_1695
Mvan_1301	COG2124	Q	Cytochrome P450	MET	RCP	P450	Mflv_5053	Mkms_1026	Mmcs_1009	Mspyr1_44710	Mjls_1036
Mvan_1302	COG2124	Q	Cytochrome P450	MET	RCP	P450	Mflv_5052	Mkms_1027	Mmcs_1010	Mspyr1_44700	Mjls_1037
Mvan_2001	COG2124	Q	Cytochrome P450	MET	RCP	P450	Mflv_4343	Mkms_3771	Mmcs_3698	Mspyr1_36920	Mjls_3711
Mvan_2007	COG2124	Q	Cytochrome P450	MET	RCP	P450	Mflv_4339	Mkms_1829	Mmcs_1782	Mspyr1_36840	Mjls_1764
Mvan_2021	COG2124	Q	Cytochrome P450	MET	RCP	P450	Mflv_4325	Mkms_1843	Mmcs_1796	Mspyr1_36700	Mjls_1777
Mvan_2031	COG2124	Q	Cytochrome P450	MET	RCP	P450	Mflv_4315	Mkms_1855	Mmcs_1808	Mspyr1_36590	Mjls_3200
Mvan_2239	COG2124	Q	Cytochrome P450	MET	RCP	P450	Mflv_4107	Mkms_2066	Mmcs_2020	Mspyr1_34500	Mjls_2003
Mvan_3012	COG2124	Q	Cytochrome P450	MET	RCP	P450	Mflv_3290	Mkms_2767	Mmcs_2723	Mspyr1_26180	Mjls_2753
Mvan_3029	COG2124	Q	Cytochrome P450	MET	RCP	P450	Mflv_3307	Mkms_2786	Mmcs_2742	Mspyr1_26350	Mjls_2772
Mvan_3187	COG2124	Q	Cytochrome P450	MET	RCP	P450	Mflv_1257	Mkms_5243	Mmcs_5154	Mspyr1_27700	Mjls_5535
Mvan_3781	COG2124	Q	Cytochrome P450	MET	RCP	P450	Mflv_3475	Mkms_3485	Mmcs_3422	Mspyr1_28120	Mjls_3433
Mvan_4141	COG2124	Q	Cytochrome P450	MET	RCP	P450	Mflv_2517	Mkms_3736	Mmcs_3663	Mspyr1_19440	Mjls_3676
Mvan_4160	COG2124	Q	Cytochrome P450	MET	RCP	P450	Mflv_2498	Mkms_3753	Mmcs_3680	Mspyr1_19250	Mjls_3693
Mvan_4175	COG2124	Q	Cytochrome P450	MET	RCP	P450	Mflv_2479	Mkms_3769	Mmcs_3696	Mspyr1_19060	Mjls_3709
Mvan_4180	COG2124	Q	Cytochrome P450	MET	RCP	P450	Mflv_2474	Mkms_3779	Mmcs_3706	Mspyr1_19000	Mjls_3719
Mvan_4221	COG2124	Q	Cytochrome P450	MET	RCP	P450	Mflv_2431	Mkms_3908	Mmcs_3721	Mspyr1_18570	Mjls_3820
Mvan_4234	COG2124	Q	Cytochrome P450	MET	RCP	P450	Mflv_2418	Mkms_3840	Mmcs_3767	Mspyr1_18440	Mjls_3779
Mvan_4465	COG2124	Q	Cytochrome P450	MET	RCP	P450	Mflv_2229	Mkms_4036	Mmcs_3962	Mspyr1_16610	Mjls_3976
Mvan_4880	COG2124	Q	Cytochrome P450	MET	RCP	P450	Mflv_1854	Mkms_5024	Mmcs_4936	Mspyr1_12550	Mjls_5317
Mvan_4983	COG2124	Q	Cytochrome P450	MET	RCP	P450	Mflv_1764	Mkms_4509	Mmcs_4422	Mspyr1_11480	Mjls_4803
Mvan_5144	COG2124	Q	Cytochrome P450	MET	RCP	P450	Mflv_1908	Mkms_4653	Mmcs_4565	Mspyr1_13100	Mjls_4948
Mvan_5151	COG2124	Q	Cytochrome P450	MET	RCP	P450	Mflv_1607	Mkms_4660	Mmcs_4572	Mspyr1_09930	Mjls_4955
Mvan_5159	COG2124	Q	Cytochrome P450	MET	RCP	P450	Mflv_1598	Mkms_4668	Mmcs_4580	Mspyr1_09840	Mjls_4963
Mvan_5161	COG2124	Q	Cytochrome P450	MET	RCP	P450	Mflv_1596	Mkms_4670	Mmcs_4582	Mspyr1_09820	Mjls_4965
Mvan_5170	COG2124	Q	Cytochrome P450	MET	RCP	P450	Mflv_1587	Mkms_0342	Mmcs_0332	Mspyr1_09720	Mjls_0321
Mvan_5217	COG2124	Q	Cytochrome P450	MET	RCP	P450	Mflv_1541	Mkms_4719	Mmcs_4631	Mspyr1_09250	Mjls_5013
Mvan_5258	COG2124	Q	Cytochrome P450	MET	RCP	P450	Mflv_1508	Mkms_4763	Mmcs_4677	Mspyr1_08920	Mjls_5062
Mvan_5579	COG2124	Q	Cytochrome P450	MET	RCP	P450	Mflv_1229	Mkms_5035	Mmcs_4947	Mspyr1_49520	Mjls_5328
Mvan_5712	COG2124	Q	Cytochrome P450	MET	RCP	P450	Mflv_1104	Mkms_5181	Mmcs_5093	Mspyr1_50830	Mjls_5472
Mvan_0468	COG3435	Q	"Gentisate 1,2-dioxygenase"	MET	RCP	RCD	Mflv_0589	Mkms_1654	Mmcs_1628	Mspyr1_01470	Mjls_1601
Mvan_2891	COG0346	E	Lactoylglutathione lyase and related lyases	MET	RCP	RCD	Mflv_4549	Mkms_0327	Mmcs_0317	Mspyr1_39490	Mjls_0308
Mvan_5306	COG0346	E	Lactoylglutathione lyase and related lyases	MET	RCP	RCD	Mflv_1465	Mkms_4793	Mmcs_4707	Mspyr1_47020	Mjls_5092
Mvan_0545	-				RCP	RCD	Mflv_0538	Mkms_1656	Mmcs_1630	Mspyr1_01490	Mjls_1603
Mvan_0463	COG4638	P	"Phenylpropionate dioxygenase and related ring-hydroxylating dioxygenases, lar"	MET	RCP	RHO	Mflv_0685	Mkms_1647	Mmcs_1622	Mspyr1_01400	Mjls_1595
Mvan_0488	COG4638	P	"Phenylpropionate dioxygenase and related ring-hydroxylating dioxygenases, lar"	MET	RCP	RHO	Mflv_0567	Mkms_5626	Mmcs_1642	Mspyr1_01620	Mjls_2237
Mvan_0492	COG4638	P	"Phenylpropionate dioxygenase and related ring-hydroxylating dioxygenases, lar"	MET	RCP	RHO	Mflv_0563	Mkms_5630	Mmcs_1646	Mspyr1_01660	Mjls_1621
Mvan_0525	COG4638	P	"Phenylpropionate dioxygenase and related ring-hydroxylating dioxygenases, lar"	MET	RCP	RHO	Mflv_0558	Mkms_5639	Mmcs_1666	Mspyr1_01840	Mjls_1639
Mvan_0533	COG4638	P	"Phenylpropionate dioxygenase and related ring-hydroxylating dioxygenases, lar"	MET	RCP	RHO	Mflv_0550	Mkms_5647	Mmcs_1673	Mspyr1_01920	Mjls_1647
Mvan_0539	COG4638	P	"Phenylpropionate dioxygenase and related ring-hydroxylating dioxygenases, lar"	MET	RCP	RHO	Mflv_0544	Mkms_5610	Mmcs_1680	Mspyr1_01990	Mjls_1653
Mvan_0546	COG4638	P	"Phenylpropionate dioxygenase and related ring-hydroxylating dioxygenases, lar"	MET	RCP	RHO	Mflv_0537	Mkms_1716	Mmcs_1689	Mspyr1_02060	Mjls_1660
Mvan_2012	COG4638	P	"Phenylpropionate dioxygenase and related ring-hydroxylating dioxygenases, lar"	MET	RCP	RHO	Mflv_4333	Mkms_1835	Mmcs_1788	Mspyr1_36780	Mjls_1769
Mvan_2869	COG4638	P	"Phenylpropionate dioxygenase and related ring-hydroxylating dioxygenases, lar"	MET	RCP	RHO	Mflv_4566	Mkms_0306	Mmcs_0296	Mspyr1_39660	Mjls_0287
Mvan_3784	COG4638	P	"Phenylpropionate dioxygenase and related ring-hydroxylating dioxygenases, lar"	MET	RCP	RHO	Mflv_2753	Mkms_3642	Mmcs_3569	Mspyr1_21920	Mjls_3574
Mvan_4184	COG4638	P	"Phenylpropionate dioxygenase and related ring-hydroxylating dioxygenases, lar"	MET	RCP	RHO	Mflv_2470	Mkms_3783	Mmcs_3710	Mspyr1_18960	Mjls_3723
Mvan_4190	COG4638	P	"Phenylpropionate dioxygenase and related ring-hydroxylating dioxygenases, lar"	MET	RCP	RHO	Mflv_2464	Mkms_3790	Mmcs_3717	Mspyr1_18900	Mjls_3730
Mvan_4213	COG4638	P	"Phenylpropionate dioxygenase and related ring-hydroxylating dioxygenases, lar"	MET	RCP	RHO	Mflv_2439	Mkms_3820	Mmcs_3747	Mspyr1_18650	Mjls_3759
Mvan_4319	COG4638	P	"Phenylpropionate dioxygenase and related ring-hydroxylating dioxygenases, lar"	MET	RCP	RHO	Mflv_2328	Mkms_3775	Mmcs_3702	Mspyr1_17610	Mjls_3715
Mvan_4962	COG4638	P	"Phenylpropionate dioxygenase and related ring-hydroxylating dioxygenases, lar"	MET	RCP	RHO	Mflv_1788	Mkms_4493	Mmcs_4406	Mspyr1_11720	Mjls_4787
Mvan_5225	COG4638	P	"Phenylpropionate dioxygenase and related ring-hydroxylating dioxygenases, lar"	MET	RCP	RHO	Mflv_1533	Mkms_4728	Mmcs_4640	Mspyr1_09170	Mjls_5022
Mvan_0463	COG4638	R	"Phenylpropionate dioxygenase and related ring-hydroxylating dioxygenases, lar"	PC	RCP	RHO	Mflv_0685	Mkms_1647	Mmcs_1622	Mspyr1_01400	Mjls_1595
Mvan_0488	COG4638	R	"Phenylpropionate dioxygenase and related ring-hydroxylating dioxygenases, lar"	PC	RCP	RHO	Mflv_0567	Mkms_5626	Mmcs_1642	Mspyr1_01620	Mjls_2237
Mvan_0492	COG4638	R	"Phenylpropionate dioxygenase and related ring-hydroxylating dioxygenases, lar"	PC	RCP	RHO	Mflv_0563	Mkms_5630	Mmcs_1646	Mspyr1_01660	Mjls_1621
Mvan_0525	COG4638	R	"Phenylpropionate dioxygenase and related ring-hydroxylating dioxygenases, lar"	PC	RCP	RHO	Mflv_0558	Mkms_5639	Mmcs_1666	Mspyr1_01840	Mjls_1639
Mvan_0533	COG4638	R	"Phenylpropionate dioxygenase and related ring-hydroxylating dioxygenases, lar"	PC	RCP	RHO	Mflv_0550	Mkms_5647	Mmcs_1673	Mspyr1_01920	Mjls_1647
Mvan_0539	COG4638	R	"Phenylpropionate dioxygenase and related ring-hydroxylating dioxygenases, lar"	PC	RCP	RHO	Mflv_0544	Mkms_5610	Mmcs_1680	Mspyr1_01990	Mjls_1653
Mvan_0546	COG4638	R	"Phenylpropionate dioxygenase and related ring-hydroxylating dioxygenases, lar"	PC	RCP	RHO	Mflv_0537	Mkms_1716	Mmcs_1689	Mspyr1_02060	Mjls_1660
Mvan_2012	COG4638	R	"Phenylpropionate dioxygenase and related ring-hydroxylating dioxygenases, lar"	PC	RCP	RHO	Mflv_4333	Mkms_1835	Mmcs_1788	Mspyr1_36780	Mjls_1769
Mvan_2869	COG4638	R	"Phenylpropionate dioxygenase and related ring-hydroxylating dioxygenases, lar"	PC	RCP	RHO	Mflv_4566	Mkms_0306	Mmcs_0296	Mspyr1_39660	Mjls_0287
Mvan_3784	COG4638	R	"Phenylpropionate dioxygenase and related ring-hydroxylating dioxygenases, lar"	PC	RCP	RHO	Mflv_2753	Mkms_3642	Mmcs_3569	Mspyr1_21920	Mjls_3574
Mvan_4184	COG4638	R	"Phenylpropionate dioxygenase and related ring-hydroxylating dioxygenases, lar"	PC	RCP	RHO	Mflv_2470	Mkms_3783	Mmcs_3710	Mspyr1_18960	Mjls_3723
Mvan_4190	COG4638	R	"Phenylpropionate dioxygenase and related ring-hydroxylating dioxygenases, lar"	PC	RCP	RHO	Mflv_2464	Mkms_3790	Mmcs_3717	Mspyr1_18900	Mjls_3730
Mvan_4213	COG4638	R	"Phenylpropionate dioxygenase and related ring-hydroxylating dioxygenases, lar"	PC	RCP	RHO	Mflv_2439	Mkms_3820	Mmcs_3747	Mspyr1_18650	Mjls_3759
Mvan_4319	COG4638	R	"Phenylpropionate dioxygenase and related ring-hydroxylating dioxygenases, lar"	PC	RCP	RHO	Mflv_2328	Mkms_3775	Mmcs_3702	Mspyr1_17610	Mjls_3715
Mvan_4962	COG4638	R	"Phenylpropionate dioxygenase and related ring-hydroxylating dioxygenases, lar"	PC	RCP	RHO	Mflv_1788	Mkms_4493	Mmcs_4406	Mspyr1_11720	Mjls_4787
Mvan_5225	COG4638	R	"Phenylpropionate dioxygenase and related ring-hydroxylating dioxygenases, lar"	PC	RCP	RHO	Mflv_1533	Mkms_4728	Mmcs_4640	Mspyr1_09170	Mjls_5022
Mvan_0490	COG1063	E	Threonine dehydrogenase and related Zn-dependent dehydrogenases	MET	SCP	Alcohol dehydrogenase	Mflv_0565	Mkms_5628	Mmcs_1644	Mspyr1_01640	Mjls_1619
Mvan_0527	COG1063	E	Threonine dehydrogenase and related Zn-dependent dehydrogenases	MET	SCP	Alcohol dehydrogenase	Mflv_0556	Mkms_1692	Mmcs_1668	Mspyr1_01860	Mjls_1641
Mvan_1864	COG0604	C	NADPH:quinone reductase and related Zn-dependent oxidoreductases	MET	SCP	Alcohol dehydrogenase	Mflv_4503	Mkms_1577	Mmcs_1554	Mspyr1_39020	Mjls_1523
Mvan_1903	COG0604	C	NADPH:quinone reductase and related Zn-dependent oxidoreductases	MET	SCP	Alcohol dehydrogenase	Mflv_4458	Mkms_1621	Mmcs_1597	Mspyr1_38570	Mjls_1567
Mvan_2724	COG0604	C	NADPH:quinone reductase and related Zn-dependent oxidoreductases	MET	SCP	Alcohol dehydrogenase	Mflv_3686	Mkms_2472	Mmcs_2427	Mspyr1_30320	Mjls_2465
Mvan_3767	COG1062	C	"Zn-dependent alcohol dehydrogenases, class III"	MET	SCP	Alcohol dehydrogenase	Mflv_2766	Mkms_3442	Mmcs_3380	Mspyr1_22060	Mjls_3391
Mvan_4202	COG0604	C	NADPH:quinone reductase and related Zn-dependent oxidoreductases	MET	SCP	Alcohol dehydrogenase	Mflv_2449	Mkms_3810	Mmcs_3737	Mspyr1_18750	Mjls_3749
Mvan_4749	COG1063	E	Threonine dehydrogenase and related Zn-dependent dehydrogenases	MET	SCP	Alcohol dehydrogenase	Mflv_1966	Mkms_5197	Mmcs_5109	Mspyr1_13690	Mjls_5488
Mvan_5164	COG1062	C	"Zn-dependent alcohol dehydrogenases, class III"	MET	SCP	Alcohol dehydrogenase	Mflv_1593	Mkms_4673	Mmcs_4585	Mspyr1_09790	Mjls_4968
Mvan_5270	COG1062	C	"Zn-dependent alcohol dehydrogenases, class III"	MET	SCP	Alcohol dehydrogenase	Mflv_1486	Mkms_4775	Mmcs_4689	Mspyr1_46810	Mjls_5074
Mvan_5615	COG0604	C	NADPH:quinone reductase and related Zn-dependent oxidoreductases	MET	SCP	Alcohol dehydrogenase	Mflv_1189	Mkms_5076	Mmcs_4988	Mspyr1_49960	Mjls_5369
Mvan_0490	COG1063	R	Threonine dehydrogenase and related Zn-dependent dehydrogenases	PC	SCP	Alcohol dehydrogenase	Mflv_0565	Mkms_5628	Mmcs_1644	Mspyr1_01640	Mjls_1619
Mvan_0527	COG1063	R	Threonine dehydrogenase and related Zn-dependent dehydrogenases	PC	SCP	Alcohol dehydrogenase	Mflv_0556	Mkms_1692	Mmcs_1668	Mspyr1_01860	Mjls_1641
Mvan_0669	COG1064	R	Zn-dependent alcohol dehydrogenases	PC	SCP	Alcohol dehydrogenase	Mflv_0236	Mkms_0513	Mmcs_0502	Mspyr1_05400	Mjls_0491
Mvan_1864	COG0604	R	NADPH:quinone reductase and related Zn-dependent oxidoreductases	PC	SCP	Alcohol dehydrogenase	Mflv_4503	Mkms_1577	Mmcs_1554	Mspyr1_39020	Mjls_1523
Mvan_1903	COG0604	R	NADPH:quinone reductase and related Zn-dependent oxidoreductases	PC	SCP	Alcohol dehydrogenase	Mflv_4458	Mkms_1621	Mmcs_1597	Mspyr1_38570	Mjls_1567
Mvan_2080	COG1064	R	Zn-dependent alcohol dehydrogenases	PC	SCP	Alcohol dehydrogenase	Mflv_4279	Mkms_1883	Mmcs_1836	Mspyr1_36250	Mjls_1817
Mvan_2249	COG2130	R	Putative NADP-dependent oxidoreductases	PC	SCP	Alcohol dehydrogenase	Mflv_4094	Mkms_2718	Mmcs_2673	Mspyr1_34370	Mjls_2704
Mvan_2724	COG0604	R	NADPH:quinone reductase and related Zn-dependent oxidoreductases	PC	SCP	Alcohol dehydrogenase	Mflv_3686	Mkms_2472	Mmcs_2427	Mspyr1_30320	Mjls_2465
Mvan_3073	COG1064	R	Zn-dependent alcohol dehydrogenases	PC	SCP	Alcohol dehydrogenase	Mflv_3343	Mkms_1113	Mmcs_1096	Mspyr1_26740	Mjls_1124
Mvan_4202	COG0604	R	NADPH:quinone reductase and related Zn-dependent oxidoreductases	PC	SCP	Alcohol dehydrogenase	Mflv_2449	Mkms_3810	Mmcs_3737	Mspyr1_18750	Mjls_3749
Mvan_4749	COG1063	R	Threonine dehydrogenase and related Zn-dependent dehydrogenases	PC	SCP	Alcohol dehydrogenase	Mflv_1966	Mkms_5197	Mmcs_5109	Mspyr1_13690	Mjls_5488
Mvan_5615	COG0604	R	NADPH:quinone reductase and related Zn-dependent oxidoreductases	PC	SCP	Alcohol dehydrogenase	Mflv_1189	Mkms_5076	Mmcs_4988	Mspyr1_49960	Mjls_5369
Mvan_0105	COG1012	C	NAD-dependent aldehyde dehydrogenases	MET	SCP	CHO-dehydrogenase	Mflv_0742	Mkms_0099	Mmcs_0090	Mspyr1_00900	Mjls_0080
Mvan_0486	COG1012	C	NAD-dependent aldehyde dehydrogenases	MET	SCP	CHO-dehydrogenase	Mflv_0569	Mkms_5624	Mmcs_1637	Mspyr1_01570	Mjls_2239
Mvan_0522	COG1012	C	NAD-dependent aldehyde dehydrogenases	MET	SCP	CHO-dehydrogenase	Mflv_0643	Mkms_5636	Mmcs_1663	Mspyr1_01810	Mjls_1636
Mvan_0771	COG1012	C	NAD-dependent aldehyde dehydrogenases	MET	SCP	CHO-dehydrogenase	Mflv_0132	Mkms_0626	Mmcs_0613	Mspyr1_06490	Mjls_0604
Mvan_1468	COG1012	C	NAD-dependent aldehyde dehydrogenases	MET	SCP	CHO-dehydrogenase	Mflv_4952	Mkms_0640	Mmcs_0627	Mspyr1_43690	Mjls_0620
Mvan_1643	COG1012	C	NAD-dependent aldehyde dehydrogenases	MET	SCP	CHO-dehydrogenase	Mflv_4799	Mkms_1287	Mmcs_1270	Mspyr1_42090	Mjls_1297
Mvan_2226	COG1012	C	NAD-dependent aldehyde dehydrogenases	MET	SCP	CHO-dehydrogenase	Mflv_4119	Mkms_2054	Mmcs_2008	Mspyr1_34620	Mjls_1989
Mvan_4156	COG1012	C	NAD-dependent aldehyde dehydrogenases	MET	SCP	CHO-dehydrogenase	Mflv_2502	Mkms_3749	Mmcs_3676	Mspyr1_19290	Mjls_3689
Mvan_4953	COG1012	C	NAD-dependent aldehyde dehydrogenases	MET	SCP	CHO-dehydrogenase	Mflv_1797	Mkms_4482	Mmcs_4395	Mspyr1_11810	Mjls_4776
Mvan_5157	COG1012	C	NAD-dependent aldehyde dehydrogenases	MET	SCP	CHO-dehydrogenase	Mflv_1600	Mkms_4666	Mmcs_4578	Mspyr1_09860	Mjls_4961
Mvan_4568	COG3315	Q	O-Methyltransferase involved in polyketide biosynthesis	MET	SCP	C-O-MT	Mflv_2136	Mkms_4135	Mmcs_4060	Mspyr1_15630	Mjls_4289
Mvan_0154	COG4122	R	Predicted O-methyltransferase	PC	SCP	C-O-MT	Mflv_0514	Mkms_0153	Mmcs_0144	Mspyr1_02450	Mjls_0134
Mvan_4497	COG4122	R	Predicted O-methyltransferase	PC	SCP	C-O-MT	Mflv_2199	Mkms_4069	Mmcs_3995	Mspyr1_16320	Mjls_4009
Mvan_2460	-				SCP	C-O-MT	Mflv_3940	Mkms_2230	Mmcs_2184	Mspyr1_32850	Mjls_2173
Mvan_0469	COG0329	M	Dihydrodipicolinate synthase/N-acetylneuraminate lyase	CPS	SCP	Hydratase-Aldolase	Mflv_0588	Mkms_1655	Mmcs_1629	Mspyr1_01480	Mjls_1602
Mvan_0472	COG0329	M	Dihydrodipicolinate synthase/N-acetylneuraminate lyase	CPS	SCP	Hydratase-Aldolase	Mflv_0585	Mkms_1658	Mmcs_1632	Mspyr1_01510	Mjls_1605
Mvan_0558	COG0329	M	Dihydrodipicolinate synthase/N-acetylneuraminate lyase	CPS	SCP	Hydratase-Aldolase	Mflv_0532	Mkms_1724	Mmcs_1696	Mspyr1_02270	Mjls_1674
Mvan_2387	COG0329	M	Dihydrodipicolinate synthase/N-acetylneuraminate lyase	CPS	SCP	Hydratase-Aldolase	Mflv_4000	Mkms_2162	Mmcs_2116	Mspyr1_33450	Mjls_2103
Mvan_0469	COG0329	E	Dihydrodipicolinate synthase/N-acetylneuraminate lyase	MET	SCP	Hydratase-Aldolase	Mflv_0588	Mkms_1655	Mmcs_1629	Mspyr1_01480	Mjls_1602
Mvan_0472	COG0329	E	Dihydrodipicolinate synthase/N-acetylneuraminate lyase	MET	SCP	Hydratase-Aldolase	Mflv_0585	Mkms_1658	Mmcs_1632	Mspyr1_01510	Mjls_1605
Mvan_0558	COG0329	E	Dihydrodipicolinate synthase/N-acetylneuraminate lyase	MET	SCP	Hydratase-Aldolase	Mflv_0532	Mkms_1724	Mmcs_1696	Mspyr1_02270	Mjls_1674
Mvan_2387	COG0329	E	Dihydrodipicolinate synthase/N-acetylneuraminate lyase	MET	SCP	Hydratase-Aldolase	Mflv_4000	Mkms_2162	Mmcs_2116	Mspyr1_33450	Mjls_2103
Mvan_0150	COG2267	I	Lysophospholipase	MET	SCP	Hydrolase	Mflv_0518	Mkms_0149	Mmcs_0140	Mspyr1_02410	Mjls_0130
Mvan_0225	COG0657	I	Esterase/lipase	MET	SCP	Hydrolase	Mflv_0442	Mkms_0209	Mmcs_0200	Mspyr1_03120	Mjls_0189
Mvan_0227	COG0657	I	Esterase/lipase	MET	SCP	Hydrolase	Mflv_0440	Mkms_0211	Mmcs_0202	Mspyr1_03140	Mjls_0191
Mvan_1800	COG2267	I	Lysophospholipase	MET	SCP	Hydrolase	Mflv_4667	Mkms_1420	Mmcs_1402	Mspyr1_39990	Mjls_1456
Mvan_2162	COG0657	I	Esterase/lipase	MET	SCP	Hydrolase	Mflv_4203	Mkms_1986	Mmcs_1940	Mspyr1_35460	Mjls_1920
Mvan_2244	COG0657	I	Esterase/lipase	MET	SCP	Hydrolase	Mflv_4102	Mkms_2074	Mmcs_2028	Mspyr1_34450	Mjls_2011
Mvan_2672	COG0657	I	Esterase/lipase	MET	SCP	Hydrolase	Mflv_3735	Mkms_2424	Mmcs_2377	Mspyr1_30760	Mjls_2418
Mvan_2872	COG0657	I	Esterase/lipase	MET	SCP	Hydrolase	Mflv_4562	Mkms_0311	Mmcs_0301	Mspyr1_39620	Mjls_0292
Mvan_0538	COG0596	R	Predicted hydrolases or acyltransferases (alpha/beta hydrolase superfamily)	PC	SCP	Hydrolase	Mflv_0545	Mkms_5609	Mmcs_1679	Mspyr1_01980	Mjls_1652
Mvan_0714	COG0596	R	Predicted hydrolases or acyltransferases (alpha/beta hydrolase superfamily)	PC	SCP	Hydrolase	Mflv_0191	Mkms_4162	Mmcs_4086	Mspyr1_05870	Mjls_4316
Mvan_0974	COG0596	R	Predicted hydrolases or acyltransferases (alpha/beta hydrolase superfamily)	PC	SCP	Hydrolase	Mflv_5264	Mkms_0764	Mmcs_0750	Mspyr1_07990	Mjls_0744
Mvan_1175	COG0596	R	Predicted hydrolases or acyltransferases (alpha/beta hydrolase superfamily)	PC	SCP	Hydrolase	Mflv_5155	Mkms_3801	Mmcs_3728	Mspyr1_45760	Mjls_3740
Mvan_1555	COG0596	R	Predicted hydrolases or acyltransferases (alpha/beta hydrolase superfamily)	PC	SCP	Hydrolase	Mflv_4874	Mkms_1227	Mmcs_1210	Mspyr1_42900	Mjls_1237
Mvan_2445	COG0596	R	Predicted hydrolases or acyltransferases (alpha/beta hydrolase superfamily)	PC	SCP	Hydrolase	Mflv_3952	Mkms_2218	Mmcs_2172	Mspyr1_32970	Mjls_2161
Mvan_2898	COG0596	R	Predicted hydrolases or acyltransferases (alpha/beta hydrolase superfamily)	PC	SCP	Hydrolase	Mflv_4525	Mkms_0333	Mmcs_0323	Mspyr1_39250	Mjls_0312
Mvan_2997	COG0596	R	Predicted hydrolases or acyltransferases (alpha/beta hydrolase superfamily)	PC	SCP	Hydrolase	Mflv_3278	Mkms_2750	Mmcs_2706	Mspyr1_26060	Mjls_2736
Mvan_4609	COG0596	R	Predicted hydrolases or acyltransferases (alpha/beta hydrolase superfamily)	PC	SCP	Hydrolase	Mflv_2096	Mkms_4166	Mmcs_4090	Mspyr1_15220	Mjls_4320
Mvan_5307	COG0596	R	Predicted hydrolases or acyltransferases (alpha/beta hydrolase superfamily)	PC	SCP	Hydrolase	Mflv_1464	Mkms_4794	Mmcs_4708	Mspyr1_47030	Mjls_5093
Mvan_5373	COG0596	R	Predicted hydrolases or acyltransferases (alpha/beta hydrolase superfamily)	PC	SCP	Hydrolase	Mflv_1415	Mkms_4857	Mmcs_4771	Mspyr1_47560	Mjls_5157
Mvan_6042	COG0596	R	Predicted hydrolases or acyltransferases (alpha/beta hydrolase superfamily)	PC	SCP	Hydrolase	Mflv_0865	Mkms_5466	Mmcs_5377	Mspyr1_53090	Mjls_5753

## Sheet: Table S4
		Table S4. Protein expression profile of 136 genes in M. vanbaalenii PYR-1.
136CORE	Module	Enzyme	Phthalate	Fluoranthene	Acenaphthylene	Anthracene	Phenanthrene	Pyrene	Benzo[a]pyrene
Mvan_0525	RCP	RHO	0.188312	0.239011	0.8052	0	0	0.192029	0.0735633
Mvan_0539	RCP	RHO	1.50008	4.65155	0	6.63168	0	10	0
Mvan_0546	RCP	RHO	0	10	0	10	10	10	0
Mvan_0488	RCP	RHO	0	0	0	0	10	10	0
Mvan_2869	RCP	RHO	0	0	0	0	0	10	0
Mvan_0463	RCP	RHO	10	10	10	10	10	0	0
Mvan_0492	RCP	RHO	0	0	0	0	10	0	0
Mvan_4190	RCP	RHO	0	0	0	10	0	0	0
Mvan_0533	RCP	RHO	0	0	0	0	0	0	0
Mvan_2012	RCP	RHO	0	0	0	0	0	0	0
Mvan_3784	RCP	RHO	0	0	0	0	0	0	0
Mvan_4184	RCP	RHO	0	0	0	0	0	0	0
Mvan_4213	RCP	RHO	0	0	0	0	0	0	0
Mvan_4319	RCP	RHO	0	0	0	0	0	0	0
Mvan_4962	RCP	RHO	0	0	0	0	0	0	0
Mvan_5225	RCP	RHO	0	0	0	0	0	0	0
Mvan_1301	RCP	P450	2.66554	5.77439	7.37711	10	3.74203	10	10
Mvan_2007	RCP	P450	10	10	10	10	10	10	10
Mvan_5258	RCP	P450	0	10	0	10	0	10	10
Mvan_5579	RCP	P450	0	10	0	0	10	0	10
Mvan_5159	RCP	P450	10	10	10	10	0	0	10
Mvan_0858	RCP	P450	10	0	0	0	0	0	10
Mvan_5161	RCP	P450	0	0.210708	0	0	0	0.16234	1.4754
Mvan_2031	RCP	P450	0	0	1.6244	0	0	1.15907	1.11581
Mvan_3029	RCP	P450	0.972405	0	1.79714	0	0.164465	1.33889	0.554923
Mvan_4141	RCP	P450	10	10	0	0	10	0	0
Mvan_3187	RCP	P450	0	0	0	0	10	0	0
Mvan_4983	RCP	P450	0	0	0	0	10	0	0
Mvan_5712	RCP	P450	0	0	0	0	10	0	0
Mvan_2239	RCP	P450	0	0	0	10	0	0	0
Mvan_5217	RCP	P450	0	0	0	10	0	0	0
Mvan_3012	RCP	P450	1.44666	1.77041	0	3.2836	0	0	0
Mvan_1302	RCP	P450	0	10	10	0	0	0	0
Mvan_5151	RCP	P450	0	0	10	0	0	0	0
Mvan_4160	RCP	P450	0.833429	0	1.01942	0	0	0	0
Mvan_0373	RCP	P450	0	0	0	0	0	0	0
Mvan_0682	RCP	P450	0	0	0	0	0	0	0
Mvan_2001	RCP	P450	0	0	0	0	0	0	0
Mvan_2021	RCP	P450	0	0	0	0	0	0	0
Mvan_3781	RCP	P450	0	0	0	0	0	0	0
Mvan_4175	RCP	P450	0	0	0	0	0	0	0
Mvan_4180	RCP	P450	0	0	0	0	0	0	0
Mvan_4221	RCP	P450	0	0	0	0	0	0	0
Mvan_4234	RCP	P450	0	0	0	0	0	0	0
Mvan_4465	RCP	P450	0	0	0	0	0	0	0
Mvan_4880	RCP	P450	0	0	0	0	0	0	0
Mvan_5144	RCP	P450	0	0	0	0	0	0	0
Mvan_5170	RCP	P450	0	0	0	0	0	0	0
Mvan_2059	RCP	Monooxygenase	0.779351	0.548912	1.37034	0.398805	0.367309	1.09505	1.33819
Mvan_2392	RCP	Monooxygenase	0.403409	0.378717	0.961067	0.836548	1.46892	0.867275	1.31718
Mvan_2671	RCP	Monooxygenase	0	0	0	10	0	0	0
Mvan_3960	RCP	Monooxygenase	0	0	10	0	0	0	0
Mvan_0521	RCP	EP	0	0	10	0	10	0	10
Mvan_4998	RCP	EP	0	0	0	0	0	10	0
Mvan_0541	RCP	DDehydrogenase	0	0.828206	6.53373	0	2.54068	0	1.57516
Mvan_0544	RCP	DDehydrogenase	0	10	10	10	10	10	0
Mvan_0466	RCP	DDehydrogenase	6.86221	1.49709	2.61413	3.37111	10	4.21817	0
Mvan_4237	RCP	DDehydrogenase	0	0	0	0	0	0	0
Mvan_0468	RCP	RCD	1.70087	1.16558	0.307824	0.850559	2.43133	0.648788	0.331876
Mvan_0545	RCP	RCD	0	10	0	0	10	0	0
Mvan_5306	RCP	RCD	0	0	0	10	0	0	0
Mvan_2891	RCP	RCD	0	0	0	0	0	0	0
Mvan_0154	SCP	C-O-MT	10	10	10	10	10	10	10
Mvan_4497	SCP	C-O-MT	10	10	10	10	10	10	10
Mvan_4568	SCP	C-O-MT	4.39212	1.30121	2.71166	3.82557	0.512188	0.775539	1.29466
Mvan_2460	SCP	C-O-MT	10	10	10	0	0	0	0
Mvan_0974	SCP	Hydrolase	10	10	10	10	10	10	10
Mvan_1175	SCP	Hydrolase	10	10	10	10	10	10	10
Mvan_2872	SCP	Hydrolase	0	0	0	0	0	0	10
Mvan_2249	SCP	Alcohol dehydrogenase	1.16729	5.13849	0.471275	1.05724	6.59186	5.55717	4.65837
Mvan_5270	SCP	Alcohol dehydrogenase	1.06848	1.89841	1.49069	1.57704	4.75926	1.40652	2.59373
Mvan_1864	SCP	Alcohol dehydrogenase	10	2.31424	3.09026	10	10	0.564693	2.25017
Mvan_2080	SCP	Alcohol dehydrogenase	2.60242	0.558355	0.420213	1.6633	0	0.0142006	1.36074
Mvan_1903	SCP	Alcohol dehydrogenase	1.05033	0.562494	1.24101	0.744023	0.875116	1.23233	1.00035
Mvan_5164	SCP	Alcohol dehydrogenase	0.812273	3.68302	3.80899	1.77407	0.312298	1.8465	0.817225
Mvan_0527	SCP	Alcohol dehydrogenase	0	0.846623	8.52354	0.332323	0.957586	0.365455	0.621772
Mvan_3767	SCP	Alcohol dehydrogenase	1.36609	2.21658	0.795683	1.01721	1.72428	0.533456	0.51668
Mvan_2724	SCP	Alcohol dehydrogenase	1.04536	0.467262	0.88039	0.762045	0.713885	0.681327	0.461617
Mvan_0669	SCP	Alcohol dehydrogenase	2.21015	0.9001	1.15479	2.03121	0.609821	0.144657	0.0800324
Mvan_5615	SCP	Alcohol dehydrogenase	0.233515	0.0487278	0.122118	0.752474	0.0292474	0.493192	0.0503758
Mvan_0490	SCP	Alcohol dehydrogenase	4.61053	0.0837356	1.73908	5.73704	2.86964	1.55634	0
Mvan_3073	SCP	Alcohol dehydrogenase	0	0	0	0	10	0	0
Mvan_4202	SCP	Alcohol dehydrogenase	0	10	0	10	0	0	0
Mvan_4749	SCP	Alcohol dehydrogenase	10	0	0	10	0	0	0
Mvan_0105	SCP	CHO-dehydrogenase	0.903848	0.109745	0	1.83354	0.277798	3.86769	2.38905
Mvan_0486	SCP	CHO-dehydrogenase	5.64006	2.38945	1.99103	1.92217	8.45871	3.24976	1.6127
Mvan_1468	SCP	CHO-dehydrogenase	0.806297	1.01745	2.50521	1.57984	1.61171	1.96926	1.52763
Mvan_0771	SCP	CHO-dehydrogenase	0.946348	1.23214	2.85489	1.21832	3.24825	1.62154	1.30544
Mvan_4953	SCP	CHO-dehydrogenase	0.931296	0.768484	0.876984	1.25776	0.768989	0.939466	0.979179
Mvan_2226	SCP	CHO-dehydrogenase	1.57956	2.18183	0.188532	1.03229	2.02235	9.30717	0.900785
Mvan_0522	SCP	CHO-dehydrogenase	1.77346	0.542451	1.30641	1.13697	2.38916	1.09256	0.753663
Mvan_1643	SCP	CHO-dehydrogenase	1.71245	0.71206	0.308885	0.977192	0.659382	3.30136	0.533527
Mvan_5157	SCP	CHO-dehydrogenase	0.40545	0	2.13606	0.221819	0	0.213884	0.225472
Mvan_4156	SCP	CHO-dehydrogenase	0	0	0.21411	0	0	0	0
Mvan_0469	SCP	Hydratase-Aldolase	2.90754	1.00422	0.994353	0.941015	4.12119	0.947086	0.818189
Mvan_2387	SCP	Hydratase-Aldolase	0.510934	0.00927621	0.844513	0.536623	0.82577	0.255918	0.809753
Mvan_0472	SCP	Hydratase-Aldolase	2.43508	0.587568	0.649001	0.462427	1.53637	0.637134	0.386407
Mvan_0558	SCP	Hydratase-Aldolase	0	10	0	10	10	10	0
Mvan_6042	SCP	Hydrolase	1.52228	1.36229	1.97468	1.48527	1.13158	0.485423	2.33411
Mvan_2672	SCP	Hydrolase	0.98843	0.302115	0.599821	0.337674	0.623105	0.602446	0.901922
Mvan_5307	SCP	Hydrolase	2.01048	1.46963	1.18628	1.73684	0.916081	1.22782	0.87592
Mvan_4609	SCP	Hydrolase	0	0.189985	1.43072	0.171315	0.221927	0.112135	0.621377
Mvan_2162	SCP	Hydrolase	1.38621	0.782838	0.321964	0.924909	0.541115	0.485129	0.612803
Mvan_1555	SCP	Hydrolase	0.988596	0.430537	0.414085	0.367331	0.359898	0.510679	0.290871
Mvan_2898	SCP	Hydrolase	0.286679	0.109149	0.498415	0.298061	0	0.104311	0.276586
Mvan_2997	SCP	Hydrolase	0.639281	0.152107	0.459414	0.424351	0.395345	0.232724	0.139644
Mvan_1800	SCP	Hydrolase	10	0	0	10	10	10	0
Mvan_5373	SCP	Hydrolase	0	0	0	0	0	10	0
Mvan_0538	SCP	Hydrolase	0.876832	0.17265	0	0.239217	0.35735	0.319051	0
Mvan_2445	SCP	Hydrolase	10	0	0	10	10	0	0
Mvan_0150	SCP	Hydrolase	0.86866	0.561931	0.384343	0.748141	0.668976	0	0
Mvan_0225	SCP	Hydrolase	0	10	0	10	0	0	0
Mvan_0227	SCP	Hydrolase	0.0793764	0	0.456037	0	0	0	0
Mvan_2244	SCP	Hydrolase	10	10	0	0	0	0	0
Mvan_0714	SCP	Hydrolase	10	0	0	0	0	0	0
Mvan_0543	SCP	Decarboxylase	10	0	0	0	10	0	0
Mvan_0562	CAP	PcaB	1.13866	1.04433	0.5233	1.00447	0.328531	0.622017	0.419285
Mvan_0563	CAP	PcaL	1.67463	1.80572	0.510913	1.59711	1.07607	0.586601	0.301761
Mvan_0564	CAP	PcaI	10	10	10	10	10	10	10
Mvan_0565	CAP	PcaJ	10	0	0	0	0	0	0
Mvan_4866	CAP	PcaF	0	0	0	0	0	0	10
Mvan_5259	CAP	PcaF	4.0024	4.01608	3.83912	1.79516	0	0	7.22215
Mvan_4206	CAP	PcaF	5.57985	0	3.3705	0	0.241528	0	5.2469
Mvan_4939	CAP	PcaF	0	1.74024	3.08883	0.359321	0	1.88602	2.68135
Mvan_0260	CAP	PcaF	0.906424	1.03491	2.0655	1.53676	1.28384	1.11591	0.98537
Mvan_3068	CAP	PcaF	1.06396	4.8094	1.14349	3.61833	0.415464	4.87929	0.793928
Mvan_1976	CAP	PcaF	0.73133	0.412246	0.420772	0.981657	0.290993	0.708634	0.788852
Mvan_4589	CAP	PcaF	1.28433	1.07019	0.969527	2.27814	0.710238	0.478795	0.72115
Mvan_4305	CAP	PcaF	0.543001	1.00919	0.523571	0.395558	0.382826	0.566528	0.454536
Mvan_4677	CAP	PcaF	0.546631	0.922361	0.827502	0.552703	0.553739	0.769124	0.428001
Mvan_5067	CAP	PcaF	0.375052	1.22939	0.517662	0.882755	0.148752	0.156281	0.422256
Mvan_5222	CAP	PcaF	0	10	0.185779	0.184216	10	0	0.236094
Mvan_5282	CAP	PcaF	0.498582	1.30731	0.476769	0.898722	0.0703918	0.294852	0.224444
Mvan_1988	CAP	PcaF	0	0.837309	0.435074	0.151303	0	0.142333	0.108311
Mvan_0560	CAP	PcaH	0.769432	3.92652	5.32848	3.79789	10	2.94548	2.45826
Mvan_0561	CAP	PcaG	0	0.315325	0.70907	1.45111	0.365654	0.0958101	0

## Sheet: Table S5
Table S5. List of 113 genes out of the 136 genes, which are expressed as proteins involved in PAH degradation pathways.
136CORE	Module	Enzyme	Con	Phthalate	Fluoranthene	Acenaphthylene	Anthracene	Phenanthrene	Pyrene	Benzo[a]pyrene
Mvan_0543	CAP	Decarboxylase	0	10	0	0	0	10	0	0
Mvan_0562	CAP	PcaB	1	1.13866	1.04433	0.5233	1.00447	0.328531	0.622017	0.419285
Mvan_0260	CAP	PcaF	1	0.906424	1.03491	2.0655	1.53676	1.28384	1.11591	0.98537
Mvan_1976	CAP	PcaF	1	0.73133	0.412246	0.420772	0.981657	0.290993	0.708634	0.788852
Mvan_1988	CAP	PcaF	1	0	0.837309	0.435074	0.151303	0	0.142333	0.108311
Mvan_3068	CAP	PcaF	1	1.06396	4.8094	1.14349	3.61833	0.415464	4.87929	0.793928
Mvan_4206	CAP	PcaF	1	5.57985	0	3.3705	0	0.241528	0	5.2469
Mvan_4305	CAP	PcaF	1	0.543001	1.00919	0.523571	0.395558	0.382826	0.566528	0.454536
Mvan_4589	CAP	PcaF	1	1.28433	1.07019	0.969527	2.27814	0.710238	0.478795	0.72115
Mvan_4677	CAP	PcaF	1	0.546631	0.922361	0.827502	0.552703	0.553739	0.769124	0.428001
Mvan_4939	CAP	PcaF	1	0	1.74024	3.08883	0.359321	0	1.88602	2.68135
Mvan_5067	CAP	PcaF	1	0.375052	1.22939	0.517662	0.882755	0.148752	0.156281	0.422256
Mvan_5222	CAP	PcaF	1	0	17.4248	0.185779	0.184216	57.5657	0	0.236094
Mvan_5259	CAP	PcaF	1	4.0024	4.01608	3.83912	1.79516	0	0	7.22215
Mvan_5282	CAP	PcaF	1	0.498582	1.30731	0.476769	0.898722	0.0703918	0.294852	0.224444
Mvan_4866	CAP	PcaF	0	0	0	0	0	0	0	10
Mvan_0561	CAP	PcaG	1	0	0.315325	0.70907	1.45111	0.365654	0.0958101	0
Mvan_0560	CAP	PcaH	1	0.769432	3.92652	5.32848	3.79789	14.7341	2.94548	2.45826
Mvan_0564	CAP	PcaI	0	10	10	10	10	10	10	10
Mvan_0565	CAP	PcaJ	0	10	0	0	0	0	0	0
Mvan_0563	CAP	PcaL	1	1.67463	1.80572	0.510913	1.59711	1.07607	0.586601	0.301761
Mvan_0466	RCP	DDehydrogenase	1	6.86221	1.49709	2.61413	3.37111	10.1116	4.21817	0
Mvan_0544	RCP	DDehydrogenase	0	0	10	10	10	10	10	0
Mvan_0541	RCP	DDehydrogenase	1	0	0.828206	6.53373	0	2.54068	0	1.57516
Mvan_0521	RCP	EP	0	0	0	10	0	10	0	10
Mvan_4998	RCP	EP	0	0	0	0	0	0	10	0
Mvan_2059	RCP	Monooxygenase	1	0.779351	0.548912	1.37034	0.398805	0.367309	1.09505	1.33819
Mvan_2671	RCP	Monooxygenase	0	0	0	0	10	0	0	0
Mvan_3960	RCP	Monooxygenase	0	0	0	10	0	0	0	0
Mvan_2392	RCP	Monooxygenase	1	0.403409	0.378717	0.961067	0.836548	1.46892	0.867275	1.31718
Mvan_0858	RCP	P450	0	10	0	0	0	0	0	10
Mvan_1301	RCP	P450	1	2.66554	5.77439	7.37711	10.321	3.74203	10.2457	10.9382
Mvan_1302	RCP	P450	1	0	10	10	0	0	0	0
Mvan_2007	RCP	P450	0	10	10	10	10	10	10	10
Mvan_2031	RCP	P450	1	0	0	1.6244	0	0	1.15907	1.11581
Mvan_2239	RCP	P450	0	0	0	0	10	0	0	0
Mvan_3012	RCP	P450	1	1.44666	1.77041	0	3.2836	0	0	0
Mvan_3029	RCP	P450	1	0.972405	0	1.79714	0	0.164465	1.33889	0.554923
Mvan_3187	RCP	P450	1	0	0	0	0	10	0	0
Mvan_4141	RCP	P450	0	10	10	0	0	10	0	0
Mvan_4160	RCP	P450	1	0.833429	0	1.01942	0	0	0	0
Mvan_4983	RCP	P450	0	0	0	0	0	10	0	0
Mvan_5151	RCP	P450	0	0	0	10	0	0	0	0
Mvan_5159	RCP	P450	0	10	10	10	10	0	0	10
Mvan_5161	RCP	P450	1	0	0.210708	0	0	0	0.16234	1.4754
Mvan_5217	RCP	P450	0	0	0	0	10	0	0	0
Mvan_5258	RCP	P450	0	0	10	0	10	0	10	10
Mvan_5579	RCP	P450	0	0	10	0	0	10	0	10
Mvan_5712	RCP	P450	0	0	0	0	0	10	0	0
Mvan_0468	RCP	RCD	1	1.70087	1.16558	0.307824	0.850559	2.43133	0.648788	0.331876
Mvan_5306	RCP	RCD	0	0	0	0	10	0	0	0
Mvan_0545	RCP	RCD	0	0	10	0	0	10	0	0
Mvan_0463	RCP	RHO	0	10	10	10	10	10	0	0
Mvan_0488	RCP	RHO	0	0	0	0	0	10	10	0
Mvan_0492	RCP	RHO	0	0	0	0	0	10	0	0
Mvan_0525	RCP	RHO	1	0.188312	0.239011	0.8052	0	0	0.192029	0.0735633
Mvan_0539	RCP	RHO	1	1.50008	4.65155	0	6.63168	0	10.8238	0
Mvan_0546	RCP	RHO	0	0	10	0	10	10	10	0
Mvan_2869	RCP	RHO	0	0	0	0	0	0	10	0
Mvan_4190	RCP	RHO	0	0	0	0	10	0	0	0
Mvan_0490	SCP	Alcohol dehydrogenase	1	4.61053	0.0837356	1.73908	5.73704	2.86964	1.55634	0
Mvan_0527	SCP	Alcohol dehydrogenase	1	0	0.846623	8.52354	0.332323	0.957586	0.365455	0.621772
Mvan_1864	SCP	Alcohol dehydrogenase	1	31.3609	2.31424	3.09026	16.4841	13.4106	0.564693	2.25017
Mvan_1903	SCP	Alcohol dehydrogenase	1	1.05033	0.562494	1.24101	0.744023	0.875116	1.23233	1.00035
Mvan_2724	SCP	Alcohol dehydrogenase	1	1.04536	0.467262	0.88039	0.762045	0.713885	0.681327	0.461617
Mvan_3767	SCP	Alcohol dehydrogenase	1	1.36609	2.21658	0.795683	1.01721	1.72428	0.533456	0.51668
Mvan_4202	SCP	Alcohol dehydrogenase	0	0	10	0	10	0	0	0
Mvan_4749	SCP	Alcohol dehydrogenase	0	10	0	0	10	0	0	0
Mvan_5164	SCP	Alcohol dehydrogenase	1	0.812273	3.68302	3.80899	1.77407	0.312298	1.8465	0.817225
Mvan_5270	SCP	Alcohol dehydrogenase	1	1.06848	1.89841	1.49069	1.57704	4.75926	1.40652	2.59373
Mvan_5615	SCP	Alcohol dehydrogenase	1	0.233515	0.0487278	0.122118	0.752474	0.0292474	0.493192	0.0503758
Mvan_0669	SCP	Alcohol dehydrogenase	1	2.21015	0.9001	1.15479	2.03121	0.609821	0.144657	0.0800324
Mvan_2080	SCP	Alcohol dehydrogenase	1	2.60242	0.558355	0.420213	1.6633	0	0.0142006	1.36074
Mvan_2249	SCP	Alcohol dehydrogenase	1	1.16729	5.13849	0.471275	1.05724	6.59186	5.55717	4.65837
Mvan_3073	SCP	Alcohol dehydrogenase	0	0	0	0	0	10	0	0
Mvan_0105	SCP	CHO-dehydrogenase	1	0.903848	0.109745	0	1.83354	0.277798	3.86769	2.38905
Mvan_0486	SCP	CHO-dehydrogenase	1	5.64006	2.38945	1.99103	1.92217	8.45871	3.24976	1.6127
Mvan_0522	SCP	CHO-dehydrogenase	1	1.77346	0.542451	1.30641	1.13697	2.38916	1.09256	0.753663
Mvan_0771	SCP	CHO-dehydrogenase	1	0.946348	1.23214	2.85489	1.21832	3.24825	1.62154	1.30544
Mvan_1468	SCP	CHO-dehydrogenase	1	0.806297	1.01745	2.50521	1.57984	1.61171	1.96926	1.52763
Mvan_1643	SCP	CHO-dehydrogenase	1	1.71245	0.71206	0.308885	0.977192	0.659382	3.30136	0.533527
Mvan_2226	SCP	CHO-dehydrogenase	1	1.57956	2.18183	0.188532	1.03229	2.02235	9.30717	0.900785
Mvan_4156	SCP	CHO-dehydrogenase	1	0	0	0.21411	0	0	0	0
Mvan_4953	SCP	CHO-dehydrogenase	1	0.931296	0.768484	0.876984	1.25776	0.768989	0.939466	0.979179
Mvan_5157	SCP	CHO-dehydrogenase	1	0.40545	0	2.13606	0.221819	0	0.213884	0.225472
Mvan_4568	SCP	C-O-MT	1	4.39212	1.30121	2.71166	3.82557	0.512188	0.775539	1.29466
Mvan_0154	SCP	C-O-MT	0	10	10	10	10	10	10	10
Mvan_4497	SCP	C-O-MT	0	10	10	10	10	10	10	10
Mvan_2460	SCP	C-O-MT	0	10	10	10	0	0	0	0
Mvan_0469	SCP	Hydratase-Aldolase	1	2.90754	1.00422	0.994353	0.941015	4.12119	0.947086	0.818189
Mvan_0472	SCP	Hydratase-Aldolase	1	2.43508	0.587568	0.649001	0.462427	1.53637	0.637134	0.386407
Mvan_0558	SCP	Hydratase-Aldolase	0	0	10	0	10	10	10	0
Mvan_2387	SCP	Hydratase-Aldolase	1	0.510934	0.00927621	0.844513	0.536623	0.82577	0.255918	0.809753
Mvan_0150	SCP	Hydrolase	1	0.86866	0.561931	0.384343	0.748141	0.668976	0	0
Mvan_0225	SCP	Hydrolase	0	0	10	0	10	0	0	0
Mvan_0227	SCP	Hydrolase	1	0.0793764	0	0.456037	0	0	0	0
Mvan_1800	SCP	Hydrolase	0	10	0	0	10	10	10	0
Mvan_2162	SCP	Hydrolase	1	1.38621	0.782838	0.321964	0.924909	0.541115	0.485129	0.612803
Mvan_2244	SCP	Hydrolase	0	10	10	0	0	0	0	0
Mvan_2672	SCP	Hydrolase	1	0.98843	0.302115	0.599821	0.337674	0.623105	0.602446	0.901922
Mvan_2872	SCP	Hydrolase	0	0	0	0	0	0	0	10
Mvan_0538	SCP	Hydrolase	1	0.876832	0.17265	0	0.239217	0.35735	0.319051	0
Mvan_0714	SCP	Hydrolase	0	10	0	0	0	0	0	0
Mvan_0974	SCP	Hydrolase	0	10	10	10	10	10	10	10
Mvan_1175	SCP	Hydrolase	0	10	10	10	10	10	10	10
Mvan_1555	SCP	Hydrolase	1	0.988596	0.430537	0.414085	0.367331	0.359898	0.510679	0.290871
Mvan_2445	SCP	Hydrolase	0	10	0	0	10	10	0	0
Mvan_2898	SCP	Hydrolase	1	0.286679	0.109149	0.498415	0.298061	0	0.104311	0.276586
Mvan_2997	SCP	Hydrolase	1	0.639281	0.152107	0.459414	0.424351	0.395345	0.232724	0.139644
Mvan_4609	SCP	Hydrolase	1	0	0.189985	1.43072	0.171315	0.221927	0.112135	0.621377
Mvan_5307	SCP	Hydrolase	1	2.01048	1.46963	1.18628	1.73684	0.916081	1.22782	0.87592
Mvan_5373	SCP	Hydrolase	0	0	0	0	0	0	10	0
Mvan_6042	SCP	Hydrolase	1	1.52228	1.36229	1.97468	1.48527	1.13158	0.485423	2.33411
