# Supplementary material for: Comparative functional pan-genome analyses to build connections between genomic dynamics and phenotypic evolution in polycyclic aromatic hydrocarbon metabolism in the genus Mycobacterium
Source: BMC Evol Biol. 2015 Feb 14;15:21. doi: 10.1186/s12862-015-0302-8 (PMC4342237; doi:10.1186/s12862-015-0302-8)
Supplement: Additional file 2: Table S6. — Analysis of HGT in the six PAH-degrading mycobacteria. Table S7. List of 754 proteins contributing to the core-genome from a total of 3,533 genes. Table S8. List of 2,124 proteins contributing to the dispensable genome from a total of 5,999 genes. Table S9. List of 29 proteins, based on COG categories, responsible for all enzymatic reactions involved in the degradation of PAHs in M. vanbaalenii PYR-1. Table S10. List of 29 proteins, based on functional modules, responsible for all enzymatic reactions involved in the degradation of PAHs in M. vanbaalenii PYR-1. [file 12862_2015_302_MOESM2_ESM.xls]

## Sheet: Table S6
		Table S6. Analysis of HGT in the six PAH-degrading mycobacteria.
M. vanbaalenii PYR-1(437)	M. gilvum PYR-GCK(536)	Mycobacterium sp. JLS (515)	Mycobacterium sp. KMS (465)	Mycobacterium sp. MCS (440)	M. gilvum SPYR1(485)			HGT_total	HGT genes in the core genome_DIS	HGT_CORE
Mvan_0082	Mflv_0293	Mjls_0821	Mkms_0025	Mmcs_0022	Mspyr1_00680		PYR-1	437	326	111
Mvan_0083	Mflv_0294	Mjls_0822	Mkms_0026	Mmcs_0023	Mspyr1_00690		PYR-GCK	536	408	128
Mvan_0084	Mflv_0295	Mjls_0823	Mkms_0027	Mmcs_0024	Mspyr1_00700		JLS	515	397	118
Mvan_0085	Mflv_0296	Mjls_0824	Mkms_0028	Mmcs_0025	Mspyr1_00710		KMS	465	347	118
Mvan_0086	Mflv_0297	Mjls_0825	Mkms_0029	Mmcs_0026	Mspyr1_00720		MCS	440	295	145
Mvan_0087	Mflv_0298	Mjls_0826	Mkms_0030	Mmcs_0027	Mspyr1_00730		SPYR1	485	351	134
Mvan_0088	Mflv_0520	Mjls_0830	Mkms_0031	Mmcs_0028	Mspyr1_00740		Total	2878	2124	754
Mvan_0320	Mflv_0521	Mjls_0831	Mkms_0032	Mmcs_0029	Mspyr1_01290
Mvan_0321	Mflv_0522	Mjls_0832	Mkms_0033	Mmcs_0030	Mspyr1_01300
Mvan_0322	Mflv_0523	Mjls_0833	Mkms_0034	Mmcs_0031	Mspyr1_01310
Mvan_0323	Mflv_0524	Mjls_0834	Mkms_0035	Mmcs_0032	Mspyr1_01330
Mvan_0324	Mflv_0525	Mjls_0835	Mkms_0036	Mmcs_0033	Mspyr1_01360
Mvan_0325	Mflv_0526	Mjls_0836	Mkms_0037	Mmcs_0034	Mspyr1_01370
Mvan_0326	Mflv_0527	Mjls_0837	Mkms_0038	Mmcs_0374	Mspyr1_01380
Mvan_0327	Mflv_0528	Mjls_0838	Mkms_0039	Mmcs_0375	Mspyr1_01390
Mvan_0460	Mflv_0529	Mjls_0839	Mkms_0040	Mmcs_0376	Mspyr1_01400
Mvan_0461	Mflv_0530	Mjls_0840	Mkms_0041	Mmcs_0377	Mspyr1_01410
Mvan_0462	Mflv_0531	Mjls_0841	Mkms_0042	Mmcs_0378	Mspyr1_01420
Mvan_0463	Mflv_0532	Mjls_0842	Mkms_0043	Mmcs_0379	Mspyr1_01430
Mvan_0464	Mflv_0533	Mjls_0843	Mkms_0814	Mmcs_0380	Mspyr1_01440
Mvan_0465	Mflv_0534	Mjls_0844	Mkms_0815	Mmcs_0381	Mspyr1_01450
Mvan_0466	Mflv_0536	Mjls_0845	Mkms_0816	Mmcs_0802	Mspyr1_01470
Mvan_0467	Mflv_0537	Mjls_0846	Mkms_0817	Mmcs_0803	Mspyr1_01480
Mvan_0468	Mflv_0538	Mjls_0953	Mkms_0818	Mmcs_0804	Mspyr1_01490
Mvan_0469	Mflv_0539	Mjls_0954	Mkms_0819	Mmcs_0805	Mspyr1_01500
Mvan_0470	Mflv_0540	Mjls_0955	Mkms_0820	Mmcs_0806	Mspyr1_01510
Mvan_0471	Mflv_0541	Mjls_0956	Mkms_0821	Mmcs_0807	Mspyr1_01520
Mvan_0472	Mflv_0542	Mjls_0957	Mkms_0822	Mmcs_0808	Mspyr1_01540
Mvan_0474	Mflv_0543	Mjls_0958	Mkms_0823	Mmcs_0809	Mspyr1_01550
Mvan_0475	Mflv_0544	Mjls_0959	Mkms_0824	Mmcs_0810	Mspyr1_01560
Mvan_0476	Mflv_0545	Mjls_0960	Mkms_0825	Mmcs_0811	Mspyr1_01570
Mvan_0478	Mflv_0546	Mjls_0961	Mkms_0826	Mmcs_0812	Mspyr1_01590
Mvan_0479	Mflv_0547	Mjls_0962	Mkms_0827	Mmcs_0813	Mspyr1_01600
Mvan_0480	Mflv_0548	Mjls_0963	Mkms_0828	Mmcs_0814	Mspyr1_01770
Mvan_0484	Mflv_0549	Mjls_0964	Mkms_0829	Mmcs_0815	Mspyr1_01780
Mvan_0485	Mflv_0550	Mjls_0965	Mkms_0830	Mmcs_0816	Mspyr1_01790
Mvan_0486	Mflv_0551	Mjls_0966	Mkms_0831	Mmcs_0817	Mspyr1_01800
Mvan_0487	Mflv_0552	Mjls_0967	Mkms_0832	Mmcs_0818	Mspyr1_01810
Mvan_0488	Mflv_0553	Mjls_0968	Mkms_0833	Mmcs_0819	Mspyr1_01820
Mvan_0500	Mflv_0554	Mjls_0969	Mkms_0834	Mmcs_0820	Mspyr1_01830
Mvan_0501	Mflv_0555	Mjls_1421	Mkms_0835	Mmcs_0821	Mspyr1_01840
Mvan_0502	Mflv_0556	Mjls_1422	Mkms_0836	Mmcs_0822	Mspyr1_01850
Mvan_0503	Mflv_0557	Mjls_1423	Mkms_0837	Mmcs_0823	Mspyr1_01860
Mvan_0504	Mflv_0558	Mjls_1424	Mkms_0838	Mmcs_0824	Mspyr1_01870
Mvan_0505	Mflv_0559	Mjls_1425	Mkms_0839	Mmcs_0834	Mspyr1_01880
Mvan_0506	Mflv_0560	Mjls_1426	Mkms_0840	Mmcs_0835	Mspyr1_01890
Mvan_0507	Mflv_0561	Mjls_1427	Mkms_0841	Mmcs_0836	Mspyr1_01900
Mvan_0508	Mflv_0562	Mjls_1428	Mkms_0853	Mmcs_0838	Mspyr1_01910
Mvan_0509	Mflv_0563	Mjls_1429	Mkms_0854	Mmcs_0839	Mspyr1_01920
Mvan_0510	Mflv_0566	Mjls_1430	Mkms_0855	Mmcs_0840	Mspyr1_01930
Mvan_0511	Mflv_0567	Mjls_1431	Mkms_0856	Mmcs_0841	Mspyr1_01940
Mvan_0512	Mflv_0568	Mjls_1432	Mkms_0857	Mmcs_0842	Mspyr1_01950
Mvan_0513	Mflv_0569	Mjls_1433	Mkms_0858	Mmcs_0843	Mspyr1_01960
Mvan_0515	Mflv_0570	Mjls_1434	Mkms_0859	Mmcs_0845	Mspyr1_01980
Mvan_0516	Mflv_0571	Mjls_1435	Mkms_0860	Mmcs_0846	Mspyr1_01990
Mvan_0517	Mflv_0572	Mjls_1436	Mkms_0862	Mmcs_0847	Mspyr1_02000
Mvan_0518	Mflv_0574	Mjls_1437	Mkms_0863	Mmcs_0918	Mspyr1_02010
Mvan_0519	Mflv_0575	Mjls_1438	Mkms_0864	Mmcs_0919	Mspyr1_02020
Mvan_0520	Mflv_0576	Mjls_1439	Mkms_0935	Mmcs_0920	Mspyr1_02030
Mvan_0521	Mflv_0577	Mjls_1440	Mkms_0936	Mmcs_0921	Mspyr1_02040
Mvan_0522	Mflv_0578	Mjls_1441	Mkms_0937	Mmcs_0922	Mspyr1_02050
Mvan_0523	Mflv_0579	Mjls_1442	Mkms_0938	Mmcs_0923	Mspyr1_02060
Mvan_0524	Mflv_0580	Mjls_1473	Mkms_0939	Mmcs_0924	Mspyr1_02070
Mvan_0525	Mflv_0581	Mjls_1474	Mkms_0940	Mmcs_0925	Mspyr1_02080
Mvan_0526	Mflv_0582	Mjls_1475	Mkms_0941	Mmcs_0926	Mspyr1_02090
Mvan_0527	Mflv_0583	Mjls_1476	Mkms_0942	Mmcs_0927	Mspyr1_02140
Mvan_0528	Mflv_0585	Mjls_1477	Mkms_0943	Mmcs_0928	Mspyr1_02150
Mvan_0529	Mflv_0586	Mjls_1478	Mkms_0944	Mmcs_0929	Mspyr1_02170
Mvan_0530	Mflv_0587	Mjls_1587	Mkms_0945	Mmcs_0930	Mspyr1_02180
Mvan_0531	Mflv_0588	Mjls_1588	Mkms_0946	Mmcs_0931	Mspyr1_02190
Mvan_0532	Mflv_0589	Mjls_1589	Mkms_0947	Mmcs_0932	Mspyr1_02210
Mvan_0533	Mflv_0590	Mjls_1590	Mkms_0948	Mmcs_0933	Mspyr1_02220
Mvan_0534	Mflv_0591	Mjls_1591	Mkms_0949	Mmcs_0934	Mspyr1_02230
Mvan_0535	Mflv_0592	Mjls_1592	Mkms_0950	Mmcs_0935	Mspyr1_02240
Mvan_0536	Mflv_0593	Mjls_1593	Mkms_0951	Mmcs_0936	Mspyr1_02250
Mvan_0537	Mflv_0594	Mjls_1594	Mkms_0952	Mmcs_0937	Mspyr1_02260
Mvan_0538	Mflv_0595	Mjls_1595	Mkms_0953	Mmcs_0938	Mspyr1_02270
Mvan_0539	Mflv_0596	Mjls_1596	Mkms_0954	Mmcs_0939	Mspyr1_02280
Mvan_0540	Mflv_0597	Mjls_1597	Mkms_0955	Mmcs_0940	Mspyr1_02290
Mvan_0541	Mflv_0598	Mjls_1598	Mkms_0956	Mmcs_0941	Mspyr1_02300
Mvan_0542	Mflv_0599	Mjls_1599	Mkms_0957	Mmcs_0942	Mspyr1_02310
Mvan_0543	Mflv_0600	Mjls_1601	Mkms_0958	Mmcs_0943	Mspyr1_02320
Mvan_0544	Mflv_0602	Mjls_1602	Mkms_0959	Mmcs_0944	Mspyr1_02330
Mvan_0545	Mflv_0603	Mjls_1603	Mkms_0960	Mmcs_0945	Mspyr1_02340
Mvan_0546	Mflv_0604	Mjls_1604	Mkms_0961	Mmcs_0946	Mspyr1_02350
Mvan_0547	Mflv_0605	Mjls_1605	Mkms_0962	Mmcs_0947	Mspyr1_02360
Mvan_0548	Mflv_0606	Mjls_1607	Mkms_0963	Mmcs_0948	Mspyr1_02370
Mvan_0549	Mflv_0607	Mjls_1608	Mkms_0964	Mmcs_0949	Mspyr1_02380
Mvan_0550	Mflv_0608	Mjls_1609	Mkms_0965	Mmcs_0950	Mspyr1_02390
Mvan_0551	Mflv_0609	Mjls_1610	Mkms_0966	Mmcs_0951	Mspyr1_02400
Mvan_0552	Mflv_0610	Mjls_1614	Mkms_0967	Mmcs_1032	Mspyr1_02430
Mvan_0553	Mflv_0611	Mjls_1615	Mkms_0968	Mmcs_1033	Mspyr1_02440
Mvan_0555	Mflv_0612	Mjls_1616	Mkms_0969	Mmcs_1034	Mspyr1_02450
Mvan_0557	Mflv_0613	Mjls_1617	Mkms_1136	Mmcs_1035	Mspyr1_02460
Mvan_0575	Mflv_0614	Mjls_1632	Mkms_1137	Mmcs_1036	Mspyr1_02470
Mvan_0576	Mflv_0615	Mjls_1633	Mkms_1138	Mmcs_1037	Mspyr1_02510
Mvan_0578	Mflv_0616	Mjls_1634	Mkms_1139	Mmcs_1038	Mspyr1_02520
Mvan_0579	Mflv_0617	Mjls_1635	Mkms_1140	Mmcs_1039	Mspyr1_02530
Mvan_0580	Mflv_0618	Mjls_1636	Mkms_1141	Mmcs_1040	Mspyr1_02540
Mvan_0581	Mflv_0619	Mjls_1637	Mkms_1142	Mmcs_1119	Mspyr1_02550
Mvan_0582	Mflv_0620	Mjls_1638	Mkms_1143	Mmcs_1120	Mspyr1_02560
Mvan_0583	Mflv_0621	Mjls_1639	Mkms_1144	Mmcs_1121	Mspyr1_02570
Mvan_0585	Mflv_0622	Mjls_1640	Mkms_1145	Mmcs_1122	Mspyr1_02580
Mvan_0586	Mflv_0623	Mjls_1641	Mkms_1359	Mmcs_1123	Mspyr1_02590
Mvan_0587	Mflv_0624	Mjls_1642	Mkms_1360	Mmcs_1124	Mspyr1_02600
Mvan_0588	Mflv_0625	Mjls_1643	Mkms_1361	Mmcs_1125	Mspyr1_02610
Mvan_0589	Mflv_0626	Mjls_1644	Mkms_1362	Mmcs_1126	Mspyr1_02620
Mvan_0590	Mflv_0627	Mjls_1645	Mkms_1436	Mmcs_1127	Mspyr1_04640
Mvan_0804	Mflv_0628	Mjls_1646	Mkms_1437	Mmcs_1128	Mspyr1_04650
Mvan_0805	Mflv_0629	Mjls_1647	Mkms_1438	Mmcs_1341	Mspyr1_04660
Mvan_0806	Mflv_0630	Mjls_1648	Mkms_1439	Mmcs_1342	Mspyr1_04670
Mvan_0807	Mflv_0631	Mjls_1649	Mkms_1440	Mmcs_1343	Mspyr1_04680
Mvan_0808	Mflv_0632	Mjls_1650	Mkms_1441	Mmcs_1344	Mspyr1_04690
Mvan_0809	Mflv_0633	Mjls_1651	Mkms_1442	Mmcs_1418	Mspyr1_04700
Mvan_0810	Mflv_0634	Mjls_1652	Mkms_1443	Mmcs_1419	Mspyr1_04710
Mvan_0811	Mflv_0635	Mjls_1653	Mkms_1444	Mmcs_1420	Mspyr1_04720
Mvan_0812	Mflv_0636	Mjls_1654	Mkms_1445	Mmcs_1421	Mspyr1_04730
Mvan_1083	Mflv_0637	Mjls_1655	Mkms_1446	Mmcs_1422	Mspyr1_04740
Mvan_1084	Mflv_0638	Mjls_1656	Mkms_1447	Mmcs_1423	Mspyr1_04750
Mvan_1085	Mflv_0639	Mjls_1657	Mkms_1448	Mmcs_1424	Mspyr1_04760
Mvan_1086	Mflv_0640	Mjls_1658	Mkms_1449	Mmcs_1425	Mspyr1_04770
Mvan_1087	Mflv_0641	Mjls_1659	Mkms_1450	Mmcs_1426	Mspyr1_04780
Mvan_1088	Mflv_0642	Mjls_1660	Mkms_1451	Mmcs_1427	Mspyr1_04790
Mvan_1089	Mflv_0643	Mjls_1661	Mkms_1452	Mmcs_1428	Mspyr1_04800
Mvan_1090	Mflv_0644	Mjls_1662	Mkms_1453	Mmcs_1429	Mspyr1_04810
Mvan_1091	Mflv_0645	Mjls_1664	Mkms_1454	Mmcs_1430	Mspyr1_04820
Mvan_1092	Mflv_0646	Mjls_1665	Mkms_1455	Mmcs_1431	Mspyr1_04830
Mvan_1093	Mflv_0647	Mjls_1667	Mkms_1456	Mmcs_1432	Mspyr1_04840
Mvan_1094	Mflv_0648	Mjls_1669	Mkms_1457	Mmcs_1433	Mspyr1_06790
Mvan_1095	Mflv_0649	Mjls_1670	Mkms_1458	Mmcs_1434	Mspyr1_06800
Mvan_1096	Mflv_0650	Mjls_1671	Mkms_1459	Mmcs_1435	Mspyr1_06810
Mvan_1097	Mflv_0651	Mjls_1672	Mkms_1460	Mmcs_1436	Mspyr1_06820
Mvan_1098	Mflv_0652	Mjls_1673	Mkms_1461	Mmcs_1437	Mspyr1_06830
Mvan_1099	Mflv_0653	Mjls_1674	Mkms_1462	Mmcs_1438	Mspyr1_06840
Mvan_1106	Mflv_0654	Mjls_1675	Mkms_1463	Mmcs_1439	Mspyr1_06850
Mvan_1107	Mflv_0655	Mjls_1676	Mkms_1464	Mmcs_1440	Mspyr1_06860
Mvan_1108	Mflv_0662	Mjls_1677	Mkms_1465	Mmcs_1441	Mspyr1_06870
Mvan_1109	Mflv_0663	Mjls_1678	Mkms_1466	Mmcs_1442	Mspyr1_06880
Mvan_1110	Mflv_0665	Mjls_2219	Mkms_1467	Mmcs_1443	Mspyr1_08630
Mvan_1111	Mflv_0666	Mjls_2220	Mkms_1468	Mmcs_1444	Mspyr1_08640
Mvan_1112	Mflv_0667	Mjls_2221	Mkms_1469	Mmcs_1445	Mspyr1_08660
Mvan_1113	Mflv_0668	Mjls_2222	Mkms_1470	Mmcs_1446	Mspyr1_08670
Mvan_1114	Mflv_0669	Mjls_2223	Mkms_1471	Mmcs_1447	Mspyr1_08680
Mvan_1115	Mflv_0670	Mjls_2224	Mkms_1472	Mmcs_1448	Mspyr1_08690
Mvan_1117	Mflv_0671	Mjls_2225	Mkms_1473	Mmcs_1449	Mspyr1_08700
Mvan_1441	Mflv_0673	Mjls_2226	Mkms_1474	Mmcs_1450	Mspyr1_08710
Mvan_1442	Mflv_0674	Mjls_2227	Mkms_1475	Mmcs_1451	Mspyr1_08720
Mvan_1443	Mflv_0675	Mjls_2228	Mkms_1476	Mmcs_1452	Mspyr1_08730
Mvan_1444	Mflv_0676	Mjls_2229	Mkms_1477	Mmcs_1453	Mspyr1_08740
Mvan_1445	Mflv_0677	Mjls_2230	Mkms_1478	Mmcs_1454	Mspyr1_08760
Mvan_1446	Mflv_0678	Mjls_2231	Mkms_1479	Mmcs_1455	Mspyr1_08790
Mvan_1448	Mflv_0679	Mjls_2232	Mkms_1480	Mmcs_1456	Mspyr1_08800
Mvan_1449	Mflv_0680	Mjls_2233	Mkms_1481	Mmcs_1457	Mspyr1_08810
Mvan_1450	Mflv_0681	Mjls_2236	Mkms_1483	Mmcs_1458	Mspyr1_08820
Mvan_1451	Mflv_0682	Mjls_2237	Mkms_1484	Mmcs_1459	Mspyr1_08830
Mvan_1452	Mflv_0683	Mjls_2238	Mkms_1486	Mmcs_1460	Mspyr1_08840
Mvan_1453	Mflv_0684	Mjls_2239	Mkms_1487	Mmcs_1461	Mspyr1_08850
Mvan_1454	Mflv_0685	Mjls_2240	Mkms_1488	Mmcs_1462	Mspyr1_08860
Mvan_1455	Mflv_0686	Mjls_2241	Mkms_1489	Mmcs_1463	Mspyr1_08880
Mvan_1456	Mflv_0687	Mjls_2242	Mkms_1490	Mmcs_1464	Mspyr1_08890
Mvan_1457	Mflv_0688	Mjls_2243	Mkms_1491	Mmcs_1465	Mspyr1_08900
Mvan_1458	Mflv_0689	Mjls_2244	Mkms_1492	Mmcs_1466	Mspyr1_10790
Mvan_1459	Mflv_0690	Mjls_2245	Mkms_1493	Mmcs_1467	Mspyr1_10800
Mvan_1460	Mflv_0692	Mjls_2246	Mkms_1494	Mmcs_1468	Mspyr1_10810
Mvan_1461	Mflv_0693	Mjls_2247	Mkms_1495	Mmcs_1469	Mspyr1_11950
Mvan_1677	Mflv_0694	Mjls_2248	Mkms_1496	Mmcs_1470	Mspyr1_11960
Mvan_1678	Mflv_0757	Mjls_2249	Mkms_1497	Mmcs_1471	Mspyr1_11970
Mvan_1679	Mflv_0758	Mjls_2250	Mkms_1498	Mmcs_1472	Mspyr1_11980
Mvan_1680	Mflv_0759	Mjls_2251	Mkms_1499	Mmcs_1473	Mspyr1_12000
Mvan_1681	Mflv_0760	Mjls_2252	Mkms_1500	Mmcs_1474	Mspyr1_12010
Mvan_1683	Mflv_0761	Mjls_2253	Mkms_1501	Mmcs_1475	Mspyr1_12020
Mvan_1684	Mflv_0762	Mjls_2254	Mkms_1502	Mmcs_1477	Mspyr1_13710
Mvan_1685	Mflv_0763	Mjls_2255	Mkms_1503	Mmcs_1478	Mspyr1_13720
Mvan_1686	Mflv_0804	Mjls_2256	Mkms_1641	Mmcs_1479	Mspyr1_13730
Mvan_1687	Mflv_0805	Mjls_2257	Mkms_1642	Mmcs_1480	Mspyr1_13740
Mvan_1688	Mflv_0806	Mjls_2258	Mkms_1643	Mmcs_1481	Mspyr1_13760
Mvan_1689	Mflv_0807	Mjls_2259	Mkms_1644	Mmcs_1616	Mspyr1_13770
Mvan_1690	Mflv_0808	Mjls_2260	Mkms_1645	Mmcs_1617	Mspyr1_13790
Mvan_1691	Mflv_0875	Mjls_2261	Mkms_1646	Mmcs_1618	Mspyr1_13800
Mvan_1692	Mflv_0876	Mjls_2262	Mkms_1647	Mmcs_1619	Mspyr1_13810
Mvan_1693	Mflv_0877	Mjls_2263	Mkms_1648	Mmcs_1620	Mspyr1_13820
Mvan_1696	Mflv_0878	Mjls_2264	Mkms_1649	Mmcs_1621	Mspyr1_13830
Mvan_1697	Mflv_0879	Mjls_2265	Mkms_1650	Mmcs_1622	Mspyr1_13840
Mvan_1698	Mflv_0880	Mjls_2266	Mkms_1651	Mmcs_1623	Mspyr1_13850
Mvan_1699	Mflv_0881	Mjls_2267	Mkms_1652	Mmcs_1624	Mspyr1_13860
Mvan_1700	Mflv_0882	Mjls_2268	Mkms_1653	Mmcs_1625	Mspyr1_13870
Mvan_1702	Mflv_0883	Mjls_2367	Mkms_1654	Mmcs_1626	Mspyr1_13890
Mvan_1703	Mflv_0884	Mjls_2368	Mkms_1655	Mmcs_1627	Mspyr1_13900
Mvan_1705	Mflv_0885	Mjls_2370	Mkms_1656	Mmcs_1628	Mspyr1_13910
Mvan_1952	Mflv_0886	Mjls_2371	Mkms_1657	Mmcs_1629	Mspyr1_13920
Mvan_1954	Mflv_0887	Mjls_2372	Mkms_1658	Mmcs_1630	Mspyr1_13930
Mvan_1955	Mflv_0888	Mjls_2373	Mkms_1660	Mmcs_1631	Mspyr1_13940
Mvan_1956	Mflv_0889	Mjls_2374	Mkms_1661	Mmcs_1632	Mspyr1_13980
Mvan_1957	Mflv_0890	Mjls_2375	Mkms_1662	Mmcs_1634	Mspyr1_13990
Mvan_1958	Mflv_0891	Mjls_2376	Mkms_1663	Mmcs_1635	Mspyr1_14000
Mvan_1959	Mflv_0892	Mjls_2377	Mkms_1667	Mmcs_1636	Mspyr1_14010
Mvan_1960	Mflv_0893	Mjls_2378	Mkms_1668	Mmcs_1637	Mspyr1_14020
Mvan_2142	Mflv_0894	Mjls_2379	Mkms_1669	Mmcs_1638	Mspyr1_14030
Mvan_2143	Mflv_0895	Mjls_2380	Mkms_1674	Mmcs_1639	Mspyr1_14040
Mvan_2144	Mflv_0896	Mjls_2381	Mkms_1675	Mmcs_1640	Mspyr1_14050
Mvan_2145	Mflv_0897	Mjls_2382	Mkms_1676	Mmcs_1641	Mspyr1_14060
Mvan_2146	Mflv_0898	Mjls_2383	Mkms_1677	Mmcs_1642	Mspyr1_14070
Mvan_2147	Mflv_0899	Mjls_2384	Mkms_1678	Mmcs_1643	Mspyr1_14080
Mvan_2148	Mflv_0900	Mjls_2385	Mkms_1679	Mmcs_1650	Mspyr1_14090
Mvan_2149	Mflv_0901	Mjls_2386	Mkms_1680	Mmcs_1651	Mspyr1_20890
Mvan_2499	Mflv_0902	Mjls_2505	Mkms_1681	Mmcs_1652	Mspyr1_20900
Mvan_2500	Mflv_0903	Mjls_2506	Mkms_1682	Mmcs_1653	Mspyr1_20910
Mvan_2501	Mflv_0904	Mjls_2507	Mkms_1683	Mmcs_1654	Mspyr1_20920
Mvan_2502	Mflv_0905	Mjls_2650	Mkms_1684	Mmcs_1655	Mspyr1_20930
Mvan_2504	Mflv_0906	Mjls_2651	Mkms_1685	Mmcs_1656	Mspyr1_20940
Mvan_2505	Mflv_0907	Mjls_2652	Mkms_1686	Mmcs_1657	Mspyr1_20950
Mvan_2506	Mflv_0908	Mjls_2653	Mkms_1687	Mmcs_1658	Mspyr1_24990
Mvan_2507	Mflv_0909	Mjls_2654	Mkms_1688	Mmcs_1659	Mspyr1_25000
Mvan_2508	Mflv_0913	Mjls_3178	Mkms_1689	Mmcs_1660	Mspyr1_25010
Mvan_2509	Mflv_0914	Mjls_3179	Mkms_1690	Mmcs_1661	Mspyr1_25020
Mvan_2510	Mflv_0915	Mjls_3180	Mkms_1691	Mmcs_1662	Mspyr1_25030
Mvan_2511	Mflv_0916	Mjls_3181	Mkms_1692	Mmcs_1663	Mspyr1_25040
Mvan_2512	Mflv_0917	Mjls_3182	Mkms_1693	Mmcs_1664	Mspyr1_25050
Mvan_2513	Mflv_0918	Mjls_3183	Mkms_1694	Mmcs_1665	Mspyr1_25070
Mvan_2514	Mflv_0919	Mjls_3184	Mkms_1695	Mmcs_1666	Mspyr1_25080
Mvan_2515	Mflv_0920	Mjls_3185	Mkms_1696	Mmcs_1667	Mspyr1_25090
Mvan_2516	Mflv_0921	Mjls_3186	Mkms_1697	Mmcs_1668	Mspyr1_25100
Mvan_2517	Mflv_0922	Mjls_3187	Mkms_1698	Mmcs_1669	Mspyr1_25110
Mvan_3229	Mflv_0923	Mjls_3188	Mkms_1699	Mmcs_1670	Mspyr1_25120
Mvan_3230	Mflv_1968	Mjls_3189	Mkms_1700	Mmcs_1671	Mspyr1_25130
Mvan_3231	Mflv_1969	Mjls_3190	Mkms_1701	Mmcs_1672	Mspyr1_25150
Mvan_3232	Mflv_1970	Mjls_3191	Mkms_1702	Mmcs_1673	Mspyr1_25160
Mvan_3233	Mflv_1971	Mjls_3192	Mkms_1703	Mmcs_1674	Mspyr1_25180
Mvan_3234	Mflv_1972	Mjls_3193	Mkms_1704	Mmcs_1675	Mspyr1_25190
Mvan_3236	Mflv_1973	Mjls_3194	Mkms_1705	Mmcs_1676	Mspyr1_25200
Mvan_3237	Mflv_1976	Mjls_3195	Mkms_1706	Mmcs_1677	Mspyr1_25210
Mvan_3238	Mflv_1977	Mjls_3196	Mkms_1707	Mmcs_1678	Mspyr1_25220
Mvan_3239	Mflv_1978	Mjls_3197	Mkms_1708	Mmcs_1679	Mspyr1_25230
Mvan_3244	Mflv_1979	Mjls_3198	Mkms_1709	Mmcs_1680	Mspyr1_25240
Mvan_3245	Mflv_1980	Mjls_3199	Mkms_1710	Mmcs_1681	Mspyr1_25250
Mvan_3246	Mflv_1981	Mjls_3200	Mkms_1711	Mmcs_1682	Mspyr1_25260
Mvan_3247	Mflv_1982	Mjls_3201	Mkms_1712	Mmcs_1683	Mspyr1_25270
Mvan_3248	Mflv_1983	Mjls_3202	Mkms_1713	Mmcs_1684	Mspyr1_25280
Mvan_3249	Mflv_1984	Mjls_3203	Mkms_1714	Mmcs_1685	Mspyr1_25290
Mvan_3250	Mflv_1985	Mjls_3204	Mkms_1715	Mmcs_1686	Mspyr1_25310
Mvan_3251	Mflv_1986	Mjls_3205	Mkms_1716	Mmcs_1687	Mspyr1_25320
Mvan_3253	Mflv_1987	Mjls_3206	Mkms_1717	Mmcs_1688	Mspyr1_25330
Mvan_3254	Mflv_1988	Mjls_3207	Mkms_1718	Mmcs_1689	Mspyr1_25340
Mvan_3255	Mflv_1989	Mjls_3208	Mkms_1720	Mmcs_1690	Mspyr1_25350
Mvan_3256	Mflv_1990	Mjls_3209	Mkms_1721	Mmcs_1691	Mspyr1_25360
Mvan_3257	Mflv_1991	Mjls_3210	Mkms_1722	Mmcs_1693	Mspyr1_25370
Mvan_3258	Mflv_2654	Mjls_3211	Mkms_1723	Mmcs_1694	Mspyr1_25380
Mvan_3259	Mflv_2655	Mjls_3227	Mkms_1724	Mmcs_1695	Mspyr1_25390
Mvan_3260	Mflv_2656	Mjls_3228	Mkms_1725	Mmcs_1696	Mspyr1_25400
Mvan_3261	Mflv_2657	Mjls_3229	Mkms_1726	Mmcs_1697	Mspyr1_25410
Mvan_3262	Mflv_2658	Mjls_3230	Mkms_1727	Mmcs_1698	Mspyr1_25420
Mvan_3263	Mflv_2659	Mjls_3231	Mkms_1728	Mmcs_1699	Mspyr1_25430
Mvan_3264	Mflv_2660	Mjls_3232	Mkms_1729	Mmcs_1700	Mspyr1_25440
Mvan_3265	Mflv_2782	Mjls_3233	Mkms_1730	Mmcs_1701	Mspyr1_25450
Mvan_3267	Mflv_2783	Mjls_3234	Mkms_1731	Mmcs_1702	Mspyr1_25460
Mvan_3268	Mflv_2784	Mjls_3235	Mkms_1732	Mmcs_1703	Mspyr1_25470
Mvan_3269	Mflv_2785	Mjls_3236	Mkms_1733	Mmcs_1704	Mspyr1_25480
Mvan_3630	Mflv_2786	Mjls_3237	Mkms_1734	Mmcs_1705	Mspyr1_25490
Mvan_3631	Mflv_2787	Mjls_3551	Mkms_1735	Mmcs_1706	Mspyr1_25500
Mvan_3632	Mflv_2788	Mjls_3552	Mkms_1736	Mmcs_1707	Mspyr1_25510
Mvan_3633	Mflv_2789	Mjls_3553	Mkms_1737	Mmcs_1708	Mspyr1_25520
Mvan_3634	Mflv_2790	Mjls_3554	Mkms_1738	Mmcs_1709	Mspyr1_25530
Mvan_3635	Mflv_2791	Mjls_3555	Mkms_1739	Mmcs_1710	Mspyr1_25540
Mvan_3636	Mflv_2792	Mjls_3556	Mkms_1740	Mmcs_2468	Mspyr1_27530
Mvan_3637	Mflv_2793	Mjls_3557	Mkms_1741	Mmcs_2469	Mspyr1_27550
Mvan_3638	Mflv_2794	Mjls_3558	Mkms_1742	Mmcs_2470	Mspyr1_27560
Mvan_3639	Mflv_2795	Mjls_3559	Mkms_1743	Mmcs_2592	Mspyr1_27570
Mvan_3640	Mflv_2796	Mjls_3560	Mkms_1744	Mmcs_2593	Mspyr1_27580
Mvan_3641	Mflv_2797	Mjls_3644	Mkms_1745	Mmcs_2594	Mspyr1_27590
Mvan_3642	Mflv_2798	Mjls_3645	Mkms_1746	Mmcs_2595	Mspyr1_27600
Mvan_3643	Mflv_2799	Mjls_3646	Mkms_1747	Mmcs_2596	Mspyr1_29380
Mvan_3644	Mflv_2800	Mjls_3647	Mkms_1748	Mmcs_2597	Mspyr1_29390
Mvan_3646	Mflv_2801	Mjls_3648	Mkms_1749	Mmcs_2598	Mspyr1_29400
Mvan_3648	Mflv_2802	Mjls_3649	Mkms_1750	Mmcs_2599	Mspyr1_29410
Mvan_3649	Mflv_2803	Mjls_3650	Mkms_1751	Mmcs_2600	Mspyr1_29420
Mvan_3651	Mflv_2804	Mjls_3651	Mkms_1752	Mmcs_2601	Mspyr1_32410
Mvan_3652	Mflv_2805	Mjls_3652	Mkms_1753	Mmcs_2602	Mspyr1_32420
Mvan_3653	Mflv_2806	Mjls_3653	Mkms_1754	Mmcs_2603	Mspyr1_32430
Mvan_3654	Mflv_2807	Mjls_3654	Mkms_1755	Mmcs_2604	Mspyr1_32440
Mvan_3655	Mflv_2808	Mjls_3655	Mkms_2513	Mmcs_2621	Mspyr1_32450
Mvan_3656	Mflv_2809	Mjls_3656	Mkms_2514	Mmcs_2622	Mspyr1_32460
Mvan_3657	Mflv_2810	Mjls_3657	Mkms_2515	Mmcs_2623	Mspyr1_32470
Mvan_3658	Mflv_2811	Mjls_3658	Mkms_2635	Mmcs_2624	Mspyr1_37540
Mvan_3659	Mflv_2822	Mjls_3659	Mkms_2636	Mmcs_2625	Mspyr1_37550
Mvan_3660	Mflv_2823	Mjls_3660	Mkms_2646	Mmcs_2915	Mspyr1_37560
Mvan_3662	Mflv_2824	Mjls_3901	Mkms_2647	Mmcs_2916	Mspyr1_37570
Mvan_3663	Mflv_2825	Mjls_3902	Mkms_2648	Mmcs_2917	Mspyr1_37600
Mvan_3664	Mflv_2826	Mjls_3903	Mkms_2665	Mmcs_2918	Mspyr1_37610
Mvan_3665	Mflv_2827	Mjls_3904	Mkms_2666	Mmcs_2919	Mspyr1_37620
Mvan_3666	Mflv_2828	Mjls_3905	Mkms_2667	Mmcs_2920	Mspyr1_37630
Mvan_3667	Mflv_2829	Mjls_3906	Mkms_2668	Mmcs_2921	Mspyr1_37640
Mvan_3668	Mflv_2830	Mjls_3907	Mkms_2669	Mmcs_2922	Mspyr1_37650
Mvan_3669	Mflv_2831	Mjls_3908	Mkms_2959	Mmcs_2923	Mspyr1_37660
Mvan_3694	Mflv_2832	Mjls_3909	Mkms_2960	Mmcs_3108	Mspyr1_37680
Mvan_3696	Mflv_2833	Mjls_3910	Mkms_2961	Mmcs_3109	Mspyr1_37700
Mvan_3697	Mflv_2834	Mjls_3911	Mkms_2962	Mmcs_3110	Mspyr1_37710
Mvan_3698	Mflv_2835	Mjls_3912	Mkms_2963	Mmcs_3111	Mspyr1_37720
Mvan_3699	Mflv_2836	Mjls_3913	Mkms_2964	Mmcs_3112	Mspyr1_37730
Mvan_3700	Mflv_2837	Mjls_4115	Mkms_2965	Mmcs_3166	Mspyr1_37740
Mvan_3714	Mflv_2838	Mjls_4116	Mkms_2966	Mmcs_3167	Mspyr1_37750
Mvan_3715	Mflv_2839	Mjls_4117	Mkms_2967	Mmcs_3168	Mspyr1_37760
Mvan_3716	Mflv_2840	Mjls_4119	Mkms_3068	Mmcs_3169	Mspyr1_37770
Mvan_3717	Mflv_2841	Mjls_4120	Mkms_3069	Mmcs_3170	Mspyr1_37780
Mvan_3719	Mflv_2842	Mjls_4121	Mkms_3070	Mmcs_3171	Mspyr1_37790
Mvan_3720	Mflv_2843	Mjls_4162	Mkms_3071	Mmcs_3172	Mspyr1_37800
Mvan_3722	Mflv_2844	Mjls_4163	Mkms_3072	Mmcs_3173	Mspyr1_37810
Mvan_3723	Mflv_2845	Mjls_4164	Mkms_3073	Mmcs_3174	Mspyr1_37820
Mvan_3724	Mflv_2846	Mjls_4165	Mkms_3074	Mmcs_3175	Mspyr1_37830
Mvan_3725	Mflv_2847	Mjls_4166	Mkms_3075	Mmcs_3176	Mspyr1_37840
Mvan_3728	Mflv_2848	Mjls_4167	Mkms_3168	Mmcs_3177	Mspyr1_37850
Mvan_3729	Mflv_2856	Mjls_4177	Mkms_3169	Mmcs_3178	Mspyr1_37860
Mvan_3731	Mflv_2857	Mjls_4178	Mkms_3170	Mmcs_3179	Mspyr1_37870
Mvan_3732	Mflv_2858	Mjls_4179	Mkms_3171	Mmcs_3180	Mspyr1_37880
Mvan_3733	Mflv_2859	Mjls_4180	Mkms_3172	Mmcs_3181	Mspyr1_37890
Mvan_3734	Mflv_2860	Mjls_4181	Mkms_3228	Mmcs_3182	Mspyr1_37900
Mvan_3735	Mflv_2861	Mjls_4182	Mkms_3229	Mmcs_3183	Mspyr1_37910
Mvan_3736	Mflv_2862	Mjls_4183	Mkms_3230	Mmcs_3184	Mspyr1_37920
Mvan_3737	Mflv_2863	Mjls_4184	Mkms_3231	Mmcs_3185	Mspyr1_37930
Mvan_3738	Mflv_2864	Mjls_4185	Mkms_3232	Mmcs_3186	Mspyr1_37950
Mvan_3739	Mflv_2865	Mjls_4186	Mkms_3233	Mmcs_3187	Mspyr1_37960
Mvan_3740	Mflv_2866	Mjls_4187	Mkms_3234	Mmcs_3188	Mspyr1_37980
Mvan_3741	Mflv_2867	Mjls_4188	Mkms_3235	Mmcs_3189	Mspyr1_38000
Mvan_3742	Mflv_2868	Mjls_4189	Mkms_3236	Mmcs_3190	Mspyr1_38010
Mvan_3743	Mflv_2869	Mjls_4190	Mkms_3237	Mmcs_3191	Mspyr1_38020
Mvan_3744	Mflv_2870	Mjls_4191	Mkms_3238	Mmcs_3192	Mspyr1_40870
Mvan_3745	Mflv_2871	Mjls_4192	Mkms_3239	Mmcs_3193	Mspyr1_40880
Mvan_3746	Mflv_2872	Mjls_4193	Mkms_3240	Mmcs_3194	Mspyr1_40890
Mvan_3747	Mflv_2873	Mjls_4194	Mkms_3241	Mmcs_3195	Mspyr1_40900
Mvan_3748	Mflv_2874	Mjls_4195	Mkms_3242	Mmcs_3196	Mspyr1_40910
Mvan_3749	Mflv_2875	Mjls_4201	Mkms_3243	Mmcs_3197	Mspyr1_40920
Mvan_3750	Mflv_2876	Mjls_4202	Mkms_3244	Mmcs_3198	Mspyr1_40930
Mvan_3751	Mflv_2877	Mjls_4203	Mkms_3245	Mmcs_3199	Mspyr1_40940
Mvan_3798	Mflv_2878	Mjls_4204	Mkms_3246	Mmcs_3200	Mspyr1_40950
Mvan_3799	Mflv_2879	Mjls_4205	Mkms_3247	Mmcs_3201	Mspyr1_40960
Mvan_3800	Mflv_2880	Mjls_4206	Mkms_3248	Mmcs_3216	Mspyr1_40970
Mvan_3801	Mflv_2881	Mjls_4207	Mkms_3249	Mmcs_3217	Mspyr1_40990
Mvan_3896	Mflv_2882	Mjls_4429	Mkms_3250	Mmcs_3218	Mspyr1_41000
Mvan_3897	Mflv_3018	Mjls_4430	Mkms_3251	Mmcs_3219	Mspyr1_41010
Mvan_3898	Mflv_3019	Mjls_4431	Mkms_3252	Mmcs_3220	Mspyr1_41020
Mvan_3900	Mflv_3020	Mjls_4432	Mkms_3253	Mmcs_3221	Mspyr1_41030
Mvan_3901	Mflv_3021	Mjls_4433	Mkms_3254	Mmcs_3222	Mspyr1_41070
Mvan_3902	Mflv_3022	Mjls_4434	Mkms_3255	Mmcs_3223	Mspyr1_41090
Mvan_3903	Mflv_3023	Mjls_4435	Mkms_3256	Mmcs_3224	Mspyr1_41100
Mvan_3904	Mflv_3024	Mjls_4436	Mkms_3257	Mmcs_3225	Mspyr1_41130
Mvan_4362	Mflv_3025	Mjls_4437	Mkms_3258	Mmcs_3226	Mspyr1_41140
Mvan_4363	Mflv_3026	Mjls_4438	Mkms_3259	Mmcs_3515	Mspyr1_41150
Mvan_4364	Mflv_3027	Mjls_4439	Mkms_3260	Mmcs_3516	Mspyr1_41170
Mvan_4365	Mflv_3028	Mjls_4440	Mkms_3261	Mmcs_3517	Mspyr1_41180
Mvan_4366	Mflv_3029	Mjls_4445	Mkms_3262	Mmcs_3518	Mspyr1_41200
Mvan_4548	Mflv_3030	Mjls_4446	Mkms_3263	Mmcs_3519	Mspyr1_41210
Mvan_4549	Mflv_3031	Mjls_4447	Mkms_3278	Mmcs_3546	Mspyr1_41220
Mvan_4550	Mflv_3032	Mjls_4448	Mkms_3279	Mmcs_3547	Mspyr1_41230
Mvan_4551	Mflv_3033	Mjls_4449	Mkms_3280	Mmcs_3548	Mspyr1_41260
Mvan_4552	Mflv_3034	Mjls_4450	Mkms_3281	Mmcs_3549	Mspyr1_41270
Mvan_4553	Mflv_3035	Mjls_4451	Mkms_3282	Mmcs_3550	Mspyr1_41280
Mvan_4554	Mflv_3036	Mjls_4452	Mkms_3283	Mmcs_3551	Mspyr1_41300
Mvan_4555	Mflv_3176	Mjls_4453	Mkms_3284	Mmcs_3552	Mspyr1_41310
Mvan_4556	Mflv_3177	Mjls_4454	Mkms_3285	Mmcs_3553	Mspyr1_41320
Mvan_4711	Mflv_3178	Mjls_4455	Mkms_3286	Mmcs_3554	Mspyr1_41330
Mvan_4712	Mflv_3179	Mjls_4456	Mkms_3287	Mmcs_3555	Mspyr1_41340
Mvan_4714	Mflv_3180	Mjls_4457	Mkms_3288	Mmcs_3800	Mspyr1_41360
Mvan_4715	Mflv_3181	Mjls_4458	Mkms_3562	Mmcs_3801	Mspyr1_41370
Mvan_4716	Mflv_3182	Mjls_4459	Mkms_3563	Mmcs_3802	Mspyr1_41380
Mvan_4717	Mflv_3183	Mjls_4460	Mkms_3564	Mmcs_3803	Mspyr1_41390
Mvan_4718	Mflv_3184	Mjls_4461	Mkms_3565	Mmcs_3804	Mspyr1_41400
Mvan_5051	Mflv_3185	Mjls_4462	Mkms_3566	Mmcs_3805	Mspyr1_41420
Mvan_5052	Mflv_3186	Mjls_4463	Mkms_3567	Mmcs_3806	Mspyr1_41430
Mvan_5053	Mflv_3187	Mjls_4464	Mkms_3568	Mmcs_3807	Mspyr1_41440
Mvan_5054	Mflv_3188	Mjls_4465	Mkms_3569	Mmcs_3808	Mspyr1_41450
Mvan_5056	Mflv_3189	Mjls_4466	Mkms_3570	Mmcs_3809	Mspyr1_41470
Mvan_5057	Mflv_3190	Mjls_4467	Mkms_3571	Mmcs_3810	Mspyr1_41480
Mvan_5058	Mflv_3191	Mjls_4469	Mkms_3572	Mmcs_3811	Mspyr1_41490
Mvan_5059	Mflv_3192	Mjls_4470	Mkms_3587	Mmcs_3812	Mspyr1_41510
Mvan_5060	Mflv_3193	Mjls_4471	Mkms_3588	Mmcs_3813	Mspyr1_41520
Mvan_5402	Mflv_3194	Mjls_4472	Mkms_3589	Mmcs_3814	Mspyr1_41530
Mvan_5403	Mflv_3195	Mjls_4473	Mkms_3590	Mmcs_3815	Mspyr1_41550
Mvan_5404	Mflv_3196	Mjls_4474	Mkms_3591	Mmcs_3816	Mspyr1_41570
Mvan_5405	Mflv_3197	Mjls_4475	Mkms_3592	Mmcs_3818	Mspyr1_41580
Mvan_5406	Mflv_3198	Mjls_4476	Mkms_3619	Mmcs_4032	Mspyr1_41600
Mvan_5408	Mflv_3199	Mjls_4477	Mkms_3620	Mmcs_4033	Mspyr1_41610
Mvan_5409	Mflv_3200	Mjls_4478	Mkms_3621	Mmcs_4034	Mspyr1_41630
Mvan_5410	Mflv_3201	Mjls_4479	Mkms_3622	Mmcs_4035	Mspyr1_41640
Mvan_5411	Mflv_3202	Mjls_4480	Mkms_3623	Mmcs_4036	Mspyr1_41650
Mvan_5412	Mflv_3203	Mjls_4481	Mkms_3624	Mmcs_4037	Mspyr1_41670
Mvan_5413	Mflv_3204	Mjls_4482	Mkms_3625	Mmcs_4038	Mspyr1_41680
Mvan_5414	Mflv_3205	Mjls_4483	Mkms_3626	Mmcs_4039	Mspyr1_41710
Mvan_5415	Mflv_3206	Mjls_4484	Mkms_3627	Mmcs_4040	Mspyr1_41730
Mvan_5416	Mflv_3207	Mjls_4485	Mkms_3628	Mmcs_4041	Mspyr1_41740
Mvan_5930	Mflv_3208	Mjls_4486	Mkms_3873	Mmcs_4042	Mspyr1_41750
Mvan_5931	Mflv_3209	Mjls_4488	Mkms_3874	Mmcs_4043	Mspyr1_41760
Mvan_5932	Mflv_3210	Mjls_4489	Mkms_3875	Mmcs_4159	Mspyr1_41770
Mvan_5933	Mflv_3211	Mjls_4490	Mkms_3876	Mmcs_4160	Mspyr1_41800
Mvan_5934	Mflv_3212	Mjls_4491	Mkms_3877	Mmcs_4161	Mspyr1_41810
Mvan_5946	Mflv_3213	Mjls_4492	Mkms_3878	Mmcs_4162	Mspyr1_41820
Mvan_5947	Mflv_3214	Mjls_4493	Mkms_3879	Mmcs_4163	Mspyr1_41830
Mvan_5948	Mflv_3215	Mjls_4494	Mkms_3880	Mmcs_4164	Mspyr1_41840
Mvan_5949	Mflv_3216	Mjls_4495	Mkms_3881	Mmcs_4165	Mspyr1_41850
Mvan_5950	Mflv_3217	Mjls_4496	Mkms_3882	Mmcs_4166	Mspyr1_41860
Mvan_5951	Mflv_3218	Mjls_4497	Mkms_3883	Mmcs_4167	Mspyr1_42620
Mvan_5952	Mflv_3219	Mjls_4498	Mkms_3884	Mmcs_4203	Mspyr1_42630
Mvan_5953	Mflv_3220	Mjls_4499	Mkms_3885	Mmcs_4204	Mspyr1_42650
Mvan_5954	Mflv_3221	Mjls_4500	Mkms_3886	Mmcs_4205	Mspyr1_42660
Mvan_5955	Mflv_3222	Mjls_4501	Mkms_3887	Mmcs_4206	Mspyr1_42670
Mvan_5957	Mflv_3223	Mjls_4502	Mkms_3888	Mmcs_4207	Mspyr1_42680
Mvan_5958	Mflv_3224	Mjls_4503	Mkms_3889	Mmcs_4208	Mspyr1_42690
Mvan_5959	Mflv_3225	Mjls_4504	Mkms_3890	Mmcs_4209	Mspyr1_42700
Mvan_5960	Mflv_3226	Mjls_4505	Mkms_4107	Mmcs_4210	Mspyr1_42720
Mvan_5961	Mflv_3227	Mjls_4506	Mkms_4108	Mmcs_4211	Mspyr1_46010
Mvan_5962	Mflv_3228	Mjls_4507	Mkms_4109	Mmcs_4212	Mspyr1_46020
Mvan_5963	Mflv_3229	Mjls_4508	Mkms_4110	Mmcs_4213	Mspyr1_46030
Mvan_5964	Mflv_3230	Mjls_4509	Mkms_4111	Mmcs_4664	Mspyr1_46040
Mvan_5965	Mflv_3594	Mjls_4510	Mkms_4112	Mmcs_4665	Mspyr1_46050
Mvan_5966	Mflv_3595	Mjls_4511	Mkms_4113	Mmcs_4666	Mspyr1_46060
Mvan_5967	Mflv_3596	Mjls_4512	Mkms_4114	Mmcs_4667	Mspyr1_46070
Mvan_5969	Mflv_3597	Mjls_4513	Mkms_4115	Mmcs_4668	Mspyr1_46080
Mvan_5970	Mflv_3598	Mjls_4514	Mkms_4116	Mmcs_4669	Mspyr1_46250
Mvan_5971	Mflv_3885	Mjls_4515	Mkms_4117	Mmcs_4670	Mspyr1_46260
Mvan_5972	Mflv_3886	Mjls_4516	Mkms_4118	Mmcs_4671	Mspyr1_46270
Mvan_5973	Mflv_3887	Mjls_4517	Mkms_4242	Mmcs_4827	Mspyr1_46280
Mvan_5998	Mflv_3888	Mjls_4518	Mkms_4243	Mmcs_4828	Mspyr1_46290
Mvan_5999	Mflv_3889	Mjls_4519	Mkms_4244	Mmcs_4829	Mspyr1_46300
Mvan_6000	Mflv_3890	Mjls_4520	Mkms_4245	Mmcs_4830	Mspyr1_46310
Mvan_6001	Mflv_3891	Mjls_4521	Mkms_4246	Mmcs_4831	Mspyr1_46320
Mvan_6002	Mflv_3892	Mjls_4522	Mkms_4247	Mmcs_4832	Mspyr1_46330
Mvan_6003	Mflv_3893	Mjls_4523	Mkms_4248	Mmcs_4833	Mspyr1_46340
Mvan_6004	Mflv_3894	Mjls_4524	Mkms_4249	Mmcs_4834	Mspyr1_46370
Mvan_6005	Mflv_3895	Mjls_4525	Mkms_4250	Mmcs_4835	Mspyr1_46380
Mvan_6006	Mflv_3896	Mjls_4526	Mkms_4251	Mmcs_4836	Mspyr1_46390
Mvan_6007	Mflv_3897	Mjls_4527	Mkms_4269	Mmcs_4837	Mspyr1_46400
Mvan_6019	Mflv_3898	Mjls_4528	Mkms_4270	Mmcs_4838	Mspyr1_46410
Mvan_6020	Mflv_3899	Mjls_4529	Mkms_4271	Mmcs_4839	Mspyr1_46420
Mvan_6021	Mflv_3900	Mjls_4530	Mkms_4272	Mmcs_4840	Mspyr1_46430
Mvan_6022	Mflv_3901	Mjls_4531	Mkms_4273	Mmcs_4841	Mspyr1_46450
Mvan_6023	Mflv_3902	Mjls_4532	Mkms_4274	Mmcs_4842	Mspyr1_46470
Mvan_6024	Mflv_4579	Mjls_4533	Mkms_4275	Mmcs_4843	Mspyr1_46480
Mvan_R0007	Mflv_4580	Mjls_4534	Mkms_4276	Mmcs_4844	Mspyr1_46500
Mvan_R0031	Mflv_4581	Mjls_4535	Mkms_4277	Mmcs_4845	Mspyr1_46510
	Mflv_4582	Mjls_4536	Mkms_4278	Mmcs_R0009	Mspyr1_46520
	Mflv_4583	Mjls_4537	Mkms_4279	Mmcs_R0028	Mspyr1_46540
	Mflv_4584	Mjls_4538	Mkms_4752	Mmcs_R0054	Mspyr1_46550
	Mflv_4585	Mjls_4539	Mkms_4753		Mspyr1_46570
	Mflv_4586	Mjls_4540	Mkms_4754		Mspyr1_46580
	Mflv_4587	Mjls_4541	Mkms_4756		Mspyr1_52420
	Mflv_4588	Mjls_4544	Mkms_4915		Mspyr1_52430
	Mflv_4589	Mjls_4545	Mkms_4916		Mspyr1_52440
	Mflv_4590	Mjls_4546	Mkms_4917		Mspyr1_52450
	Mflv_4591	Mjls_4547	Mkms_4918		Mspyr1_52460
	Mflv_4592	Mjls_4548	Mkms_4919		Mspyr1_52470
	Mflv_4593	Mjls_4549	Mkms_4920		Mspyr1_52480
	Mflv_4594	Mjls_4551	Mkms_4921		Mspyr1_52490
	Mflv_4595	Mjls_4552	Mkms_4922		Mspyr1_52500
	Mflv_4596	Mjls_4553	Mkms_4923		Mspyr1_52510
	Mflv_4599	Mjls_4554	Mkms_4924		Mspyr1_52520
	Mflv_4600	Mjls_4555	Mkms_4925		Mspyr1_52530
	Mflv_4601	Mjls_4556	Mkms_4926		Mspyr1_52570
	Mflv_4602	Mjls_4557	Mkms_4927		Mspyr1_52580
	Mflv_4603	Mjls_4558	Mkms_4928		Mspyr1_52590
	Mflv_4604	Mjls_4559	Mkms_4929		Mspyr1_52600
	Mflv_4605	Mjls_4560	Mkms_4930		Mspyr1_52610
	Mflv_4606	Mjls_4561	Mkms_4931		Mspyr1_52620
	Mflv_4607	Mjls_4562	Mkms_4932		Mspyr1_52630
	Mflv_4608	Mjls_4563	Mkms_4933		Mspyr1_52640
	Mflv_4609	Mjls_4564	Mkms_R0003		Mspyr1_52660
	Mflv_4610	Mjls_4565	Mkms_R0008		Mspyr1_52670
	Mflv_4611	Mjls_4566	Mkms_R0025		Mspyr1_52680
	Mflv_4616	Mjls_4567			Mspyr1_52690
	Mflv_4617	Mjls_4568			Mspyr1_52700
	Mflv_4618	Mjls_4569			Mspyr1_52710
	Mflv_4619	Mjls_4570			Mspyr1_52720
	Mflv_4620	Mjls_4571			Mspyr1_52730
	Mflv_4621	Mjls_4572			Mspyr1_52740
	Mflv_4622	Mjls_4575			Mspyr1_52750
	Mflv_4623	Mjls_4576			Mspyr1_52760
	Mflv_4624	Mjls_4577			Mspyr1_52770
	Mflv_4625	Mjls_4578			Mspyr1_52780
	Mflv_4626	Mjls_4579			Mspyr1_52790
	Mflv_4627	Mjls_4580			Mspyr1_52890
	Mflv_4628	Mjls_4581			Mspyr1_52900
	Mflv_4629	Mjls_4582			Mspyr1_52910
	Mflv_4630	Mjls_4583			Mspyr1_52920
	Mflv_4631	Mjls_4584			Mspyr1_52930
	Mflv_4632	Mjls_4585			Mspyr1_52940
	Mflv_4633	Mjls_4586			Mspyr1_52950
	Mflv_4634	Mjls_4592			Mspyr1_52960
	Mflv_4635	Mjls_4593			Mspyr1_52970
	Mflv_4636	Mjls_4594
	Mflv_4637	Mjls_4595
	Mflv_4638	Mjls_4596
	Mflv_4639	Mjls_4597
	Mflv_4640	Mjls_4598
	Mflv_4641	Mjls_5049
	Mflv_4642	Mjls_5050
	Mflv_4643	Mjls_5051
	Mflv_4644	Mjls_5052
	Mflv_4645	Mjls_5053
	Mflv_4646	Mjls_5054
	Mflv_4647	Mjls_5055
	Mflv_4648	Mjls_5283
	Mflv_4649	Mjls_5293
	Mflv_4749	Mjls_5294
	Mflv_4750	Mjls_5295
	Mflv_4751	Mjls_5296
	Mflv_4752	Mjls_5297
	Mflv_4753	Mjls_5298
	Mflv_4754	Mjls_5299
	Mflv_4755	Mjls_5300
	Mflv_4756	Mjls_5301
	Mflv_4757	Mjls_R0014
	Mflv_4768	Mjls_R0015
	Mflv_4769	Mjls_R0016
	Mflv_4770	Mjls_R0017
	Mflv_4771	Mjls_R0025
	Mflv_4772	Mjls_R0033
	Mflv_4773	Mjls_R0034
	Mflv_4774	Mjls_R0040
	Mflv_4775
	Mflv_4776
	Mflv_4855
	Mflv_4856
	Mflv_4857
	Mflv_5200
	Mflv_5201
	Mflv_5202
	Mflv_5203
	Mflv_5204
	Mflv_5205
	Mflv_5207
	Mflv_5208
	Mflv_R0002
	Mflv_R0021
	Mflv_R0034
	Mflv_R0036
	Mflv_R0043
	Mflv_R0044
	Mflv_R0045
	Mflv_R0046

## Sheet: Table S7
Table S7. List of 754 proteins contributing to the core-genome from a total of 3,533 genes.
M. vanbaalenii PYR-1(111)	M. gilvum PYR-GCK(128)	Mycobacterium sp. JLS (118)	Mycobacterium sp. KMS (118)	Mycobacterium sp. MCS (145)	M. gilvum SPYR1(134)	6PAH_HGT_CORE (267)
Mvan_0083	Mflv_0298	Mjls_0955	Mkms_0025	Mmcs_0374	Mspyr1_00690	Mvan_0025
Mvan_0320	Mflv_0520	Mjls_0956	Mkms_0026	Mmcs_0376	Mspyr1_00730	Mvan_0026
Mvan_0321	Mflv_0521	Mjls_0965	Mkms_0027	Mmcs_0377	Mspyr1_01290	Mvan_0027
Mvan_0322	Mflv_0522	Mjls_0966	Mkms_0028	Mmcs_0378	Mspyr1_01300	Mvan_0028
Mvan_0323	Mflv_0523	Mjls_1421	Mkms_0029	Mmcs_0379	Mspyr1_01310	Mvan_0029
Mvan_0461	Mflv_0525	Mjls_1422	Mkms_0816	Mmcs_0380	Mspyr1_01380	Mvan_0040
Mvan_0462	Mflv_0526	Mjls_1423	Mkms_0817	Mmcs_0381	Mspyr1_01390	Mvan_0083
Mvan_0463	Mflv_0527	Mjls_1434	Mkms_0862	Mmcs_0802	Mspyr1_01400	Mvan_0089
Mvan_0464	Mflv_0528	Mjls_1439	Mkms_0864	Mmcs_0845	Mspyr1_01410	Mvan_0144
Mvan_0466	Mflv_0529	Mjls_1442	Mkms_0935	Mmcs_0847	Mspyr1_01430	Mvan_0146
Mvan_0467	Mflv_0530	Mjls_1590	Mkms_0936	Mmcs_0918	Mspyr1_01450	Mvan_0147
Mvan_0468	Mflv_0531	Mjls_1591	Mkms_0937	Mmcs_0919	Mspyr1_01470	Mvan_0148
Mvan_0469	Mflv_0532	Mjls_1593	Mkms_0938	Mmcs_0920	Mspyr1_01480	Mvan_0149
Mvan_0471	Mflv_0533	Mjls_1594	Mkms_0939	Mmcs_0921	Mspyr1_01490	Mvan_0152
Mvan_0472	Mflv_0536	Mjls_1595	Mkms_0940	Mmcs_0922	Mspyr1_01500	Mvan_0153
Mvan_0484	Mflv_0537	Mjls_1596	Mkms_0941	Mmcs_0923	Mspyr1_01510	Mvan_0154
Mvan_0485	Mflv_0538	Mjls_1598	Mkms_0947	Mmcs_0924	Mspyr1_01540	Mvan_0158
Mvan_0486	Mflv_0539	Mjls_1599	Mkms_0948	Mmcs_0929	Mspyr1_01550	Mvan_0312
Mvan_0488	Mflv_0540	Mjls_1601	Mkms_0950	Mmcs_0930	Mspyr1_01560	Mvan_0313
Mvan_0500	Mflv_0541	Mjls_1602	Mkms_0964	Mmcs_0931	Mspyr1_01570	Mvan_0314
Mvan_0501	Mflv_0542	Mjls_1603	Mkms_0965	Mmcs_0932	Mspyr1_01770	Mvan_0315
Mvan_0515	Mflv_0543	Mjls_1604	Mkms_0969	Mmcs_0946	Mspyr1_01780	Mvan_0316
Mvan_0516	Mflv_0544	Mjls_1605	Mkms_1136	Mmcs_0947	Mspyr1_01790	Mvan_0319
Mvan_0517	Mflv_0545	Mjls_1607	Mkms_1141	Mmcs_0951	Mspyr1_01800	Mvan_0320
Mvan_0518	Mflv_0547	Mjls_1608	Mkms_1145	Mmcs_1032	Mspyr1_01810	Mvan_0321
Mvan_0519	Mflv_0548	Mjls_1609	Mkms_1456	Mmcs_1033	Mspyr1_01820	Mvan_0322
Mvan_0520	Mflv_0549	Mjls_1632	Mkms_1457	Mmcs_1034	Mspyr1_01830	Mvan_0323
Mvan_0521	Mflv_0550	Mjls_1633	Mkms_1461	Mmcs_1038	Mspyr1_01840	Mvan_0415
Mvan_0522	Mflv_0551	Mjls_1634	Mkms_1462	Mmcs_1039	Mspyr1_01850	Mvan_0417
Mvan_0523	Mflv_0552	Mjls_1635	Mkms_1463	Mmcs_1119	Mspyr1_01860	Mvan_0418
Mvan_0524	Mflv_0553	Mjls_1636	Mkms_1470	Mmcs_1124	Mspyr1_01870	Mvan_0419
Mvan_0525	Mflv_0554	Mjls_1637	Mkms_1483	Mmcs_1128	Mspyr1_01880	Mvan_0420
Mvan_0526	Mflv_0555	Mjls_1638	Mkms_1645	Mmcs_1433	Mspyr1_01890	Mvan_0421
Mvan_0527	Mflv_0556	Mjls_1639	Mkms_1646	Mmcs_1438	Mspyr1_01900	Mvan_0422
Mvan_0528	Mflv_0557	Mjls_1640	Mkms_1647	Mmcs_1439	Mspyr1_01910	Mvan_0446
Mvan_0529	Mflv_0558	Mjls_1641	Mkms_1648	Mmcs_1440	Mspyr1_01920	Mvan_0461
Mvan_0530	Mflv_0559	Mjls_1642	Mkms_1650	Mmcs_1441	Mspyr1_01930	Mvan_0462
Mvan_0531	Mflv_0560	Mjls_1643	Mkms_1651	Mmcs_1442	Mspyr1_01940	Mvan_0463
Mvan_0532	Mflv_0561	Mjls_1644	Mkms_1652	Mmcs_1443	Mspyr1_01950	Mvan_0464
Mvan_0533	Mflv_0562	Mjls_1645	Mkms_1653	Mmcs_1444	Mspyr1_01960	Mvan_0466
Mvan_0534	Mflv_0563	Mjls_1646	Mkms_1654	Mmcs_1445	Mspyr1_01980	Mvan_0467
Mvan_0535	Mflv_0566	Mjls_1647	Mkms_1655	Mmcs_1446	Mspyr1_01990	Mvan_0468
Mvan_0536	Mflv_0567	Mjls_1648	Mkms_1656	Mmcs_1447	Mspyr1_02000	Mvan_0469
Mvan_0537	Mflv_0569	Mjls_1649	Mkms_1657	Mmcs_1448	Mspyr1_02010	Mvan_0471
Mvan_0538	Mflv_0570	Mjls_1650	Mkms_1658	Mmcs_1452	Mspyr1_02020	Mvan_0472
Mvan_0539	Mflv_0571	Mjls_1651	Mkms_1675	Mmcs_1456	Mspyr1_02030	Mvan_0483
Mvan_0540	Mflv_0572	Mjls_1652	Mkms_1676	Mmcs_1464	Mspyr1_02040	Mvan_0484
Mvan_0541	Mflv_0585	Mjls_1653	Mkms_1678	Mmcs_1620	Mspyr1_02060	Mvan_0485
Mvan_0542	Mflv_0586	Mjls_1654	Mkms_1679	Mmcs_1621	Mspyr1_02070	Mvan_0486
Mvan_0543	Mflv_0588	Mjls_1655	Mkms_1680	Mmcs_1622	Mspyr1_02180	Mvan_0488
Mvan_0544	Mflv_0589	Mjls_1656	Mkms_1681	Mmcs_1623	Mspyr1_02220	Mvan_0489
Mvan_0545	Mflv_0590	Mjls_1657	Mkms_1682	Mmcs_1624	Mspyr1_02230	Mvan_0492
Mvan_0546	Mflv_0592	Mjls_1658	Mkms_1683	Mmcs_1625	Mspyr1_02260	Mvan_0493
Mvan_0547	Mflv_0596	Mjls_1660	Mkms_1684	Mmcs_1626	Mspyr1_02270	Mvan_0495
Mvan_0557	Mflv_0599	Mjls_1661	Mkms_1685	Mmcs_1627	Mspyr1_02280	Mvan_0498
Mvan_0575	Mflv_0600	Mjls_1669	Mkms_1686	Mmcs_1628	Mspyr1_02290	Mvan_0500
Mvan_0576	Mflv_0616	Mjls_1670	Mkms_1691	Mmcs_1629	Mspyr1_02300	Mvan_0501
Mvan_0578	Mflv_0628	Mjls_1673	Mkms_1692	Mmcs_1630	Mspyr1_02310	Mvan_0515
Mvan_0589	Mflv_0641	Mjls_1674	Mkms_1693	Mmcs_1631	Mspyr1_02320	Mvan_0516
Mvan_0590	Mflv_0642	Mjls_1675	Mkms_1695	Mmcs_1632	Mspyr1_02330	Mvan_0517
Mvan_0804	Mflv_0643	Mjls_1676	Mkms_1699	Mmcs_1634	Mspyr1_02340	Mvan_0518
Mvan_0805	Mflv_0645	Mjls_1677	Mkms_1710	Mmcs_1635	Mspyr1_02360	Mvan_0519
Mvan_0806	Mflv_0646	Mjls_1678	Mkms_1711	Mmcs_1636	Mspyr1_02370	Mvan_0520
Mvan_0807	Mflv_0647	Mjls_2222	Mkms_1712	Mmcs_1637	Mspyr1_02380	Mvan_0521
Mvan_0808	Mflv_0648	Mjls_2223	Mkms_1713	Mmcs_1642	Mspyr1_02390	Mvan_0522
Mvan_0809	Mflv_0649	Mjls_2232	Mkms_1714	Mmcs_1643	Mspyr1_02400	Mvan_0523
Mvan_0810	Mflv_0650	Mjls_2237	Mkms_1716	Mmcs_1650	Mspyr1_02430	Mvan_0524
Mvan_0811	Mflv_0651	Mjls_2239	Mkms_1717	Mmcs_1654	Mspyr1_02440	Mvan_0525
Mvan_0812	Mflv_0652	Mjls_2383	Mkms_1723	Mmcs_1655	Mspyr1_02450	Mvan_0526
Mvan_1095	Mflv_0654	Mjls_2384	Mkms_1724	Mmcs_1656	Mspyr1_02520	Mvan_0527
Mvan_1111	Mflv_0655	Mjls_2385	Mkms_1725	Mmcs_1657	Mspyr1_02580	Mvan_0528
Mvan_1442	Mflv_0684	Mjls_2386	Mkms_1726	Mmcs_1658	Mspyr1_02590	Mvan_0529
Mvan_1443	Mflv_0685	Mjls_3190	Mkms_1727	Mmcs_1659	Mspyr1_02600	Mvan_0530
Mvan_1445	Mflv_0687	Mjls_3191	Mkms_1728	Mmcs_1660	Mspyr1_02610	Mvan_0531
Mvan_1677	Mflv_0758	Mjls_3200	Mkms_1729	Mmcs_1661	Mspyr1_02620	Mvan_0532
Mvan_1680	Mflv_0762	Mjls_3205	Mkms_1730	Mmcs_1662	Mspyr1_04830	Mvan_0533
Mvan_1681	Mflv_0806	Mjls_3552	Mkms_1731	Mmcs_1663	Mspyr1_04840	Mvan_0534
Mvan_1702	Mflv_0807	Mjls_3553	Mkms_1733	Mmcs_1664	Mspyr1_06790	Mvan_0535
Mvan_1703	Mflv_0808	Mjls_3554	Mkms_1734	Mmcs_1666	Mspyr1_06800	Mvan_0536
Mvan_1705	Mflv_0875	Mjls_3555	Mkms_1735	Mmcs_1667	Mspyr1_06810	Mvan_0537
Mvan_1952	Mflv_0876	Mjls_3556	Mkms_2635	Mmcs_1668	Mspyr1_06820	Mvan_0538
Mvan_2142	Mflv_0877	Mjls_3557	Mkms_2636	Mmcs_1669	Mspyr1_06830	Mvan_0539
Mvan_2143	Mflv_0893	Mjls_3558	Mkms_2646	Mmcs_1671	Mspyr1_06840	Mvan_0540
Mvan_2149	Mflv_0898	Mjls_3559	Mkms_3241	Mmcs_1672	Mspyr1_06850	Mvan_0541
Mvan_2504	Mflv_0899	Mjls_3560	Mkms_3258	Mmcs_1673	Mspyr1_06860	Mvan_0542
Mvan_2506	Mflv_0900	Mjls_3644	Mkms_3261	Mmcs_1674	Mspyr1_06870	Mvan_0543
Mvan_3648	Mflv_1969	Mjls_3645	Mkms_3262	Mmcs_1675	Mspyr1_06880	Mvan_0544
Mvan_3651	Mflv_1971	Mjls_3646	Mkms_3283	Mmcs_1676	Mspyr1_13730	Mvan_0545
Mvan_3652	Mflv_1988	Mjls_3656	Mkms_3284	Mmcs_1677	Mspyr1_13810	Mvan_0546
Mvan_3653	Mflv_1991	Mjls_3657	Mkms_3570	Mmcs_1679	Mspyr1_13920	Mvan_0547
Mvan_3654	Mflv_2654	Mjls_3658	Mkms_3620	Mmcs_1680	Mspyr1_13930	Mvan_0557
Mvan_3655	Mflv_2655	Mjls_3659	Mkms_3621	Mmcs_1681	Mspyr1_13940	Mvan_0558
Mvan_3656	Mflv_2656	Mjls_3660	Mkms_3622	Mmcs_1682	Mspyr1_13990	Mvan_0559
Mvan_3749	Mflv_2657	Mjls_4163	Mkms_3623	Mmcs_1683	Mspyr1_14000	Mvan_0560
Mvan_3750	Mflv_2658	Mjls_4437	Mkms_3624	Mmcs_1684	Mspyr1_14010	Mvan_0561
Mvan_3751	Mflv_2659	Mjls_4440	Mkms_3625	Mmcs_1685	Mspyr1_14020	Mvan_0562
Mvan_4548	Mflv_2782	Mjls_4462	Mkms_3626	Mmcs_1689	Mspyr1_14030	Mvan_0563
Mvan_4552	Mflv_2783	Mjls_4515	Mkms_3627	Mmcs_1690	Mspyr1_20890	Mvan_0564
Mvan_4553	Mflv_2784	Mjls_4555	Mkms_3628	Mmcs_1695	Mspyr1_20900	Mvan_0565
Mvan_4556	Mflv_2837	Mjls_4556	Mkms_4107	Mmcs_1696	Mspyr1_20910	Mvan_0567
Mvan_4711	Mflv_3025	Mjls_4557	Mkms_4108	Mmcs_1697	Mspyr1_20920	Mvan_0568
Mvan_5051	Mflv_3026	Mjls_4558	Mkms_4109	Mmcs_1698	Mspyr1_20930	Mvan_0569
Mvan_5052	Mflv_3176	Mjls_4559	Mkms_4114	Mmcs_1699	Mspyr1_20940	Mvan_0575
Mvan_5054	Mflv_3188	Mjls_4560	Mkms_4115	Mmcs_1700	Mspyr1_25240	Mvan_0576
Mvan_5056	Mflv_3195	Mjls_4561	Mkms_4117	Mmcs_1701	Mspyr1_25500	Mvan_0578
Mvan_5402	Mflv_3227	Mjls_4562	Mkms_4118	Mmcs_1702	Mspyr1_25510	Mvan_0589
Mvan_5405	Mflv_3594	Mjls_4563	Mkms_4242	Mmcs_1703	Mspyr1_27530	Mvan_0590
Mvan_5406	Mflv_3595	Mjls_4564	Mkms_4245	Mmcs_1705	Mspyr1_27600	Mvan_0598
Mvan_5959	Mflv_3597	Mjls_4566	Mkms_4246	Mmcs_1706	Mspyr1_29380	Mvan_0604
Mvan_5972	Mflv_3598	Mjls_4567	Mkms_4248	Mmcs_1707	Mspyr1_29390	Mvan_0797
Mvan_5973	Mflv_4579	Mjls_4584	Mkms_4251	Mmcs_2592	Mspyr1_29410	Mvan_0804
	Mflv_4580	Mjls_4585	Mkms_4276	Mmcs_2601	Mspyr1_29420	Mvan_0805
	Mflv_4581	Mjls_4586	Mkms_4279	Mmcs_2602	Mspyr1_37540	Mvan_0806
	Mflv_4582	Mjls_4592	Mkms_4925	Mmcs_3179	Mspyr1_37610	Mvan_0807
	Mflv_4583	Mjls_4593	Mkms_4926	Mmcs_3196	Mspyr1_37620	Mvan_0808
	Mflv_4629	Mjls_4594	Mkms_4927	Mmcs_3199	Mspyr1_37700	Mvan_0809
	Mflv_4630	Mjls_4595	Mkms_4928	Mmcs_3200	Mspyr1_38010	Mvan_0810
	Mflv_4632	Mjls_5283	Mkms_4929	Mmcs_3221	Mspyr1_38020	Mvan_0811
	Mflv_4749			Mmcs_3222	Mspyr1_40870	Mvan_0812
	Mflv_4750			Mmcs_3547	Mspyr1_40880	Mvan_0813
	Mflv_4751			Mmcs_3548	Mspyr1_40890	Mvan_0859
	Mflv_4755			Mmcs_3549	Mspyr1_41800	Mvan_0862
	Mflv_4757			Mmcs_3550	Mspyr1_41810	Mvan_1012
	Mflv_4771			Mmcs_3551	Mspyr1_41830	Mvan_1013
	Mflv_4772			Mmcs_3552	Mspyr1_41840	Mvan_1095
	Mflv_4774			Mmcs_3553	Mspyr1_41850	Mvan_1100
	Mflv_4775			Mmcs_3554	Mspyr1_42620	Mvan_1111
	Mflv_4776			Mmcs_3555	Mspyr1_46010	Mvan_1141
				Mmcs_3818	Mspyr1_46280	Mvan_1190
				Mmcs_4032	Mspyr1_52440	Mvan_1230
				Mmcs_4033	Mspyr1_52450	Mvan_1231
				Mmcs_4034	Mspyr1_52670	Mvan_1232
				Mmcs_4039	Mspyr1_52680	Mvan_1233
				Mmcs_4040	Mspyr1_52970	Mvan_1234
				Mmcs_4042		Mvan_1235
				Mmcs_4043		Mvan_1236
				Mmcs_4167		Mvan_1239
				Mmcs_4210		Mvan_1339
				Mmcs_4213		Mvan_1340
				Mmcs_4827		Mvan_1341
				Mmcs_4837		Mvan_1442
				Mmcs_4838		Mvan_1443
				Mmcs_4839		Mvan_1445
				Mmcs_4840		Mvan_1464
				Mmcs_4841		Mvan_1520
						Mvan_1575
						Mvan_1674
						Mvan_1676
						Mvan_1677
						Mvan_1680
						Mvan_1681
						Mvan_1702
						Mvan_1703
						Mvan_1705
						Mvan_1706
						Mvan_1707
						Mvan_1787
						Mvan_1788
						Mvan_1789
						Mvan_1833
						Mvan_1834
						Mvan_1861
						Mvan_1945
						Mvan_1950
						Mvan_1951
						Mvan_1952
						Mvan_2031
						Mvan_2142
						Mvan_2143
						Mvan_2149
						Mvan_2504
						Mvan_2506
						Mvan_2638
						Mvan_2639
						Mvan_2818
						Mvan_2819
						Mvan_2820
						Mvan_2821
						Mvan_2923
						Mvan_2924
						Mvan_2925
						Mvan_3019
						Mvan_3175
						Mvan_3178
						Mvan_3222
						Mvan_3376
						Mvan_3496
						Mvan_3497
						Mvan_3498
						Mvan_3648
						Mvan_3651
						Mvan_3652
						Mvan_3653
						Mvan_3654
						Mvan_3655
						Mvan_3656
						Mvan_3683
						Mvan_3749
						Mvan_3750
						Mvan_3751
						Mvan_3795
						Mvan_3906
						Mvan_3919
						Mvan_3920
						Mvan_3922
						Mvan_3923
						Mvan_3924
						Mvan_3925
						Mvan_3943
						Mvan_3944
						Mvan_3945
						Mvan_3946
						Mvan_3947
						Mvan_3948
						Mvan_4099
						Mvan_4100
						Mvan_4102
						Mvan_4119
						Mvan_4120
						Mvan_4122
						Mvan_4123
						Mvan_4124
						Mvan_4253
						Mvan_4449
						Mvan_4533
						Mvan_4534
						Mvan_4535
						Mvan_4539
						Mvan_4540
						Mvan_4541
						Mvan_4548
						Mvan_4552
						Mvan_4553
						Mvan_4556
						Mvan_4597
						Mvan_4683
						Mvan_4696
						Mvan_4699
						Mvan_4743
						Mvan_4745
						Mvan_4767
						Mvan_4826
						Mvan_5127
						Mvan_5444
						Mvan_5542
						Mvan_5855
						Mvan_5856
						Mvan_5857
						Mvan_5910
						Mvan_5911
						Mvan_5912
						Mvan_5923
						Mvan_5924
						Mvan_6031
						Mvan_6032
						Mvan_6033
						Mvan_4711
						Mvan_5051
						Mvan_5052
						Mvan_5054
						Mvan_5056
						Mvan_5402
						Mvan_5405
						Mvan_5406
						Mvan_5959
						Mvan_5972
						Mvan_5973

## Sheet: Table S8
Table S8. List of 2,124 proteins contributing to the dispensable genome from a total of 5,999 genes.
M. vanbaalenii PYR-1(326)	M. gilvum PYR-GCK(408)	Mycobacterium sp. JLS (397)	Mycobacterium sp. KMS (347)	Mycobacterium sp. MCS (295)	M. gilvum SPYR1(351)
Mvan_0082	Mflv_0293	Mjls_0821	Mkms_0030	Mmcs_0022	Mspyr1_00680
Mvan_0084	Mflv_0294	Mjls_0822	Mkms_0031	Mmcs_0023	Mspyr1_00700
Mvan_0085	Mflv_0295	Mjls_0823	Mkms_0032	Mmcs_0024	Mspyr1_00710
Mvan_0086	Mflv_0296	Mjls_0824	Mkms_0033	Mmcs_0025	Mspyr1_00720
Mvan_0087	Mflv_0297	Mjls_0825	Mkms_0034	Mmcs_0026	Mspyr1_00740
Mvan_0088	Mflv_0524	Mjls_0826	Mkms_0035	Mmcs_0027	Mspyr1_01330
Mvan_0324	Mflv_0534	Mjls_0830	Mkms_0036	Mmcs_0028	Mspyr1_01360
Mvan_0325	Mflv_0546	Mjls_0831	Mkms_0037	Mmcs_0029	Mspyr1_01370
Mvan_0326	Mflv_0568	Mjls_0832	Mkms_0038	Mmcs_0030	Mspyr1_01420
Mvan_0327	Mflv_0574	Mjls_0833	Mkms_0039	Mmcs_0031	Mspyr1_01440
Mvan_0460	Mflv_0575	Mjls_0834	Mkms_0040	Mmcs_0032	Mspyr1_01520
Mvan_0465	Mflv_0576	Mjls_0835	Mkms_0041	Mmcs_0033	Mspyr1_01590
Mvan_0470	Mflv_0577	Mjls_0836	Mkms_0042	Mmcs_0034	Mspyr1_01600
Mvan_0474	Mflv_0578	Mjls_0837	Mkms_0043	Mmcs_0375	Mspyr1_02050
Mvan_0475	Mflv_0579	Mjls_0838	Mkms_0814	Mmcs_0803	Mspyr1_02080
Mvan_0476	Mflv_0580	Mjls_0839	Mkms_0815	Mmcs_0804	Mspyr1_02090
Mvan_0478	Mflv_0581	Mjls_0840	Mkms_0818	Mmcs_0805	Mspyr1_02140
Mvan_0479	Mflv_0582	Mjls_0841	Mkms_0819	Mmcs_0806	Mspyr1_02150
Mvan_0480	Mflv_0583	Mjls_0842	Mkms_0820	Mmcs_0807	Mspyr1_02170
Mvan_0487	Mflv_0587	Mjls_0843	Mkms_0821	Mmcs_0808	Mspyr1_02190
Mvan_0502	Mflv_0591	Mjls_0844	Mkms_0822	Mmcs_0809	Mspyr1_02210
Mvan_0503	Mflv_0593	Mjls_0845	Mkms_0823	Mmcs_0810	Mspyr1_02240
Mvan_0504	Mflv_0594	Mjls_0846	Mkms_0824	Mmcs_0811	Mspyr1_02250
Mvan_0505	Mflv_0595	Mjls_0953	Mkms_0825	Mmcs_0812	Mspyr1_02350
Mvan_0506	Mflv_0597	Mjls_0954	Mkms_0826	Mmcs_0813	Mspyr1_02460
Mvan_0507	Mflv_0598	Mjls_0957	Mkms_0827	Mmcs_0814	Mspyr1_02470
Mvan_0508	Mflv_0602	Mjls_0958	Mkms_0828	Mmcs_0815	Mspyr1_02510
Mvan_0509	Mflv_0603	Mjls_0959	Mkms_0829	Mmcs_0816	Mspyr1_02530
Mvan_0510	Mflv_0604	Mjls_0960	Mkms_0830	Mmcs_0817	Mspyr1_02540
Mvan_0511	Mflv_0605	Mjls_0961	Mkms_0831	Mmcs_0818	Mspyr1_02550
Mvan_0512	Mflv_0606	Mjls_0962	Mkms_0832	Mmcs_0819	Mspyr1_02560
Mvan_0513	Mflv_0607	Mjls_0963	Mkms_0833	Mmcs_0820	Mspyr1_02570
Mvan_0548	Mflv_0608	Mjls_0964	Mkms_0834	Mmcs_0821	Mspyr1_04640
Mvan_0549	Mflv_0609	Mjls_0967	Mkms_0835	Mmcs_0822	Mspyr1_04650
Mvan_0550	Mflv_0610	Mjls_0968	Mkms_0836	Mmcs_0823	Mspyr1_04660
Mvan_0551	Mflv_0611	Mjls_0969	Mkms_0837	Mmcs_0824	Mspyr1_04670
Mvan_0552	Mflv_0612	Mjls_1424	Mkms_0838	Mmcs_0834	Mspyr1_04680
Mvan_0553	Mflv_0613	Mjls_1425	Mkms_0839	Mmcs_0835	Mspyr1_04690
Mvan_0555	Mflv_0614	Mjls_1426	Mkms_0840	Mmcs_0836	Mspyr1_04700
Mvan_0579	Mflv_0615	Mjls_1427	Mkms_0841	Mmcs_0838	Mspyr1_04710
Mvan_0580	Mflv_0617	Mjls_1428	Mkms_0853	Mmcs_0839	Mspyr1_04720
Mvan_0581	Mflv_0618	Mjls_1429	Mkms_0854	Mmcs_0840	Mspyr1_04730
Mvan_0582	Mflv_0619	Mjls_1430	Mkms_0855	Mmcs_0841	Mspyr1_04740
Mvan_0583	Mflv_0620	Mjls_1431	Mkms_0856	Mmcs_0842	Mspyr1_04750
Mvan_0585	Mflv_0621	Mjls_1432	Mkms_0857	Mmcs_0843	Mspyr1_04760
Mvan_0586	Mflv_0622	Mjls_1433	Mkms_0858	Mmcs_0846	Mspyr1_04770
Mvan_0587	Mflv_0623	Mjls_1435	Mkms_0859	Mmcs_0925	Mspyr1_04780
Mvan_0588	Mflv_0624	Mjls_1436	Mkms_0860	Mmcs_0926	Mspyr1_04790
Mvan_1083	Mflv_0625	Mjls_1437	Mkms_0863	Mmcs_0927	Mspyr1_04800
Mvan_1084	Mflv_0626	Mjls_1438	Mkms_0942	Mmcs_0928	Mspyr1_04810
Mvan_1085	Mflv_0627	Mjls_1440	Mkms_0943	Mmcs_0933	Mspyr1_04820
Mvan_1086	Mflv_0629	Mjls_1441	Mkms_0944	Mmcs_0934	Mspyr1_08630
Mvan_1087	Mflv_0630	Mjls_1473	Mkms_0945	Mmcs_0935	Mspyr1_08640
Mvan_1088	Mflv_0631	Mjls_1474	Mkms_0946	Mmcs_0936	Mspyr1_08660
Mvan_1089	Mflv_0632	Mjls_1475	Mkms_0949	Mmcs_0937	Mspyr1_08670
Mvan_1090	Mflv_0633	Mjls_1476	Mkms_0951	Mmcs_0938	Mspyr1_08680
Mvan_1091	Mflv_0634	Mjls_1477	Mkms_0952	Mmcs_0939	Mspyr1_08690
Mvan_1092	Mflv_0635	Mjls_1478	Mkms_0953	Mmcs_0940	Mspyr1_08700
Mvan_1093	Mflv_0636	Mjls_1587	Mkms_0954	Mmcs_0941	Mspyr1_08710
Mvan_1094	Mflv_0637	Mjls_1588	Mkms_0955	Mmcs_0942	Mspyr1_08720
Mvan_1096	Mflv_0638	Mjls_1589	Mkms_0956	Mmcs_0943	Mspyr1_08730
Mvan_1097	Mflv_0639	Mjls_1592	Mkms_0957	Mmcs_0944	Mspyr1_08740
Mvan_1098	Mflv_0640	Mjls_1597	Mkms_0958	Mmcs_0945	Mspyr1_08760
Mvan_1099	Mflv_0644	Mjls_1610	Mkms_0959	Mmcs_0948	Mspyr1_08790
Mvan_1106	Mflv_0653	Mjls_1614	Mkms_0960	Mmcs_0949	Mspyr1_08800
Mvan_1107	Mflv_0662	Mjls_1615	Mkms_0961	Mmcs_0950	Mspyr1_08810
Mvan_1108	Mflv_0663	Mjls_1616	Mkms_0962	Mmcs_1035	Mspyr1_08820
Mvan_1109	Mflv_0665	Mjls_1617	Mkms_0963	Mmcs_1036	Mspyr1_08830
Mvan_1110	Mflv_0666	Mjls_1659	Mkms_0966	Mmcs_1037	Mspyr1_08840
Mvan_1112	Mflv_0667	Mjls_1662	Mkms_0967	Mmcs_1040	Mspyr1_08850
Mvan_1113	Mflv_0668	Mjls_1664	Mkms_0968	Mmcs_1120	Mspyr1_08860
Mvan_1114	Mflv_0669	Mjls_1665	Mkms_1137	Mmcs_1121	Mspyr1_08880
Mvan_1115	Mflv_0670	Mjls_1667	Mkms_1138	Mmcs_1122	Mspyr1_08890
Mvan_1117	Mflv_0671	Mjls_1671	Mkms_1139	Mmcs_1123	Mspyr1_08900
Mvan_1441	Mflv_0673	Mjls_1672	Mkms_1140	Mmcs_1125	Mspyr1_10790
Mvan_1444	Mflv_0674	Mjls_2219	Mkms_1142	Mmcs_1126	Mspyr1_10800
Mvan_1446	Mflv_0675	Mjls_2220	Mkms_1143	Mmcs_1127	Mspyr1_10810
Mvan_1448	Mflv_0676	Mjls_2221	Mkms_1144	Mmcs_1341	Mspyr1_11950
Mvan_1449	Mflv_0677	Mjls_2224	Mkms_1359	Mmcs_1342	Mspyr1_11960
Mvan_1450	Mflv_0678	Mjls_2225	Mkms_1360	Mmcs_1343	Mspyr1_11970
Mvan_1451	Mflv_0679	Mjls_2226	Mkms_1361	Mmcs_1344	Mspyr1_11980
Mvan_1452	Mflv_0680	Mjls_2227	Mkms_1362	Mmcs_1418	Mspyr1_12000
Mvan_1453	Mflv_0681	Mjls_2228	Mkms_1436	Mmcs_1419	Mspyr1_12010
Mvan_1454	Mflv_0682	Mjls_2229	Mkms_1437	Mmcs_1420	Mspyr1_12020
Mvan_1455	Mflv_0683	Mjls_2230	Mkms_1438	Mmcs_1421	Mspyr1_13710
Mvan_1456	Mflv_0686	Mjls_2231	Mkms_1439	Mmcs_1422	Mspyr1_13720
Mvan_1457	Mflv_0688	Mjls_2233	Mkms_1440	Mmcs_1423	Mspyr1_13740
Mvan_1458	Mflv_0689	Mjls_2236	Mkms_1441	Mmcs_1424	Mspyr1_13760
Mvan_1459	Mflv_0690	Mjls_2238	Mkms_1442	Mmcs_1425	Mspyr1_13770
Mvan_1460	Mflv_0692	Mjls_2240	Mkms_1443	Mmcs_1426	Mspyr1_13790
Mvan_1461	Mflv_0693	Mjls_2241	Mkms_1444	Mmcs_1427	Mspyr1_13800
Mvan_1678	Mflv_0694	Mjls_2242	Mkms_1445	Mmcs_1428	Mspyr1_13820
Mvan_1679	Mflv_0757	Mjls_2243	Mkms_1446	Mmcs_1429	Mspyr1_13830
Mvan_1683	Mflv_0759	Mjls_2244	Mkms_1447	Mmcs_1430	Mspyr1_13840
Mvan_1684	Mflv_0760	Mjls_2245	Mkms_1448	Mmcs_1431	Mspyr1_13850
Mvan_1685	Mflv_0761	Mjls_2246	Mkms_1449	Mmcs_1432	Mspyr1_13860
Mvan_1686	Mflv_0763	Mjls_2247	Mkms_1450	Mmcs_1434	Mspyr1_13870
Mvan_1687	Mflv_0804	Mjls_2248	Mkms_1451	Mmcs_1435	Mspyr1_13890
Mvan_1688	Mflv_0805	Mjls_2249	Mkms_1452	Mmcs_1436	Mspyr1_13900
Mvan_1689	Mflv_0878	Mjls_2250	Mkms_1453	Mmcs_1437	Mspyr1_13910
Mvan_1690	Mflv_0879	Mjls_2251	Mkms_1454	Mmcs_1449	Mspyr1_13980
Mvan_1691	Mflv_0880	Mjls_2252	Mkms_1455	Mmcs_1450	Mspyr1_14040
Mvan_1692	Mflv_0881	Mjls_2253	Mkms_1458	Mmcs_1451	Mspyr1_14050
Mvan_1693	Mflv_0882	Mjls_2254	Mkms_1459	Mmcs_1453	Mspyr1_14060
Mvan_1696	Mflv_0883	Mjls_2255	Mkms_1460	Mmcs_1454	Mspyr1_14070
Mvan_1697	Mflv_0884	Mjls_2256	Mkms_1464	Mmcs_1455	Mspyr1_14080
Mvan_1698	Mflv_0885	Mjls_2257	Mkms_1465	Mmcs_1457	Mspyr1_14090
Mvan_1699	Mflv_0886	Mjls_2258	Mkms_1466	Mmcs_1458	Mspyr1_20950
Mvan_1700	Mflv_0887	Mjls_2259	Mkms_1467	Mmcs_1459	Mspyr1_24990
Mvan_1954	Mflv_0888	Mjls_2260	Mkms_1468	Mmcs_1460	Mspyr1_25000
Mvan_1955	Mflv_0889	Mjls_2261	Mkms_1469	Mmcs_1461	Mspyr1_25010
Mvan_1956	Mflv_0890	Mjls_2262	Mkms_1471	Mmcs_1462	Mspyr1_25020
Mvan_1957	Mflv_0891	Mjls_2263	Mkms_1472	Mmcs_1463	Mspyr1_25030
Mvan_1958	Mflv_0892	Mjls_2264	Mkms_1473	Mmcs_1465	Mspyr1_25040
Mvan_1959	Mflv_0894	Mjls_2265	Mkms_1474	Mmcs_1466	Mspyr1_25050
Mvan_1960	Mflv_0895	Mjls_2266	Mkms_1475	Mmcs_1467	Mspyr1_25070
Mvan_2144	Mflv_0896	Mjls_2267	Mkms_1476	Mmcs_1468	Mspyr1_25080
Mvan_2145	Mflv_0897	Mjls_2268	Mkms_1477	Mmcs_1469	Mspyr1_25090
Mvan_2146	Mflv_0901	Mjls_2367	Mkms_1478	Mmcs_1470	Mspyr1_25100
Mvan_2147	Mflv_0902	Mjls_2368	Mkms_1479	Mmcs_1471	Mspyr1_25110
Mvan_2148	Mflv_0903	Mjls_2370	Mkms_1480	Mmcs_1472	Mspyr1_25120
Mvan_2499	Mflv_0904	Mjls_2371	Mkms_1481	Mmcs_1473	Mspyr1_25130
Mvan_2500	Mflv_0905	Mjls_2372	Mkms_1484	Mmcs_1474	Mspyr1_25150
Mvan_2501	Mflv_0906	Mjls_2373	Mkms_1486	Mmcs_1475	Mspyr1_25160
Mvan_2502	Mflv_0907	Mjls_2374	Mkms_1487	Mmcs_1477	Mspyr1_25180
Mvan_2505	Mflv_0908	Mjls_2375	Mkms_1488	Mmcs_1478	Mspyr1_25190
Mvan_2507	Mflv_0909	Mjls_2376	Mkms_1489	Mmcs_1479	Mspyr1_25200
Mvan_2508	Mflv_0913	Mjls_2377	Mkms_1490	Mmcs_1480	Mspyr1_25210
Mvan_2509	Mflv_0914	Mjls_2378	Mkms_1491	Mmcs_1481	Mspyr1_25220
Mvan_2510	Mflv_0915	Mjls_2379	Mkms_1492	Mmcs_1616	Mspyr1_25230
Mvan_2511	Mflv_0916	Mjls_2380	Mkms_1493	Mmcs_1617	Mspyr1_25250
Mvan_2512	Mflv_0917	Mjls_2381	Mkms_1494	Mmcs_1618	Mspyr1_25260
Mvan_2513	Mflv_0918	Mjls_2382	Mkms_1495	Mmcs_1619	Mspyr1_25270
Mvan_2514	Mflv_0919	Mjls_2505	Mkms_1496	Mmcs_1638	Mspyr1_25280
Mvan_2515	Mflv_0920	Mjls_2506	Mkms_1497	Mmcs_1639	Mspyr1_25290
Mvan_2516	Mflv_0921	Mjls_2507	Mkms_1498	Mmcs_1640	Mspyr1_25310
Mvan_2517	Mflv_0922	Mjls_2650	Mkms_1499	Mmcs_1641	Mspyr1_25320
Mvan_3229	Mflv_0923	Mjls_2651	Mkms_1500	Mmcs_1651	Mspyr1_25330
Mvan_3230	Mflv_1968	Mjls_2652	Mkms_1501	Mmcs_1652	Mspyr1_25340
Mvan_3231	Mflv_1970	Mjls_2653	Mkms_1502	Mmcs_1653	Mspyr1_25350
Mvan_3232	Mflv_1972	Mjls_2654	Mkms_1503	Mmcs_1665	Mspyr1_25360
Mvan_3233	Mflv_1973	Mjls_3178	Mkms_1641	Mmcs_1670	Mspyr1_25370
Mvan_3234	Mflv_1976	Mjls_3179	Mkms_1642	Mmcs_1678	Mspyr1_25380
Mvan_3236	Mflv_1977	Mjls_3180	Mkms_1643	Mmcs_1686	Mspyr1_25390
Mvan_3237	Mflv_1978	Mjls_3181	Mkms_1644	Mmcs_1687	Mspyr1_25400
Mvan_3238	Mflv_1979	Mjls_3182	Mkms_1649	Mmcs_1688	Mspyr1_25410
Mvan_3239	Mflv_1980	Mjls_3183	Mkms_1660	Mmcs_1691	Mspyr1_25420
Mvan_3244	Mflv_1981	Mjls_3184	Mkms_1661	Mmcs_1693	Mspyr1_25430
Mvan_3245	Mflv_1982	Mjls_3185	Mkms_1662	Mmcs_1694	Mspyr1_25440
Mvan_3246	Mflv_1983	Mjls_3186	Mkms_1663	Mmcs_1704	Mspyr1_25450
Mvan_3247	Mflv_1984	Mjls_3187	Mkms_1667	Mmcs_1708	Mspyr1_25460
Mvan_3248	Mflv_1985	Mjls_3188	Mkms_1668	Mmcs_1709	Mspyr1_25470
Mvan_3249	Mflv_1986	Mjls_3189	Mkms_1669	Mmcs_1710	Mspyr1_25480
Mvan_3250	Mflv_1987	Mjls_3192	Mkms_1674	Mmcs_2468	Mspyr1_25490
Mvan_3251	Mflv_1989	Mjls_3193	Mkms_1677	Mmcs_2469	Mspyr1_25520
Mvan_3253	Mflv_1990	Mjls_3194	Mkms_1687	Mmcs_2470	Mspyr1_25530
Mvan_3254	Mflv_2660	Mjls_3195	Mkms_1688	Mmcs_2593	Mspyr1_25540
Mvan_3255	Mflv_2785	Mjls_3196	Mkms_1689	Mmcs_2594	Mspyr1_27550
Mvan_3256	Mflv_2786	Mjls_3197	Mkms_1690	Mmcs_2595	Mspyr1_27560
Mvan_3257	Mflv_2787	Mjls_3198	Mkms_1694	Mmcs_2596	Mspyr1_27570
Mvan_3258	Mflv_2788	Mjls_3199	Mkms_1696	Mmcs_2597	Mspyr1_27580
Mvan_3259	Mflv_2789	Mjls_3201	Mkms_1697	Mmcs_2598	Mspyr1_27590
Mvan_3260	Mflv_2790	Mjls_3202	Mkms_1698	Mmcs_2599	Mspyr1_29400
Mvan_3261	Mflv_2791	Mjls_3203	Mkms_1700	Mmcs_2600	Mspyr1_32410
Mvan_3262	Mflv_2792	Mjls_3204	Mkms_1701	Mmcs_2603	Mspyr1_32420
Mvan_3263	Mflv_2793	Mjls_3206	Mkms_1702	Mmcs_2604	Mspyr1_32430
Mvan_3264	Mflv_2794	Mjls_3207	Mkms_1703	Mmcs_2621	Mspyr1_32440
Mvan_3265	Mflv_2795	Mjls_3208	Mkms_1704	Mmcs_2622	Mspyr1_32450
Mvan_3267	Mflv_2796	Mjls_3209	Mkms_1705	Mmcs_2623	Mspyr1_32460
Mvan_3268	Mflv_2797	Mjls_3210	Mkms_1706	Mmcs_2624	Mspyr1_32470
Mvan_3269	Mflv_2798	Mjls_3211	Mkms_1707	Mmcs_2625	Mspyr1_37550
Mvan_3630	Mflv_2799	Mjls_3227	Mkms_1708	Mmcs_2915	Mspyr1_37560
Mvan_3631	Mflv_2800	Mjls_3228	Mkms_1709	Mmcs_2916	Mspyr1_37570
Mvan_3632	Mflv_2801	Mjls_3229	Mkms_1715	Mmcs_2917	Mspyr1_37600
Mvan_3633	Mflv_2802	Mjls_3230	Mkms_1718	Mmcs_2918	Mspyr1_37630
Mvan_3634	Mflv_2803	Mjls_3231	Mkms_1720	Mmcs_2919	Mspyr1_37640
Mvan_3635	Mflv_2804	Mjls_3232	Mkms_1721	Mmcs_2920	Mspyr1_37650
Mvan_3636	Mflv_2805	Mjls_3233	Mkms_1722	Mmcs_2921	Mspyr1_37660
Mvan_3637	Mflv_2806	Mjls_3234	Mkms_1732	Mmcs_2922	Mspyr1_37680
Mvan_3638	Mflv_2807	Mjls_3235	Mkms_1736	Mmcs_2923	Mspyr1_37710
Mvan_3639	Mflv_2808	Mjls_3236	Mkms_1737	Mmcs_3108	Mspyr1_37720
Mvan_3640	Mflv_2809	Mjls_3237	Mkms_1738	Mmcs_3109	Mspyr1_37730
Mvan_3641	Mflv_2810	Mjls_3551	Mkms_1739	Mmcs_3110	Mspyr1_37740
Mvan_3642	Mflv_2811	Mjls_3647	Mkms_1740	Mmcs_3111	Mspyr1_37750
Mvan_3643	Mflv_2822	Mjls_3648	Mkms_1741	Mmcs_3112	Mspyr1_37760
Mvan_3644	Mflv_2823	Mjls_3649	Mkms_1742	Mmcs_3166	Mspyr1_37770
Mvan_3646	Mflv_2824	Mjls_3650	Mkms_1743	Mmcs_3167	Mspyr1_37780
Mvan_3649	Mflv_2825	Mjls_3651	Mkms_1744	Mmcs_3168	Mspyr1_37790
Mvan_3657	Mflv_2826	Mjls_3652	Mkms_1745	Mmcs_3169	Mspyr1_37800
Mvan_3658	Mflv_2827	Mjls_3653	Mkms_1746	Mmcs_3170	Mspyr1_37810
Mvan_3659	Mflv_2828	Mjls_3654	Mkms_1747	Mmcs_3171	Mspyr1_37820
Mvan_3660	Mflv_2829	Mjls_3655	Mkms_1748	Mmcs_3172	Mspyr1_37830
Mvan_3662	Mflv_2830	Mjls_3901	Mkms_1749	Mmcs_3173	Mspyr1_37840
Mvan_3663	Mflv_2831	Mjls_3902	Mkms_1750	Mmcs_3174	Mspyr1_37850
Mvan_3664	Mflv_2832	Mjls_3903	Mkms_1751	Mmcs_3175	Mspyr1_37860
Mvan_3665	Mflv_2833	Mjls_3904	Mkms_1752	Mmcs_3176	Mspyr1_37870
Mvan_3666	Mflv_2834	Mjls_3905	Mkms_1753	Mmcs_3177	Mspyr1_37880
Mvan_3667	Mflv_2835	Mjls_3906	Mkms_1754	Mmcs_3178	Mspyr1_37890
Mvan_3668	Mflv_2836	Mjls_3907	Mkms_1755	Mmcs_3180	Mspyr1_37900
Mvan_3669	Mflv_2838	Mjls_3908	Mkms_2513	Mmcs_3181	Mspyr1_37910
Mvan_3694	Mflv_2839	Mjls_3909	Mkms_2514	Mmcs_3182	Mspyr1_37920
Mvan_3696	Mflv_2840	Mjls_3910	Mkms_2515	Mmcs_3183	Mspyr1_37930
Mvan_3697	Mflv_2841	Mjls_3911	Mkms_2647	Mmcs_3184	Mspyr1_37950
Mvan_3698	Mflv_2842	Mjls_3912	Mkms_2648	Mmcs_3185	Mspyr1_37960
Mvan_3699	Mflv_2843	Mjls_3913	Mkms_2665	Mmcs_3186	Mspyr1_37980
Mvan_3700	Mflv_2844	Mjls_4115	Mkms_2666	Mmcs_3187	Mspyr1_38000
Mvan_3714	Mflv_2845	Mjls_4116	Mkms_2667	Mmcs_3188	Mspyr1_40900
Mvan_3715	Mflv_2846	Mjls_4117	Mkms_2668	Mmcs_3189	Mspyr1_40910
Mvan_3716	Mflv_2847	Mjls_4119	Mkms_2669	Mmcs_3190	Mspyr1_40920
Mvan_3717	Mflv_2848	Mjls_4120	Mkms_2959	Mmcs_3191	Mspyr1_40930
Mvan_3719	Mflv_2856	Mjls_4121	Mkms_2960	Mmcs_3192	Mspyr1_40940
Mvan_3720	Mflv_2857	Mjls_4162	Mkms_2961	Mmcs_3193	Mspyr1_40950
Mvan_3722	Mflv_2858	Mjls_4164	Mkms_2962	Mmcs_3194	Mspyr1_40960
Mvan_3723	Mflv_2859	Mjls_4165	Mkms_2963	Mmcs_3195	Mspyr1_40970
Mvan_3724	Mflv_2860	Mjls_4166	Mkms_2964	Mmcs_3197	Mspyr1_40990
Mvan_3725	Mflv_2861	Mjls_4167	Mkms_2965	Mmcs_3198	Mspyr1_41000
Mvan_3728	Mflv_2862	Mjls_4177	Mkms_2966	Mmcs_3201	Mspyr1_41010
Mvan_3729	Mflv_2863	Mjls_4178	Mkms_2967	Mmcs_3216	Mspyr1_41020
Mvan_3731	Mflv_2864	Mjls_4179	Mkms_3068	Mmcs_3217	Mspyr1_41030
Mvan_3732	Mflv_2865	Mjls_4180	Mkms_3069	Mmcs_3218	Mspyr1_41070
Mvan_3733	Mflv_2866	Mjls_4181	Mkms_3070	Mmcs_3219	Mspyr1_41090
Mvan_3734	Mflv_2867	Mjls_4182	Mkms_3071	Mmcs_3220	Mspyr1_41100
Mvan_3735	Mflv_2868	Mjls_4183	Mkms_3072	Mmcs_3223	Mspyr1_41130
Mvan_3736	Mflv_2869	Mjls_4184	Mkms_3073	Mmcs_3224	Mspyr1_41140
Mvan_3737	Mflv_2870	Mjls_4185	Mkms_3074	Mmcs_3225	Mspyr1_41150
Mvan_3738	Mflv_2871	Mjls_4186	Mkms_3075	Mmcs_3226	Mspyr1_41170
Mvan_3739	Mflv_2872	Mjls_4187	Mkms_3168	Mmcs_3515	Mspyr1_41180
Mvan_3740	Mflv_2873	Mjls_4188	Mkms_3169	Mmcs_3516	Mspyr1_41200
Mvan_3741	Mflv_2874	Mjls_4189	Mkms_3170	Mmcs_3517	Mspyr1_41210
Mvan_3742	Mflv_2875	Mjls_4190	Mkms_3171	Mmcs_3518	Mspyr1_41220
Mvan_3743	Mflv_2876	Mjls_4191	Mkms_3172	Mmcs_3519	Mspyr1_41230
Mvan_3744	Mflv_2877	Mjls_4192	Mkms_3228	Mmcs_3546	Mspyr1_41260
Mvan_3745	Mflv_2878	Mjls_4193	Mkms_3229	Mmcs_3800	Mspyr1_41270
Mvan_3746	Mflv_2879	Mjls_4194	Mkms_3230	Mmcs_3801	Mspyr1_41280
Mvan_3747	Mflv_2880	Mjls_4195	Mkms_3231	Mmcs_3802	Mspyr1_41300
Mvan_3748	Mflv_2881	Mjls_4201	Mkms_3232	Mmcs_3803	Mspyr1_41310
Mvan_3798	Mflv_2882	Mjls_4202	Mkms_3233	Mmcs_3804	Mspyr1_41320
Mvan_3799	Mflv_3018	Mjls_4203	Mkms_3234	Mmcs_3805	Mspyr1_41330
Mvan_3800	Mflv_3019	Mjls_4204	Mkms_3235	Mmcs_3806	Mspyr1_41340
Mvan_3801	Mflv_3020	Mjls_4205	Mkms_3236	Mmcs_3807	Mspyr1_41360
Mvan_3896	Mflv_3021	Mjls_4206	Mkms_3237	Mmcs_3808	Mspyr1_41370
Mvan_3897	Mflv_3022	Mjls_4207	Mkms_3238	Mmcs_3809	Mspyr1_41380
Mvan_3898	Mflv_3023	Mjls_4429	Mkms_3239	Mmcs_3810	Mspyr1_41390
Mvan_3900	Mflv_3024	Mjls_4430	Mkms_3240	Mmcs_3811	Mspyr1_41400
Mvan_3901	Mflv_3027	Mjls_4431	Mkms_3242	Mmcs_3812	Mspyr1_41420
Mvan_3902	Mflv_3028	Mjls_4432	Mkms_3243	Mmcs_3813	Mspyr1_41430
Mvan_3903	Mflv_3029	Mjls_4433	Mkms_3244	Mmcs_3814	Mspyr1_41440
Mvan_3904	Mflv_3030	Mjls_4434	Mkms_3245	Mmcs_3815	Mspyr1_41450
Mvan_4362	Mflv_3031	Mjls_4435	Mkms_3246	Mmcs_3816	Mspyr1_41470
Mvan_4363	Mflv_3032	Mjls_4436	Mkms_3247	Mmcs_4035	Mspyr1_41480
Mvan_4364	Mflv_3033	Mjls_4438	Mkms_3248	Mmcs_4036	Mspyr1_41490
Mvan_4365	Mflv_3034	Mjls_4439	Mkms_3249	Mmcs_4037	Mspyr1_41510
Mvan_4366	Mflv_3035	Mjls_4445	Mkms_3250	Mmcs_4038	Mspyr1_41520
Mvan_4549	Mflv_3036	Mjls_4446	Mkms_3251	Mmcs_4041	Mspyr1_41530
Mvan_4550	Mflv_3177	Mjls_4447	Mkms_3252	Mmcs_4159	Mspyr1_41550
Mvan_4551	Mflv_3178	Mjls_4448	Mkms_3253	Mmcs_4160	Mspyr1_41570
Mvan_4554	Mflv_3179	Mjls_4449	Mkms_3254	Mmcs_4161	Mspyr1_41580
Mvan_4555	Mflv_3180	Mjls_4450	Mkms_3255	Mmcs_4162	Mspyr1_41600
Mvan_4712	Mflv_3181	Mjls_4451	Mkms_3256	Mmcs_4163	Mspyr1_41610
Mvan_4714	Mflv_3182	Mjls_4452	Mkms_3257	Mmcs_4164	Mspyr1_41630
Mvan_4715	Mflv_3183	Mjls_4453	Mkms_3259	Mmcs_4165	Mspyr1_41640
Mvan_4716	Mflv_3184	Mjls_4454	Mkms_3260	Mmcs_4166	Mspyr1_41650
Mvan_4717	Mflv_3185	Mjls_4455	Mkms_3263	Mmcs_4203	Mspyr1_41670
Mvan_4718	Mflv_3186	Mjls_4456	Mkms_3278	Mmcs_4204	Mspyr1_41680
Mvan_5053	Mflv_3187	Mjls_4457	Mkms_3279	Mmcs_4205	Mspyr1_41710
Mvan_5057	Mflv_3189	Mjls_4458	Mkms_3280	Mmcs_4206	Mspyr1_41730
Mvan_5058	Mflv_3190	Mjls_4459	Mkms_3281	Mmcs_4207	Mspyr1_41740
Mvan_5059	Mflv_3191	Mjls_4460	Mkms_3282	Mmcs_4208	Mspyr1_41750
Mvan_5060	Mflv_3192	Mjls_4461	Mkms_3285	Mmcs_4209	Mspyr1_41760
Mvan_5403	Mflv_3193	Mjls_4463	Mkms_3286	Mmcs_4211	Mspyr1_41770
Mvan_5404	Mflv_3194	Mjls_4464	Mkms_3287	Mmcs_4212	Mspyr1_41820
Mvan_5408	Mflv_3196	Mjls_4465	Mkms_3288	Mmcs_4664	Mspyr1_41860
Mvan_5409	Mflv_3197	Mjls_4466	Mkms_3562	Mmcs_4665	Mspyr1_42630
Mvan_5410	Mflv_3198	Mjls_4467	Mkms_3563	Mmcs_4666	Mspyr1_42650
Mvan_5411	Mflv_3199	Mjls_4469	Mkms_3564	Mmcs_4667	Mspyr1_42660
Mvan_5412	Mflv_3200	Mjls_4470	Mkms_3565	Mmcs_4668	Mspyr1_42670
Mvan_5413	Mflv_3201	Mjls_4471	Mkms_3566	Mmcs_4669	Mspyr1_42680
Mvan_5414	Mflv_3202	Mjls_4472	Mkms_3567	Mmcs_4670	Mspyr1_42690
Mvan_5415	Mflv_3203	Mjls_4473	Mkms_3568	Mmcs_4671	Mspyr1_42700
Mvan_5416	Mflv_3204	Mjls_4474	Mkms_3569	Mmcs_4828	Mspyr1_42720
Mvan_5930	Mflv_3205	Mjls_4475	Mkms_3571	Mmcs_4829	Mspyr1_46020
Mvan_5931	Mflv_3206	Mjls_4476	Mkms_3572	Mmcs_4830	Mspyr1_46030
Mvan_5932	Mflv_3207	Mjls_4477	Mkms_3587	Mmcs_4831	Mspyr1_46040
Mvan_5933	Mflv_3208	Mjls_4478	Mkms_3588	Mmcs_4832	Mspyr1_46050
Mvan_5934	Mflv_3209	Mjls_4479	Mkms_3589	Mmcs_4833	Mspyr1_46060
Mvan_5946	Mflv_3210	Mjls_4480	Mkms_3590	Mmcs_4834	Mspyr1_46070
Mvan_5947	Mflv_3211	Mjls_4481	Mkms_3591	Mmcs_4835	Mspyr1_46080
Mvan_5948	Mflv_3212	Mjls_4482	Mkms_3592	Mmcs_4836	Mspyr1_46250
Mvan_5949	Mflv_3213	Mjls_4483	Mkms_3619	Mmcs_4842	Mspyr1_46260
Mvan_5950	Mflv_3214	Mjls_4484	Mkms_3873	Mmcs_4843	Mspyr1_46270
Mvan_5951	Mflv_3215	Mjls_4485	Mkms_3874	Mmcs_4844	Mspyr1_46290
Mvan_5952	Mflv_3216	Mjls_4486	Mkms_3875	Mmcs_4845	Mspyr1_46300
Mvan_5953	Mflv_3217	Mjls_4488	Mkms_3876	Mmcs_R0009	Mspyr1_46310
Mvan_5954	Mflv_3218	Mjls_4489	Mkms_3877	Mmcs_R0028	Mspyr1_46320
Mvan_5955	Mflv_3219	Mjls_4490	Mkms_3878	Mmcs_R0054	Mspyr1_46330
Mvan_5957	Mflv_3220	Mjls_4491	Mkms_3879		Mspyr1_46340
Mvan_5958	Mflv_3221	Mjls_4492	Mkms_3880		Mspyr1_46370
Mvan_5960	Mflv_3222	Mjls_4493	Mkms_3881		Mspyr1_46380
Mvan_5961	Mflv_3223	Mjls_4494	Mkms_3882		Mspyr1_46390
Mvan_5962	Mflv_3224	Mjls_4495	Mkms_3883		Mspyr1_46400
Mvan_5963	Mflv_3225	Mjls_4496	Mkms_3884		Mspyr1_46410
Mvan_5964	Mflv_3226	Mjls_4497	Mkms_3885		Mspyr1_46420
Mvan_5965	Mflv_3228	Mjls_4498	Mkms_3886		Mspyr1_46430
Mvan_5966	Mflv_3229	Mjls_4499	Mkms_3887		Mspyr1_46450
Mvan_5967	Mflv_3230	Mjls_4500	Mkms_3888		Mspyr1_46470
Mvan_5969	Mflv_3596	Mjls_4501	Mkms_3889		Mspyr1_46480
Mvan_5970	Mflv_3885	Mjls_4502	Mkms_3890		Mspyr1_46500
Mvan_5971	Mflv_3886	Mjls_4503	Mkms_4110		Mspyr1_46510
Mvan_5998	Mflv_3887	Mjls_4504	Mkms_4111		Mspyr1_46520
Mvan_5999	Mflv_3888	Mjls_4505	Mkms_4112		Mspyr1_46540
Mvan_6000	Mflv_3889	Mjls_4506	Mkms_4113		Mspyr1_46550
Mvan_6001	Mflv_3890	Mjls_4507	Mkms_4116		Mspyr1_46570
Mvan_6002	Mflv_3891	Mjls_4508	Mkms_4243		Mspyr1_46580
Mvan_6003	Mflv_3892	Mjls_4509	Mkms_4244		Mspyr1_52420
Mvan_6004	Mflv_3893	Mjls_4510	Mkms_4247		Mspyr1_52430
Mvan_6005	Mflv_3894	Mjls_4511	Mkms_4249		Mspyr1_52460
Mvan_6006	Mflv_3895	Mjls_4512	Mkms_4250		Mspyr1_52470
Mvan_6007	Mflv_3896	Mjls_4513	Mkms_4269		Mspyr1_52480
Mvan_6019	Mflv_3897	Mjls_4514	Mkms_4270		Mspyr1_52490
Mvan_6020	Mflv_3898	Mjls_4516	Mkms_4271		Mspyr1_52500
Mvan_6021	Mflv_3899	Mjls_4517	Mkms_4272		Mspyr1_52510
Mvan_6022	Mflv_3900	Mjls_4518	Mkms_4273		Mspyr1_52520
Mvan_6023	Mflv_3901	Mjls_4519	Mkms_4274		Mspyr1_52530
Mvan_6024	Mflv_3902	Mjls_4520	Mkms_4275		Mspyr1_52570
Mvan_R0007	Mflv_4584	Mjls_4521	Mkms_4277		Mspyr1_52580
Mvan_R0031	Mflv_4585	Mjls_4522	Mkms_4278		Mspyr1_52590
	Mflv_4586	Mjls_4523	Mkms_4752		Mspyr1_52600
	Mflv_4587	Mjls_4524	Mkms_4753		Mspyr1_52610
	Mflv_4588	Mjls_4525	Mkms_4754		Mspyr1_52620
	Mflv_4589	Mjls_4526	Mkms_4756		Mspyr1_52630
	Mflv_4590	Mjls_4527	Mkms_4915		Mspyr1_52640
	Mflv_4591	Mjls_4528	Mkms_4916		Mspyr1_52660
	Mflv_4592	Mjls_4529	Mkms_4917		Mspyr1_52690
	Mflv_4593	Mjls_4530	Mkms_4918		Mspyr1_52700
	Mflv_4594	Mjls_4531	Mkms_4919		Mspyr1_52710
	Mflv_4595	Mjls_4532	Mkms_4920		Mspyr1_52720
	Mflv_4596	Mjls_4533	Mkms_4921		Mspyr1_52730
	Mflv_4599	Mjls_4534	Mkms_4922		Mspyr1_52740
	Mflv_4600	Mjls_4535	Mkms_4923		Mspyr1_52750
	Mflv_4601	Mjls_4536	Mkms_4924		Mspyr1_52760
	Mflv_4602	Mjls_4537	Mkms_4930		Mspyr1_52770
	Mflv_4603	Mjls_4538	Mkms_4931		Mspyr1_52780
	Mflv_4604	Mjls_4539	Mkms_4932		Mspyr1_52790
	Mflv_4605	Mjls_4540	Mkms_4933		Mspyr1_52890
	Mflv_4606	Mjls_4541	Mkms_R0003		Mspyr1_52900
	Mflv_4607	Mjls_4544	Mkms_R0008		Mspyr1_52910
	Mflv_4608	Mjls_4545	Mkms_R0025		Mspyr1_52920
	Mflv_4609	Mjls_4546			Mspyr1_52930
	Mflv_4610	Mjls_4547			Mspyr1_52940
	Mflv_4611	Mjls_4548			Mspyr1_52950
	Mflv_4616	Mjls_4549			Mspyr1_52960
	Mflv_4617	Mjls_4551
	Mflv_4618	Mjls_4552
	Mflv_4619	Mjls_4553
	Mflv_4620	Mjls_4554
	Mflv_4621	Mjls_4565
	Mflv_4622	Mjls_4568
	Mflv_4623	Mjls_4569
	Mflv_4624	Mjls_4570
	Mflv_4625	Mjls_4571
	Mflv_4626	Mjls_4572
	Mflv_4627	Mjls_4575
	Mflv_4628	Mjls_4576
	Mflv_4631	Mjls_4577
	Mflv_4633	Mjls_4578
	Mflv_4634	Mjls_4579
	Mflv_4635	Mjls_4580
	Mflv_4636	Mjls_4581
	Mflv_4637	Mjls_4582
	Mflv_4638	Mjls_4583
	Mflv_4639	Mjls_4596
	Mflv_4640	Mjls_4597
	Mflv_4641	Mjls_4598
	Mflv_4642	Mjls_5049
	Mflv_4643	Mjls_5050
	Mflv_4644	Mjls_5051
	Mflv_4645	Mjls_5052
	Mflv_4646	Mjls_5053
	Mflv_4647	Mjls_5054
	Mflv_4648	Mjls_5055
	Mflv_4649	Mjls_5293
	Mflv_4752	Mjls_5294
	Mflv_4753	Mjls_5295
	Mflv_4754	Mjls_5296
	Mflv_4756	Mjls_5297
	Mflv_4768	Mjls_5298
	Mflv_4769	Mjls_5299
	Mflv_4770	Mjls_5300
	Mflv_4773	Mjls_5301
	Mflv_4855	Mjls_R0014
	Mflv_4856	Mjls_R0015
	Mflv_4857	Mjls_R0016
	Mflv_5200	Mjls_R0017
	Mflv_5201	Mjls_R0025
	Mflv_5202	Mjls_R0033
	Mflv_5203	Mjls_R0034
	Mflv_5204	Mjls_R0040
	Mflv_5205
	Mflv_5207
	Mflv_5208
	Mflv_R0002
	Mflv_R0021
	Mflv_R0034
	Mflv_R0036
	Mflv_R0043
	Mflv_R0044
	Mflv_R0045
	Mflv_R0046

## Sheet: Table S9
Table S9. List of 29 proteins, based on COG categories, responsible for all enzymatic reactions involved in the degradation of PAHs in M. vanbaalenii PYR-1.
HGT 754 genes in Core genome	COG_ID	CODE	COGFunction	FUNCTIONCAT	Module	Enzyme
Mvan_0469	COG0329	M	Dihydrodipicolinate synthase/N-acetylneuraminate lyase	CPS	SCP	Hydratase-Aldolase
Mvan_0472	COG0329	M	Dihydrodipicolinate synthase/N-acetylneuraminate lyase	CPS	SCP	Hydratase-Aldolase
Mvan_0469	COG0329	E	Dihydrodipicolinate synthase/N-acetylneuraminate lyase	MET	SCP	Hydratase-Aldolase
Mvan_0472	COG0329	E	Dihydrodipicolinate synthase/N-acetylneuraminate lyase	MET	SCP	Hydratase-Aldolase
Mvan_0486	COG1012	C	NAD-dependent aldehyde dehydrogenases	MET	SCP	CHO-dehydrogenase
Mvan_0522	COG1012	C	NAD-dependent aldehyde dehydrogenases	MET	SCP	CHO-dehydrogenase
Mvan_0527	COG1063	E	Threonine dehydrogenase and related Zn-dependent dehydrogenases	MET	SCP	Alcohol dehydrogenase
Mvan_0527	COG1063	R	Threonine dehydrogenase and related Zn-dependent dehydrogenases	PC	SCP	Alcohol dehydrogenase
Mvan_0538	COG0596	R	Predicted hydrolases or acyltransferases (alpha/beta hydrolase superfamily)	PC	SCP	Hydrolase
Mvan_0463	COG4638	P	"Phenylpropionate dioxygenase and related ring-hydroxylating dioxygenases, lar"	MET	RCP	RHO
Mvan_0466	COG1028	I	Dehydrogenases with different specificities (related to short-chain alcohol	MET	RCP	DDehydrogenase
Mvan_0466	COG1028	Q	Dehydrogenases with different specificities (related to short-chain alcohol	MET	RCP	DDehydrogenase
Mvan_0468	COG3435	Q	"Gentisate 1,2-dioxygenase"	MET	RCP	RCD
Mvan_0488	COG4638	P	"Phenylpropionate dioxygenase and related ring-hydroxylating dioxygenases, lar"	MET	RCP	RHO
Mvan_0525	COG4638	P	"Phenylpropionate dioxygenase and related ring-hydroxylating dioxygenases, lar"	MET	RCP	RHO
Mvan_0533	COG4638	P	"Phenylpropionate dioxygenase and related ring-hydroxylating dioxygenases, lar"	MET	RCP	RHO
Mvan_0539	COG4638	P	"Phenylpropionate dioxygenase and related ring-hydroxylating dioxygenases, lar"	MET	RCP	RHO
Mvan_0544	COG1028	I	Dehydrogenases with different specificities (related to short-chain alcohol	MET	RCP	DDehydrogenase
Mvan_0544	COG1028	Q	Dehydrogenases with different specificities (related to short-chain alcohol	MET	RCP	DDehydrogenase
Mvan_0546	COG4638	P	"Phenylpropionate dioxygenase and related ring-hydroxylating dioxygenases, lar"	MET	RCP	RHO
Mvan_0463	COG4638	R	"Phenylpropionate dioxygenase and related ring-hydroxylating dioxygenases, lar"	PC	RCP	RHO
Mvan_0466	COG1028	R	Dehydrogenases with different specificities (related to short-chain alcohol	PC	RCP	DDehydrogenase
Mvan_0488	COG4638	R	"Phenylpropionate dioxygenase and related ring-hydroxylating dioxygenases, lar"	PC	RCP	RHO
Mvan_0521	COG0596	R	Predicted hydrolases or acyltransferases (alpha/beta hydrolase superfamily)	PC	RCP	EP
Mvan_0525	COG4638	R	"Phenylpropionate dioxygenase and related ring-hydroxylating dioxygenases, lar"	PC	RCP	RHO
Mvan_0533	COG4638	R	"Phenylpropionate dioxygenase and related ring-hydroxylating dioxygenases, lar"	PC	RCP	RHO
Mvan_0539	COG4638	R	"Phenylpropionate dioxygenase and related ring-hydroxylating dioxygenases, lar"	PC	RCP	RHO
Mvan_0541	COG0673	R	Predicted dehydrogenases and related proteins	PC	RCP	DDehydrogenase
Mvan_0544	COG1028	R	Dehydrogenases with different specificities (related to short-chain alcohol	PC	RCP	DDehydrogenase
Mvan_0546	COG4638	R	"Phenylpropionate dioxygenase and related ring-hydroxylating dioxygenases, lar"	PC	RCP	RHO
Mvan_0545	-				RCP	RCD
Mvan_0543	COG0235	G	Ribulose-5-phosphate 4-epimerase and related epimerases and aldolases	MET	CAP	Decarboxylase
Mflv_0532	COG0329	M	Dihydrodipicolinate synthase/N-acetylneuraminate lyase	CPS
Mflv_0585	COG0329	M	Dihydrodipicolinate synthase/N-acetylneuraminate lyase	CPS
Mflv_0588	COG0329	M	Dihydrodipicolinate synthase/N-acetylneuraminate lyase	CPS
Mflv_0806	COG1716	T	FOG: FHA domain	CPS
Mflv_0807	COG1716	T	FOG: FHA domain	CPS
Mflv_0808	COG0631	T	Serine/threonine protein phosphatase	CPS
Mflv_0893	COG0745	T	Response regulators consisting of a CheY-like receiver domain and a winged-he	CPS
Mflv_2784	COG1225	O	Peroxiredoxin	CPS
Mflv_2837	COG0642	T	Signal transduction histidine kinase	CPS
Mflv_3597	COG0682	M	Prolipoprotein diacylglyceryltransferase	CPS
Mflv_4755	COG2148	M	Sugar transferases involved in lipopolysaccharide synthesis	CPS
Mflv_4757	COG0394	T	Protein-tyrosine-phosphatase	CPS
Mflv_4771	COG0489	D	ATPases involved in chromosome partitioning	CPS
Mflv_4776	COG0424	D	Nucleotide-binding protein implicated in inhibition of septum formation	CPS
Mjls_0956	COG0489	D	ATPases involved in chromosome partitioning	CPS
Mjls_0965	COG0394	T	Protein-tyrosine-phosphatase	CPS
Mjls_0966	COG1004	M	Predicted UDP-glucose 6-dehydrogenase	CPS
Mjls_1423	COG1192	D	ATPases involved in chromosome partitioning	CPS
Mjls_1602	COG0329	M	Dihydrodipicolinate synthase/N-acetylneuraminate lyase	CPS
Mjls_1605	COG0329	M	Dihydrodipicolinate synthase/N-acetylneuraminate lyase	CPS
Mjls_1674	COG0329	M	Dihydrodipicolinate synthase/N-acetylneuraminate lyase	CPS
Mjls_3657	COG1225	O	Peroxiredoxin	CPS
Mjls_4557	COG0791	M	Cell wall-associated hydrolases (invasion-associated proteins)	CPS
Mjls_4558	COG0745	T	Response regulators consisting of a CheY-like receiver domain and a winged-he	CPS
Mjls_4562	COG0501	O	Zn-dependent protease with chaperone function	CPS
Mjls_4564	COG0791	M	Cell wall-associated hydrolases (invasion-associated proteins)	CPS
Mjls_4566	COG0745	T	Response regulators consisting of a CheY-like receiver domain and a winged-he	CPS
Mjls_4567	COG0642	T	Signal transduction histidine kinase	CPS
Mkms_0025	COG0768	M	Cell division protein FtsI/penicillin-binding protein 2	CPS
Mkms_0026	COG0772	D	Bacterial cell division membrane protein	CPS
Mkms_0027	COG0631	T	Serine/threonine protein phosphatase	CPS
Mkms_0028	COG1716	T	FOG: FHA domain	CPS
Mkms_0029	COG1716	T	FOG: FHA domain	CPS
Mkms_0864	COG0668	M	Small-conductance mechanosensitive channel	CPS
Mkms_0938	COG0690	U	Preprotein translocase subunit SecE	CPS
Mkms_0948	COG1004	M	Predicted UDP-glucose 6-dehydrogenase	CPS
Mkms_0950	COG0394	T	Protein-tyrosine-phosphatase	CPS
Mkms_0964	COG0489	D	ATPases involved in chromosome partitioning	CPS
Mkms_0969	COG2230	M	Cyclopropane fatty acid synthase and related methyltransferases	CPS
Mkms_1141	COG1404	O	Subtilisin-like serine proteases	CPS
Mkms_1456	COG0642	T	Signal transduction histidine kinase	CPS
Mkms_1457	COG0745	T	Response regulators consisting of a CheY-like receiver domain and a winged-he	CPS
Mkms_1655	COG0329	M	Dihydrodipicolinate synthase/N-acetylneuraminate lyase	CPS
Mkms_1658	COG0329	M	Dihydrodipicolinate synthase/N-acetylneuraminate lyase	CPS
Mkms_1724	COG0329	M	Dihydrodipicolinate synthase/N-acetylneuraminate lyase	CPS
Mkms_4115	COG1217	T	Predicted membrane GTPase involved in stress response	CPS
Mkms_4246	COG3023	V	Negative regulator of beta-lactamase expression	CPS
Mmcs_0374	COG5651	N	PPE-repeat proteins	CPS
Mmcs_0380	COG1404	O	Subtilisin-like serine proteases	CPS
Mmcs_0847	COG0668	M	Small-conductance mechanosensitive channel	CPS
Mmcs_0921	COG0690	U	Preprotein translocase subunit SecE	CPS
Mmcs_0931	COG1004	M	Predicted UDP-glucose 6-dehydrogenase	CPS
Mmcs_0932	COG0394	T	Protein-tyrosine-phosphatase	CPS
Mmcs_0946	COG0489	D	ATPases involved in chromosome partitioning	CPS
Mmcs_0951	COG2230	M	Cyclopropane fatty acid synthase and related methyltransferases	CPS
Mmcs_1124	COG1404	O	Subtilisin-like serine proteases	CPS
Mmcs_1438	COG0642	T	Signal transduction histidine kinase	CPS
Mmcs_1439	COG0745	T	Response regulators consisting of a CheY-like receiver domain and a winged-he	CPS
Mmcs_1440	COG0791	M	Cell wall-associated hydrolases (invasion-associated proteins)	CPS
Mmcs_1442	COG0501	O	Zn-dependent protease with chaperone function	CPS
Mmcs_1446	COG0745	T	Response regulators consisting of a CheY-like receiver domain and a winged-he	CPS
Mmcs_1447	COG0791	M	Cell wall-associated hydrolases (invasion-associated proteins)	CPS
Mmcs_1629	COG0329	M	Dihydrodipicolinate synthase/N-acetylneuraminate lyase	CPS
Mmcs_1632	COG0329	M	Dihydrodipicolinate synthase/N-acetylneuraminate lyase	CPS
Mmcs_1696	COG0329	M	Dihydrodipicolinate synthase/N-acetylneuraminate lyase	CPS
Mmcs_4040	COG1217	T	Predicted membrane GTPase involved in stress response	CPS
Mspyr1_01480	COG0329	M	Dihydrodipicolinate synthase/N-acetylneuraminate lyase	CPS
Mspyr1_01510	COG0329	M	Dihydrodipicolinate synthase/N-acetylneuraminate lyase	CPS
Mspyr1_02270	COG0329	M	Dihydrodipicolinate synthase/N-acetylneuraminate lyase	CPS
Mspyr1_29410	COG0682	M	Prolipoprotein diacylglyceryltransferase	CPS
Mspyr1_40880	COG2148	M	Sugar transferases involved in lipopolysaccharide synthesis	CPS
Mspyr1_40890	COG0394	T	Protein-tyrosine-phosphatase	CPS
Mspyr1_41800	COG0489	D	ATPases involved in chromosome partitioning	CPS
Mspyr1_41850	COG0424	D	Nucleotide-binding protein implicated in inhibition of septum formation	CPS
Mspyr1_46010	COG1397	O	ADP-ribosylglycohydrolase	CPS
Mspyr1_52670	COG0745	T	Response regulators consisting of a CheY-like receiver domain and a winged-he	CPS
Mspyr1_52680	COG0642	T	Signal transduction histidine kinase	CPS
Mvan_1445	COG1404	O	Subtilisin-like serine proteases	CPS
Mvan_1681	COG0489	D	ATPases involved in chromosome partitioning	CPS
Mvan_1702	COG0394	T	Protein-tyrosine-phosphatase	CPS
Mvan_1703	COG2148	M	Sugar transferases involved in lipopolysaccharide synthesis	CPS
Mvan_2143	COG1181	M	D-alanine-D-alanine ligase and related ATP-grasp enzymes	CPS
Mvan_3652	COG0791	M	Cell wall-associated hydrolases (invasion-associated proteins)	CPS
Mvan_3653	COG0745	T	Response regulators consisting of a CheY-like receiver domain and a winged-he	CPS
Mvan_3654	COG0501	O	Zn-dependent protease with chaperone function	CPS
Mvan_3656	COG0791	M	Cell wall-associated hydrolases (invasion-associated proteins)	CPS
Mvan_3749	COG1225	O	Peroxiredoxin	CPS
Mflv_0520	COG1846	K	Transcriptional regulators	ISP
Mflv_0531	COG1414	K	Transcriptional regulator	ISP
Mflv_0559	COG2801	L	Transposase and inactivated derivatives	ISP
Mflv_0560	COG2963	L	Transposase and inactivated derivatives	ISP
Mflv_0596	COG1414	K	Transcriptional regulator	ISP
Mflv_0599	COG2801	L	Transposase and inactivated derivatives	ISP
Mflv_0628	COG1846	K	Transcriptional regulators	ISP
Mflv_0641	COG1846	K	Transcriptional regulators	ISP
Mflv_0875	COG0629	L	Single-stranded DNA-binding protein	ISP
Mflv_0876	COG0238	J	Ribosomal protein S18	ISP
Mflv_0877	COG0359	J	Ribosomal protein L9	ISP
Mflv_0893	COG0745	K	Response regulators consisting of a CheY-like receiver domain and a winged-he	ISP
Mflv_3188	COG2801	L	Transposase and inactivated derivatives	ISP
Mflv_3195	COG2801	L	Transposase and inactivated derivatives	ISP
Mflv_4579	COG1309	K	Transcriptional regulator	ISP
Mflv_4581	COG1309	K	Transcriptional regulator	ISP
Mflv_4630	COG1309	K	Transcriptional regulator	ISP
Mjls_1439	COG3328	L	Transposase and inactivated derivatives	ISP
Mjls_1590	COG2801	L	Transposase and inactivated derivatives	ISP
Mjls_1594	COG1414	K	Transcriptional regulator	ISP
Mjls_1638	COG1846	K	Transcriptional regulators	ISP
Mjls_1651	COG1846	K	Transcriptional regulators	ISP
Mjls_1669	COG2963	L	Transposase and inactivated derivatives	ISP
Mjls_1670	COG2801	L	Transposase and inactivated derivatives	ISP
Mjls_1675	COG1414	K	Transcriptional regulator	ISP
Mjls_2222	COG2801	L	Transposase and inactivated derivatives	ISP
Mjls_3190	COG2801	L	Transposase and inactivated derivatives	ISP
Mjls_3554	COG0211	J	Ribosomal protein L27	ISP
Mjls_3555	COG0261	J	Ribosomal protein L21	ISP
Mjls_3556	COG1530	J	Ribonucleases G and E	ISP
Mjls_3558	COG1309	K	Transcriptional regulator	ISP
Mjls_3645	COG1949	A	Oligoribonuclease (3'->5' exoribonuclease)	ISP
Mjls_4558	COG0745	K	Response regulators consisting of a CheY-like receiver domain and a winged-he	ISP
Mjls_4563	COG3682	K	Predicted transcriptional regulator	ISP
Mjls_4566	COG0745	K	Response regulators consisting of a CheY-like receiver domain and a winged-he	ISP
Mjls_4584	COG1309	K	Transcriptional regulator	ISP
Mjls_4586	COG1309	K	Transcriptional regulator	ISP
Mjls_4594	COG1309	K	Transcriptional regulator	ISP
Mjls_5283	COG3285	L	Predicted eukaryotic-type DNA primase	ISP
Mkms_0939	COG0250	K	Transcription antiterminator	ISP
Mkms_0940	COG0080	J	Ribosomal protein L11	ISP
Mkms_0941	COG0081	J	Ribosomal protein L1	ISP
Mkms_0947	COG2801	L	Transposase and inactivated derivatives	ISP
Mkms_1457	COG0745	K	Response regulators consisting of a CheY-like receiver domain and a winged-he	ISP
Mkms_1646	COG1414	K	Transcriptional regulator	ISP
Mkms_1652	COG2801	L	Transposase and inactivated derivatives	ISP
Mkms_1653	COG2963	L	Transposase and inactivated derivatives	ISP
Mkms_1725	COG1414	K	Transcriptional regulator	ISP
Mkms_3262	COG1309	K	Transcriptional regulator	ISP
Mkms_3622	COG0211	J	Ribosomal protein L27	ISP
Mkms_3623	COG0261	J	Ribosomal protein L21	ISP
Mkms_3624	COG1530	J	Ribonucleases G and E	ISP
Mkms_3626	COG1309	K	Transcriptional regulator	ISP
Mkms_4925	COG1309	K	Transcriptional regulator	ISP
Mkms_4927	COG1309	K	Transcriptional regulator	ISP
Mmcs_0922	COG0250	K	Transcription antiterminator	ISP
Mmcs_0923	COG0080	J	Ribosomal protein L11	ISP
Mmcs_0924	COG0081	J	Ribosomal protein L1	ISP
Mmcs_0930	COG2801	L	Transposase and inactivated derivatives	ISP
Mmcs_1032	COG0098	J	Ribosomal protein S5	ISP
Mmcs_1033	COG1841	J	Ribosomal protein L30/L7E	ISP
Mmcs_1034	COG0200	J	Ribosomal protein L15	ISP
Mmcs_1039	COG2207	K	AraC-type DNA-binding domain-containing proteins	ISP
Mmcs_1439	COG0745	K	Response regulators consisting of a CheY-like receiver domain and a winged-he	ISP
Mmcs_1441	COG3682	K	Predicted transcriptional regulator	ISP
Mmcs_1446	COG0745	K	Response regulators consisting of a CheY-like receiver domain and a winged-he	ISP
Mmcs_1456	COG2801	L	Transposase and inactivated derivatives	ISP
Mmcs_1621	COG1414	K	Transcriptional regulator	ISP
Mmcs_1626	COG2801	L	Transposase and inactivated derivatives	ISP
Mmcs_1627	COG2963	L	Transposase and inactivated derivatives	ISP
Mmcs_1677	COG1846	K	Transcriptional regulators	ISP
Mmcs_1697	COG1414	K	Transcriptional regulator	ISP
Mmcs_3200	COG1309	K	Transcriptional regulator	ISP
Mmcs_3549	COG0211	J	Ribosomal protein L27	ISP
Mmcs_3550	COG0261	J	Ribosomal protein L21	ISP
Mmcs_3551	COG1530	J	Ribonucleases G and E	ISP
Mmcs_3553	COG1309	K	Transcriptional regulator	ISP
Mmcs_4837	COG1309	K	Transcriptional regulator	ISP
Mmcs_4839	COG1309	K	Transcriptional regulator	ISP
Mspyr1_01390	COG1414	K	Transcriptional regulator	ISP
Mspyr1_01830	COG1846	K	Transcriptional regulators	ISP
Mspyr1_01960	COG1846	K	Transcriptional regulators	ISP
Mspyr1_02180	COG2801	L	Transposase and inactivated derivatives	ISP
Mspyr1_02230	COG2801	L	Transposase and inactivated derivatives	ISP
Mspyr1_02280	COG1414	K	Transcriptional regulator	ISP
Mspyr1_02390	COG1846	K	Transcriptional regulators	ISP
Mspyr1_02400	COG1595	K	"DNA-directed RNA polymerase specialized sigma subunit, sigma24 homolog"	ISP
Mspyr1_02620	COG2186	K	Transcriptional regulators	ISP
Mspyr1_06800	COG1309	K	Transcriptional regulator	ISP
Mspyr1_06820	COG1396	K	Predicted transcriptional regulators	ISP
Mspyr1_13930	COG1309	K	Transcriptional regulator	ISP
Mspyr1_14030	COG1309	K	Transcriptional regulator	ISP
Mspyr1_25240	COG2963	L	Transposase and inactivated derivatives	ISP
Mspyr1_25510	COG2801	L	Transposase and inactivated derivatives	ISP
Mspyr1_37610	COG2801	L	Transposase and inactivated derivatives	ISP
Mspyr1_37700	COG3328	L	Transposase and inactivated derivatives	ISP
Mspyr1_42620	COG1595	K	"DNA-directed RNA polymerase specialized sigma subunit, sigma24 homolog"	ISP
Mspyr1_52670	COG0745	K	Response regulators consisting of a CheY-like receiver domain and a winged-he	ISP
Mspyr1_52970	COG0359	J	Ribosomal protein L9	ISP
Mvan_0321	COG1309	K	Transcriptional regulator	ISP
Mvan_0323	COG1309	K	Transcriptional regulator	ISP
Mvan_0462	COG1414	K	Transcriptional regulator	ISP
Mvan_0524	COG1846	K	Transcriptional regulators	ISP
Mvan_0537	COG1846	K	Transcriptional regulators	ISP
Mvan_0575	COG2801	L	Transposase and inactivated derivatives	ISP
Mvan_0576	COG2963	L	Transposase and inactivated derivatives	ISP
Mvan_0805	COG1309	K	Transcriptional regulator	ISP
Mvan_0807	COG1396	K	Predicted transcriptional regulators	ISP
Mvan_1111	COG2801	L	Transposase and inactivated derivatives	ISP
Mvan_3653	COG0745	K	Response regulators consisting of a CheY-like receiver domain and a winged-he	ISP
Mvan_3655	COG3682	K	Predicted transcriptional regulator	ISP
Mvan_4556	COG0177	L	Predicted EndoIII-related endonuclease	ISP
Mvan_5054	COG2378	K	Predicted transcriptional regulator	ISP
Mvan_5056	COG1061	K	DNA or RNA helicases of superfamily II	ISP
Mvan_5056	COG1061	L	DNA or RNA helicases of superfamily II	ISP
Mvan_5959	COG2801	L	Transposase and inactivated derivatives	ISP
Mvan_5973	COG2801	L	Transposase and inactivated derivatives	ISP
Mflv_0298	COG2273	G	Beta-glucanase/Beta-glucan synthetase	MET
Mflv_0522	COG3435	Q	"Gentisate 1,2-dioxygenase"	MET
Mflv_0525	COG2057	I	"Acyl CoA:acetate/3-ketoacid CoA transferase, beta subunit"	MET
Mflv_0526	COG1788	I	"Acyl CoA:acetate/3-ketoacid CoA transferase, alpha subunit"	MET
Mflv_0528	COG0015	F	Adenylosuccinate lyase	MET
Mflv_0529	COG3485	Q	"Protocatechuate 3,4-dioxygenase beta subunit"	MET
Mflv_0530	COG3485	Q	"Protocatechuate 3,4-dioxygenase beta subunit"	MET
Mflv_0532	COG0329	E	Dihydrodipicolinate synthase/N-acetylneuraminate lyase	MET
Mflv_0533	COG1893	H	Ketopantoate reductase	MET
Mflv_0536	COG5517	Q	Small subunit of phenylpropionate dioxygenase	MET
Mflv_0537	COG4638	P	"Phenylpropionate dioxygenase and related ring-hydroxylating dioxygenases, lar"	MET
Mflv_0539	COG1028	I	Dehydrogenases with different specificities (related to short-chain alcohol	MET
Mflv_0539	COG1028	Q	Dehydrogenases with different specificities (related to short-chain alcohol	MET
Mflv_0540	COG0235	G	Ribulose-5-phosphate 4-epimerase and related epimerases and aldolases	MET
Mflv_0543	COG5517	Q	Small subunit of phenylpropionate dioxygenase	MET
Mflv_0544	COG4638	P	"Phenylpropionate dioxygenase and related ring-hydroxylating dioxygenases, lar"	MET
Mflv_0547	COG2084	I	3-hydroxyisobutyrate dehydrogenase and related beta-hydroxyacid dehydrogenase	MET
Mflv_0549	COG5517	Q	Small subunit of phenylpropionate dioxygenase	MET
Mflv_0550	COG4638	P	"Phenylpropionate dioxygenase and related ring-hydroxylating dioxygenases, lar"	MET
Mflv_0551	COG1141	C	Ferredoxin	MET
Mflv_0554	COG0183	I	Acetyl-CoA acetyltransferase	MET
Mflv_0555	COG1804	C	Predicted acyl-CoA transferases/carnitine dehydratase	MET
Mflv_0556	COG1063	E	Threonine dehydrogenase and related Zn-dependent dehydrogenases	MET
Mflv_0557	COG5517	Q	Small subunit of phenylpropionate dioxygenase	MET
Mflv_0558	COG4638	P	"Phenylpropionate dioxygenase and related ring-hydroxylating dioxygenases, lar"	MET
Mflv_0562	COG5517	Q	Small subunit of phenylpropionate dioxygenase	MET
Mflv_0563	COG4638	P	"Phenylpropionate dioxygenase and related ring-hydroxylating dioxygenases, lar"	MET
Mflv_0566	COG1028	I	Dehydrogenases with different specificities (related to short-chain alcohol	MET
Mflv_0566	COG1028	Q	Dehydrogenases with different specificities (related to short-chain alcohol	MET
Mflv_0567	COG4638	P	"Phenylpropionate dioxygenase and related ring-hydroxylating dioxygenases, lar"	MET
Mflv_0569	COG1012	C	NAD-dependent aldehyde dehydrogenases	MET
Mflv_0570	COG1149	C	MinD superfamily P-loop ATPase containing an inserted ferredoxin domain	MET
Mflv_0571	COG1053	C	"Succinate dehydrogenase/fumarate reductase, flavoprotein subunit"	MET
Mflv_0572	COG5517	Q	Small subunit of phenylpropionate dioxygenase	MET
Mflv_0585	COG0329	E	Dihydrodipicolinate synthase/N-acetylneuraminate lyase	MET
Mflv_0586	COG3255	I	Putative sterol carrier protein	MET
Mflv_0588	COG0329	E	Dihydrodipicolinate synthase/N-acetylneuraminate lyase	MET
Mflv_0589	COG3435	Q	"Gentisate 1,2-dioxygenase"	MET
Mflv_0592	COG1028	I	Dehydrogenases with different specificities (related to short-chain alcohol	MET
Mflv_0592	COG1028	Q	Dehydrogenases with different specificities (related to short-chain alcohol	MET
Mflv_0642	COG2814	G	Arabinose efflux permease	MET
Mflv_0643	COG1012	C	NAD-dependent aldehyde dehydrogenases	MET
Mflv_0647	COG1463	Q	"ABC-type transport system involved in resistance to organic solvents, peripla"	MET
Mflv_0648	COG1463	Q	"ABC-type transport system involved in resistance to organic solvents, peripla"	MET
Mflv_0649	COG1463	Q	"ABC-type transport system involved in resistance to organic solvents, peripla"	MET
Mflv_0650	COG1463	Q	"ABC-type transport system involved in resistance to organic solvents, peripla"	MET
Mflv_0651	COG1463	Q	"ABC-type transport system involved in resistance to organic solvents, peripla"	MET
Mflv_0652	COG1463	Q	"ABC-type transport system involved in resistance to organic solvents, peripla"	MET
Mflv_0654	COG0767	Q	"ABC-type transport system involved in resistance to organic solvents, permeas"	MET
Mflv_0655	COG3485	Q	"Protocatechuate 3,4-dioxygenase beta subunit"	MET
Mflv_0684	COG5517	Q	Small subunit of phenylpropionate dioxygenase	MET
Mflv_0685	COG4638	P	"Phenylpropionate dioxygenase and related ring-hydroxylating dioxygenases, lar"	MET
Mflv_0899	COG0031	E	Cysteine synthase	MET
Mflv_2655	COG0406	G	"Fructose-2,6-bisphosphatase"	MET
Mflv_2659	COG1028	I	Dehydrogenases with different specificities (related to short-chain alcohol	MET
Mflv_2659	COG1028	Q	Dehydrogenases with different specificities (related to short-chain alcohol	MET
Mflv_3025	COG2050	Q	"Uncharacterized protein, possibly involved in aromatic compounds catabolism"	MET
Mflv_3598	COG0159	E	Tryptophan synthase alpha chain	MET
Mflv_4580	COG2050	Q	"Uncharacterized protein, possibly involved in aromatic compounds catabolism"	MET
Mflv_4583	COG2141	C	"Coenzyme F420-dependent N5,N10-methylene tetrahydromethanopterin reductase an"	MET
Mflv_4750	COG1232	H	Protoporphyrinogen oxidase	MET
Mflv_4751	COG0020	I	Undecaprenyl pyrophosphate synthase	MET
Mflv_4774	COG4799	I	"Acetyl-CoA carboxylase, carboxyltransferase component (subunits alpha and bet"	MET
Mjls_1421	COG1169	H	Isochorismate synthase	MET
Mjls_1421	COG1169	Q	Isochorismate synthase	MET
Mjls_1422	COG0406	G	"Fructose-2,6-bisphosphatase"	MET
Mjls_1434	COG0346	E	Lactoylglutathione lyase and related lyases	MET
Mjls_1442	COG0798	P	Arsenite efflux pump ACR3 and related permeases	MET
Mjls_1595	COG4638	P	"Phenylpropionate dioxygenase and related ring-hydroxylating dioxygenases, lar"	MET
Mjls_1596	COG5517	Q	Small subunit of phenylpropionate dioxygenase	MET
Mjls_1598	COG1028	I	Dehydrogenases with different specificities (related to short-chain alcohol	MET
Mjls_1598	COG1028	Q	Dehydrogenases with different specificities (related to short-chain alcohol	MET
Mjls_1601	COG3435	Q	"Gentisate 1,2-dioxygenase"	MET
Mjls_1602	COG0329	E	Dihydrodipicolinate synthase/N-acetylneuraminate lyase	MET
Mjls_1604	COG3255	I	Putative sterol carrier protein	MET
Mjls_1605	COG0329	E	Dihydrodipicolinate synthase/N-acetylneuraminate lyase	MET
Mjls_1607	COG5517	Q	Small subunit of phenylpropionate dioxygenase	MET
Mjls_1608	COG1053	C	"Succinate dehydrogenase/fumarate reductase, flavoprotein subunit"	MET
Mjls_1609	COG1149	C	MinD superfamily P-loop ATPase containing an inserted ferredoxin domain	MET
Mjls_1632	COG1463	Q	"ABC-type transport system involved in resistance to organic solvents, peripla"	MET
Mjls_1636	COG1012	C	NAD-dependent aldehyde dehydrogenases	MET
Mjls_1637	COG2814	G	Arabinose efflux permease	MET
Mjls_1639	COG4638	P	"Phenylpropionate dioxygenase and related ring-hydroxylating dioxygenases, lar"	MET
Mjls_1640	COG5517	Q	Small subunit of phenylpropionate dioxygenase	MET
Mjls_1641	COG1063	E	Threonine dehydrogenase and related Zn-dependent dehydrogenases	MET
Mjls_1642	COG1804	C	Predicted acyl-CoA transferases/carnitine dehydratase	MET
Mjls_1643	COG0183	I	Acetyl-CoA acetyltransferase	MET
Mjls_1646	COG1141	C	Ferredoxin	MET
Mjls_1647	COG4638	P	"Phenylpropionate dioxygenase and related ring-hydroxylating dioxygenases, lar"	MET
Mjls_1648	COG5517	Q	Small subunit of phenylpropionate dioxygenase	MET
Mjls_1650	COG2084	I	3-hydroxyisobutyrate dehydrogenase and related beta-hydroxyacid dehydrogenase	MET
Mjls_1653	COG4638	P	"Phenylpropionate dioxygenase and related ring-hydroxylating dioxygenases, lar"	MET
Mjls_1654	COG5517	Q	Small subunit of phenylpropionate dioxygenase	MET
Mjls_1657	COG0235	G	Ribulose-5-phosphate 4-epimerase and related epimerases and aldolases	MET
Mjls_1658	COG1028	I	Dehydrogenases with different specificities (related to short-chain alcohol	MET
Mjls_1658	COG1028	Q	Dehydrogenases with different specificities (related to short-chain alcohol	MET
Mjls_1660	COG4638	P	"Phenylpropionate dioxygenase and related ring-hydroxylating dioxygenases, lar"	MET
Mjls_1661	COG5517	Q	Small subunit of phenylpropionate dioxygenase	MET
Mjls_1673	COG1893	H	Ketopantoate reductase	MET
Mjls_1674	COG0329	E	Dihydrodipicolinate synthase/N-acetylneuraminate lyase	MET
Mjls_1676	COG3485	Q	"Protocatechuate 3,4-dioxygenase beta subunit"	MET
Mjls_1677	COG3485	Q	"Protocatechuate 3,4-dioxygenase beta subunit"	MET
Mjls_1678	COG0015	F	Adenylosuccinate lyase	MET
Mjls_2232	COG5517	Q	Small subunit of phenylpropionate dioxygenase	MET
Mjls_2237	COG4638	P	"Phenylpropionate dioxygenase and related ring-hydroxylating dioxygenases, lar"	MET
Mjls_2239	COG1012	C	NAD-dependent aldehyde dehydrogenases	MET
Mjls_2383	COG0318	I	Acyl-CoA synthetases (AMP-forming)/AMP-acid ligases II	MET
Mjls_2383	COG0318	Q	Acyl-CoA synthetases (AMP-forming)/AMP-acid ligases II	MET
Mjls_3200	COG2124	Q	Cytochrome P450	MET
Mjls_3552	COG0263	E	Glutamate 5-kinase	MET
Mjls_3557	COG0105	F	Nucleoside diphosphate kinase	MET
Mjls_3658	COG0624	E	Acetylornithine deacetylase/Succinyl-diaminopimelate desuccinylase and relate	MET
Mjls_3659	COG2116	P	Formate/nitrite family of transporters	MET
Mjls_3660	COG0736	I	Phosphopantetheinyl transferase (holo-ACP synthase)	MET
Mjls_4440	COG1028	I	Dehydrogenases with different specificities (related to short-chain alcohol	MET
Mjls_4440	COG1028	Q	Dehydrogenases with different specificities (related to short-chain alcohol	MET
Mjls_4555	COG3000	I	Sterol desaturase	MET
Mjls_4560	COG0031	E	Cysteine synthase	MET
Mjls_4585	COG2050	Q	"Uncharacterized protein, possibly involved in aromatic compounds catabolism"	MET
Mkms_0935	COG2030	I	Acyl dehydratase	MET
Mkms_0936	COG2030	I	Acyl dehydratase	MET
Mkms_0937	COG2030	I	Acyl dehydratase	MET
Mkms_1462	COG0031	E	Cysteine synthase	MET
Mkms_1470	COG2217	P	Cation transport ATPase	MET
Mkms_1647	COG4638	P	"Phenylpropionate dioxygenase and related ring-hydroxylating dioxygenases, lar"	MET
Mkms_1648	COG5517	Q	Small subunit of phenylpropionate dioxygenase	MET
Mkms_1650	COG1028	I	Dehydrogenases with different specificities (related to short-chain alcohol	MET
Mkms_1650	COG1028	Q	Dehydrogenases with different specificities (related to short-chain alcohol	MET
Mkms_1654	COG3435	Q	"Gentisate 1,2-dioxygenase"	MET
Mkms_1655	COG0329	E	Dihydrodipicolinate synthase/N-acetylneuraminate lyase	MET
Mkms_1657	COG3255	I	Putative sterol carrier protein	MET
Mkms_1658	COG0329	E	Dihydrodipicolinate synthase/N-acetylneuraminate lyase	MET
Mkms_1675	COG3485	Q	"Protocatechuate 3,4-dioxygenase beta subunit"	MET
Mkms_1676	COG0767	Q	"ABC-type transport system involved in resistance to organic solvents, permeas"	MET
Mkms_1678	COG1463	Q	"ABC-type transport system involved in resistance to organic solvents, peripla"	MET
Mkms_1679	COG1463	Q	"ABC-type transport system involved in resistance to organic solvents, peripla"	MET
Mkms_1680	COG1463	Q	"ABC-type transport system involved in resistance to organic solvents, peripla"	MET
Mkms_1681	COG1463	Q	"ABC-type transport system involved in resistance to organic solvents, peripla"	MET
Mkms_1682	COG1463	Q	"ABC-type transport system involved in resistance to organic solvents, peripla"	MET
Mkms_1683	COG1463	Q	"ABC-type transport system involved in resistance to organic solvents, peripla"	MET
Mkms_1691	COG5517	Q	Small subunit of phenylpropionate dioxygenase	MET
Mkms_1692	COG1063	E	Threonine dehydrogenase and related Zn-dependent dehydrogenases	MET
Mkms_1693	COG1804	C	Predicted acyl-CoA transferases/carnitine dehydratase	MET
Mkms_1699	COG5517	Q	Small subunit of phenylpropionate dioxygenase	MET
Mkms_1710	COG5517	Q	Small subunit of phenylpropionate dioxygenase	MET
Mkms_1713	COG0235	G	Ribulose-5-phosphate 4-epimerase and related epimerases and aldolases	MET
Mkms_1714	COG1028	I	Dehydrogenases with different specificities (related to short-chain alcohol	MET
Mkms_1714	COG1028	Q	Dehydrogenases with different specificities (related to short-chain alcohol	MET
Mkms_1716	COG4638	P	"Phenylpropionate dioxygenase and related ring-hydroxylating dioxygenases, lar"	MET
Mkms_1717	COG5517	Q	Small subunit of phenylpropionate dioxygenase	MET
Mkms_1723	COG1893	H	Ketopantoate reductase	MET
Mkms_1724	COG0329	E	Dihydrodipicolinate synthase/N-acetylneuraminate lyase	MET
Mkms_1726	COG3485	Q	"Protocatechuate 3,4-dioxygenase beta subunit"	MET
Mkms_1727	COG3485	Q	"Protocatechuate 3,4-dioxygenase beta subunit"	MET
Mkms_1728	COG0015	F	Adenylosuccinate lyase	MET
Mkms_1730	COG1788	I	"Acyl CoA:acetate/3-ketoacid CoA transferase, alpha subunit"	MET
Mkms_1731	COG2057	I	"Acyl CoA:acetate/3-ketoacid CoA transferase, beta subunit"	MET
Mkms_1734	COG3435	Q	"Gentisate 1,2-dioxygenase"	MET
Mkms_3283	COG2267	I	Lysophospholipase	MET
Mkms_3284	COG2050	Q	"Uncharacterized protein, possibly involved in aromatic compounds catabolism"	MET
Mkms_3620	COG0263	E	Glutamate 5-kinase	MET
Mkms_3625	COG0105	F	Nucleoside diphosphate kinase	MET
Mkms_4107	COG1060	H	Thiamine biosynthesis enzyme ThiH and related uncharacterized enzymes	MET
Mkms_4114	COG0747	E	"ABC-type dipeptide transport system, periplasmic component"	MET
Mkms_4118	COG1051	F	ADP-ribose pyrophosphatase	MET
Mkms_4242	COG1301	C	Na?dicarboxylate symporters	MET
Mkms_4251	COG1457	F	Purine-cytosine permease and related proteins	MET
Mkms_4279	COG1028	I	Dehydrogenases with different specificities (related to short-chain alcohol	MET
Mkms_4279	COG1028	Q	Dehydrogenases with different specificities (related to short-chain alcohol	MET
Mkms_4926	COG2050	Q	"Uncharacterized protein, possibly involved in aromatic compounds catabolism"	MET
Mmcs_0918	COG2030	I	Acyl dehydratase	MET
Mmcs_0919	COG2030	I	Acyl dehydratase	MET
Mmcs_0920	COG2030	I	Acyl dehydratase	MET
Mmcs_1433	COG3000	I	Sterol desaturase	MET
Mmcs_1444	COG0031	E	Cysteine synthase	MET
Mmcs_1452	COG2217	P	Cation transport ATPase	MET
Mmcs_1622	COG4638	P	"Phenylpropionate dioxygenase and related ring-hydroxylating dioxygenases, lar"	MET
Mmcs_1623	COG5517	Q	Small subunit of phenylpropionate dioxygenase	MET
Mmcs_1624	COG1028	I	Dehydrogenases with different specificities (related to short-chain alcohol	MET
Mmcs_1624	COG1028	Q	Dehydrogenases with different specificities (related to short-chain alcohol	MET
Mmcs_1628	COG3435	Q	"Gentisate 1,2-dioxygenase"	MET
Mmcs_1629	COG0329	E	Dihydrodipicolinate synthase/N-acetylneuraminate lyase	MET
Mmcs_1631	COG3255	I	Putative sterol carrier protein	MET
Mmcs_1632	COG0329	E	Dihydrodipicolinate synthase/N-acetylneuraminate lyase	MET
Mmcs_1634	COG5517	Q	Small subunit of phenylpropionate dioxygenase	MET
Mmcs_1635	COG1053	C	"Succinate dehydrogenase/fumarate reductase, flavoprotein subunit"	MET
Mmcs_1636	COG1149	C	MinD superfamily P-loop ATPase containing an inserted ferredoxin domain	MET
Mmcs_1637	COG1012	C	NAD-dependent aldehyde dehydrogenases	MET
Mmcs_1642	COG4638	P	"Phenylpropionate dioxygenase and related ring-hydroxylating dioxygenases, lar"	MET
Mmcs_1643	COG1028	I	Dehydrogenases with different specificities (related to short-chain alcohol	MET
Mmcs_1643	COG1028	Q	Dehydrogenases with different specificities (related to short-chain alcohol	MET
Mmcs_1650	COG0767	Q	"ABC-type transport system involved in resistance to organic solvents, permeas"	MET
Mmcs_1654	COG1463	Q	"ABC-type transport system involved in resistance to organic solvents, peripla"	MET
Mmcs_1655	COG1463	Q	"ABC-type transport system involved in resistance to organic solvents, peripla"	MET
Mmcs_1656	COG1463	Q	"ABC-type transport system involved in resistance to organic solvents, peripla"	MET
Mmcs_1657	COG1463	Q	"ABC-type transport system involved in resistance to organic solvents, peripla"	MET
Mmcs_1658	COG1463	Q	"ABC-type transport system involved in resistance to organic solvents, peripla"	MET
Mmcs_1659	COG1463	Q	"ABC-type transport system involved in resistance to organic solvents, peripla"	MET
Mmcs_1663	COG1012	C	NAD-dependent aldehyde dehydrogenases	MET
Mmcs_1664	COG2814	G	Arabinose efflux permease	MET
Mmcs_1666	COG4638	P	"Phenylpropionate dioxygenase and related ring-hydroxylating dioxygenases, lar"	MET
Mmcs_1667	COG5517	Q	Small subunit of phenylpropionate dioxygenase	MET
Mmcs_1668	COG1063	E	Threonine dehydrogenase and related Zn-dependent dehydrogenases	MET
Mmcs_1669	COG1804	C	Predicted acyl-CoA transferases/carnitine dehydratase	MET
Mmcs_1673	COG4638	P	"Phenylpropionate dioxygenase and related ring-hydroxylating dioxygenases, lar"	MET
Mmcs_1674	COG5517	Q	Small subunit of phenylpropionate dioxygenase	MET
Mmcs_1676	COG2084	I	3-hydroxyisobutyrate dehydrogenase and related beta-hydroxyacid dehydrogenase	MET
Mmcs_1680	COG4638	P	"Phenylpropionate dioxygenase and related ring-hydroxylating dioxygenases, lar"	MET
Mmcs_1681	COG5517	Q	Small subunit of phenylpropionate dioxygenase	MET
Mmcs_1684	COG0235	G	Ribulose-5-phosphate 4-epimerase and related epimerases and aldolases	MET
Mmcs_1685	COG1028	I	Dehydrogenases with different specificities (related to short-chain alcohol	MET
Mmcs_1685	COG1028	Q	Dehydrogenases with different specificities (related to short-chain alcohol	MET
Mmcs_1689	COG4638	P	"Phenylpropionate dioxygenase and related ring-hydroxylating dioxygenases, lar"	MET
Mmcs_1690	COG5517	Q	Small subunit of phenylpropionate dioxygenase	MET
Mmcs_1695	COG1893	H	Ketopantoate reductase	MET
Mmcs_1696	COG0329	E	Dihydrodipicolinate synthase/N-acetylneuraminate lyase	MET
Mmcs_1698	COG3485	Q	"Protocatechuate 3,4-dioxygenase beta subunit"	MET
Mmcs_1699	COG3485	Q	"Protocatechuate 3,4-dioxygenase beta subunit"	MET
Mmcs_1700	COG0015	F	Adenylosuccinate lyase	MET
Mmcs_1702	COG1788	I	"Acyl CoA:acetate/3-ketoacid CoA transferase, alpha subunit"	MET
Mmcs_1703	COG2057	I	"Acyl CoA:acetate/3-ketoacid CoA transferase, beta subunit"	MET
Mmcs_1706	COG3435	Q	"Gentisate 1,2-dioxygenase"	MET
Mmcs_3221	COG2267	I	Lysophospholipase	MET
Mmcs_3222	COG2050	Q	"Uncharacterized protein, possibly involved in aromatic compounds catabolism"	MET
Mmcs_3547	COG0263	E	Glutamate 5-kinase	MET
Mmcs_3552	COG0105	F	Nucleoside diphosphate kinase	MET
Mmcs_3818	COG1024	I	Enoyl-CoA hydratase/carnithine racemase	MET
Mmcs_4032	COG1060	H	Thiamine biosynthesis enzyme ThiH and related uncharacterized enzymes	MET
Mmcs_4039	COG0747	E	"ABC-type dipeptide transport system, periplasmic component"	MET
Mmcs_4043	COG1051	F	ADP-ribose pyrophosphatase	MET
Mmcs_4167	COG0607	P	Rhodanese-related sulfurtransferase	MET
Mmcs_4213	COG1028	I	Dehydrogenases with different specificities (related to short-chain alcohol	MET
Mmcs_4213	COG1028	Q	Dehydrogenases with different specificities (related to short-chain alcohol	MET
Mmcs_4827	COG0031	E	Cysteine synthase	MET
Mmcs_4838	COG2050	Q	"Uncharacterized protein, possibly involved in aromatic compounds catabolism"	MET
Mspyr1_01300	COG2133	G	Glucose/sorbosone dehydrogenases	MET
Mspyr1_01400	COG4638	P	"Phenylpropionate dioxygenase and related ring-hydroxylating dioxygenases, lar"	MET
Mspyr1_01410	COG5517	Q	Small subunit of phenylpropionate dioxygenase	MET
Mspyr1_01430	COG1028	I	Dehydrogenases with different specificities (related to short-chain alcohol	MET
Mspyr1_01430	COG1028	Q	Dehydrogenases with different specificities (related to short-chain alcohol	MET
Mspyr1_01470	COG3435	Q	"Gentisate 1,2-dioxygenase"	MET
Mspyr1_01480	COG0329	E	Dihydrodipicolinate synthase/N-acetylneuraminate lyase	MET
Mspyr1_01500	COG3255	I	Putative sterol carrier protein	MET
Mspyr1_01510	COG0329	E	Dihydrodipicolinate synthase/N-acetylneuraminate lyase	MET
Mspyr1_01540	COG5517	Q	Small subunit of phenylpropionate dioxygenase	MET
Mspyr1_01550	COG1053	C	"Succinate dehydrogenase/fumarate reductase, flavoprotein subunit"	MET
Mspyr1_01560	COG1149	C	MinD superfamily P-loop ATPase containing an inserted ferredoxin domain	MET
Mspyr1_01570	COG1012	C	NAD-dependent aldehyde dehydrogenases	MET
Mspyr1_01770	COG1463	Q	"ABC-type transport system involved in resistance to organic solvents, peripla"	MET
Mspyr1_01810	COG1012	C	NAD-dependent aldehyde dehydrogenases	MET
Mspyr1_01820	COG2814	G	Arabinose efflux permease	MET
Mspyr1_01840	COG4638	P	"Phenylpropionate dioxygenase and related ring-hydroxylating dioxygenases, lar"	MET
Mspyr1_01850	COG5517	Q	Small subunit of phenylpropionate dioxygenase	MET
Mspyr1_01860	COG1063	E	Threonine dehydrogenase and related Zn-dependent dehydrogenases	MET
Mspyr1_01870	COG1804	C	Predicted acyl-CoA transferases/carnitine dehydratase	MET
Mspyr1_01880	COG0183	I	Acetyl-CoA acetyltransferase	MET
Mspyr1_01910	COG1141	C	Ferredoxin	MET
Mspyr1_01920	COG4638	P	"Phenylpropionate dioxygenase and related ring-hydroxylating dioxygenases, lar"	MET
Mspyr1_01930	COG5517	Q	Small subunit of phenylpropionate dioxygenase	MET
Mspyr1_01940	COG0662	G	Mannose-6-phosphate isomerase	MET
Mspyr1_01950	COG2084	I	3-hydroxyisobutyrate dehydrogenase and related beta-hydroxyacid dehydrogenase	MET
Mspyr1_01990	COG4638	P	"Phenylpropionate dioxygenase and related ring-hydroxylating dioxygenases, lar"	MET
Mspyr1_02000	COG5517	Q	Small subunit of phenylpropionate dioxygenase	MET
Mspyr1_02030	COG0235	G	Ribulose-5-phosphate 4-epimerase and related epimerases and aldolases	MET
Mspyr1_02040	COG1028	I	Dehydrogenases with different specificities (related to short-chain alcohol	MET
Mspyr1_02040	COG1028	Q	Dehydrogenases with different specificities (related to short-chain alcohol	MET
Mspyr1_02060	COG4638	P	"Phenylpropionate dioxygenase and related ring-hydroxylating dioxygenases, lar"	MET
Mspyr1_02070	COG5517	Q	Small subunit of phenylpropionate dioxygenase	MET
Mspyr1_02260	COG1893	H	Ketopantoate reductase	MET
Mspyr1_02270	COG0329	E	Dihydrodipicolinate synthase/N-acetylneuraminate lyase	MET
Mspyr1_02290	COG3485	Q	"Protocatechuate 3,4-dioxygenase beta subunit"	MET
Mspyr1_02300	COG3485	Q	"Protocatechuate 3,4-dioxygenase beta subunit"	MET
Mspyr1_02310	COG0015	F	Adenylosuccinate lyase	MET
Mspyr1_02330	COG1788	I	"Acyl CoA:acetate/3-ketoacid CoA transferase, alpha subunit"	MET
Mspyr1_02340	COG2057	I	"Acyl CoA:acetate/3-ketoacid CoA transferase, beta subunit"	MET
Mspyr1_02370	COG3435	Q	"Gentisate 1,2-dioxygenase"	MET
Mspyr1_02600	COG2610	E	H?Ω╕? symporter and related permeases	MET
Mspyr1_02600	COG2610	G	H?Ω╕? symporter and related permeases	MET
Mspyr1_02610	COG3265	G	Gluconate kinase	MET
Mspyr1_04830	COG0717	F	Deoxycytidine deaminase	MET
Mspyr1_06860	COG0274	F	Deoxyribose-phosphate aldolase	MET
Mspyr1_13990	COG2141	C	"Coenzyme F420-dependent N5,N10-methylene tetrahydromethanopterin reductase an"	MET
Mspyr1_14020	COG2050	Q	"Uncharacterized protein, possibly involved in aromatic compounds catabolism"	MET
Mspyr1_20900	COG0406	G	"Fructose-2,6-bisphosphatase"	MET
Mspyr1_20940	COG1028	I	Dehydrogenases with different specificities (related to short-chain alcohol	MET
Mspyr1_20940	COG1028	Q	Dehydrogenases with different specificities (related to short-chain alcohol	MET
Mspyr1_27530	COG1640	G	4-alpha-glucanotransferase	MET
Mspyr1_29420	COG0159	E	Tryptophan synthase alpha chain	MET
Mspyr1_38010	COG2814	G	Arabinose efflux permease	MET
Mspyr1_38020	COG0033	G	Phosphoglucomutase	MET
Mspyr1_40870	COG0020	I	Undecaprenyl pyrophosphate synthase	MET
Mspyr1_41830	COG4799	I	"Acetyl-CoA carboxylase, carboxyltransferase component (subunits alpha and bet"	MET
Mspyr1_52450	COG0031	E	Cysteine synthase	MET
Mvan_0322	COG2050	Q	"Uncharacterized protein, possibly involved in aromatic compounds catabolism"	MET
Mvan_0464	COG5517	Q	Small subunit of phenylpropionate dioxygenase	MET
Mvan_0471	COG3255	I	Putative sterol carrier protein	MET
Mvan_0484	COG1053	C	"Succinate dehydrogenase/fumarate reductase, flavoprotein subunit"	MET
Mvan_0485	COG1149	C	MinD superfamily P-loop ATPase containing an inserted ferredoxin domain	MET
Mvan_0500	COG1463	Q	"ABC-type transport system involved in resistance to organic solvents, peripla"	MET
Mvan_0501	COG1463	Q	"ABC-type transport system involved in resistance to organic solvents, peripla"	MET
Mvan_0515	COG1463	Q	"ABC-type transport system involved in resistance to organic solvents, peripla"	MET
Mvan_0516	COG1463	Q	"ABC-type transport system involved in resistance to organic solvents, peripla"	MET
Mvan_0517	COG1463	Q	"ABC-type transport system involved in resistance to organic solvents, peripla"	MET
Mvan_0518	COG1463	Q	"ABC-type transport system involved in resistance to organic solvents, peripla"	MET
Mvan_0523	COG2814	G	Arabinose efflux permease	MET
Mvan_0526	COG5517	Q	Small subunit of phenylpropionate dioxygenase	MET
Mvan_0528	COG1804	C	Predicted acyl-CoA transferases/carnitine dehydratase	MET
Mvan_0529	COG0183	I	Acetyl-CoA acetyltransferase	MET
Mvan_0532	COG1141	C	Ferredoxin	MET
Mvan_0534	COG5517	Q	Small subunit of phenylpropionate dioxygenase	MET
Mvan_0536	COG2084	I	3-hydroxyisobutyrate dehydrogenase and related beta-hydroxyacid dehydrogenase	MET
Mvan_0540	COG5517	Q	Small subunit of phenylpropionate dioxygenase	MET
Mvan_0547	COG5517	Q	Small subunit of phenylpropionate dioxygenase	MET
Mvan_0557	COG1893	H	Ketopantoate reductase	MET
Mvan_0589	COG0717	F	Deoxycytidine deaminase	MET
Mvan_0811	COG0274	F	Deoxyribose-phosphate aldolase	MET
Mvan_1677	COG4799	I	"Acetyl-CoA carboxylase, carboxyltransferase component (subunits alpha and bet"	MET
Mvan_1705	COG0020	I	Undecaprenyl pyrophosphate synthase	MET
Mvan_2142	COG0626	E	Cystathionine beta-lyases/cystathionine gamma-synthases	MET
Mvan_4548	COG1051	F	ADP-ribose pyrophosphatase	MET
Mvan_5051	COG0521	H	Molybdopterin biosynthesis enzymes	MET
Mvan_5052	COG0315	H	Molybdenum cofactor biosynthesis enzyme	MET
Mflv_0523	COG2340	S	Uncharacterized protein with SCP/PR1 domains	PC
Mflv_0527	COG0599	S	Uncharacterized homolog of gamma-carboxymuconolactone decarboxylase subunit	PC
Mflv_0537	COG4638	R	"Phenylpropionate dioxygenase and related ring-hydroxylating dioxygenases, lar"	PC
Mflv_0539	COG1028	R	Dehydrogenases with different specificities (related to short-chain alcohol	PC
Mflv_0542	COG0673	R	Predicted dehydrogenases and related proteins	PC
Mflv_0544	COG4638	R	"Phenylpropionate dioxygenase and related ring-hydroxylating dioxygenases, lar"	PC
Mflv_0545	COG0596	R	Predicted hydrolases or acyltransferases (alpha/beta hydrolase superfamily)	PC
Mflv_0548	COG1917	S	"Uncharacterized conserved protein, contains double-stranded beta-helix domain"	PC
Mflv_0550	COG4638	R	"Phenylpropionate dioxygenase and related ring-hydroxylating dioxygenases, lar"	PC
Mflv_0553	COG1545	R	Predicted nucleic-acid-binding protein containing a Zn-ribbon	PC
Mflv_0556	COG1063	R	Threonine dehydrogenase and related Zn-dependent dehydrogenases	PC
Mflv_0558	COG4638	R	"Phenylpropionate dioxygenase and related ring-hydroxylating dioxygenases, lar"	PC
Mflv_0561	COG0596	R	Predicted hydrolases or acyltransferases (alpha/beta hydrolase superfamily)	PC
Mflv_0563	COG4638	R	"Phenylpropionate dioxygenase and related ring-hydroxylating dioxygenases, lar"	PC
Mflv_0566	COG1028	R	Dehydrogenases with different specificities (related to short-chain alcohol	PC
Mflv_0567	COG4638	R	"Phenylpropionate dioxygenase and related ring-hydroxylating dioxygenases, lar"	PC
Mflv_0590	COG0446	R	Uncharacterized NAD(FAD)-dependent dehydrogenases	PC
Mflv_0592	COG1028	R	Dehydrogenases with different specificities (related to short-chain alcohol	PC
Mflv_0685	COG4638	R	"Phenylpropionate dioxygenase and related ring-hydroxylating dioxygenases, lar"	PC
Mflv_0758	COG0718	S	Uncharacterized protein conserved in bacteria	PC
Mflv_1969	COG0655	R	Multimeric flavodoxin WrbA	PC
Mflv_1971	COG1473	R	Metal-dependent amidase/aminoacylase/carboxypeptidase	PC
Mflv_2654	COG0799	S	Uncharacterized homolog of plant Iojap protein	PC
Mflv_2657	COG1307	S	Uncharacterized protein conserved in bacteria	PC
Mflv_2658	COG3804	S	Uncharacterized conserved protein related to dihydrodipicolinate reductase	PC
Mflv_2659	COG1028	R	Dehydrogenases with different specificities (related to short-chain alcohol	PC
Mflv_3026	COG0596	R	Predicted hydrolases or acyltransferases (alpha/beta hydrolase superfamily)	PC
Mflv_3227	COG4681	S	Uncharacterized protein conserved in bacteria	PC
Mflv_4629	COG3687	R	Predicted metal-dependent hydrolase	PC
Mflv_4632	COG2409	R	Predicted drug exporters of the RND superfamily	PC
Mflv_4749	COG3428	S	Predicted membrane protein	PC
Mjls_1595	COG4638	R	"Phenylpropionate dioxygenase and related ring-hydroxylating dioxygenases, lar"	PC
Mjls_1598	COG1028	R	Dehydrogenases with different specificities (related to short-chain alcohol	PC
Mjls_1599	COG0446	R	Uncharacterized NAD(FAD)-dependent dehydrogenases	PC
Mjls_1635	COG0596	R	Predicted hydrolases or acyltransferases (alpha/beta hydrolase superfamily)	PC
Mjls_1639	COG4638	R	"Phenylpropionate dioxygenase and related ring-hydroxylating dioxygenases, lar"	PC
Mjls_1641	COG1063	R	Threonine dehydrogenase and related Zn-dependent dehydrogenases	PC
Mjls_1644	COG1545	R	Predicted nucleic-acid-binding protein containing a Zn-ribbon	PC
Mjls_1647	COG4638	R	"Phenylpropionate dioxygenase and related ring-hydroxylating dioxygenases, lar"	PC
Mjls_1649	COG1917	S	"Uncharacterized conserved protein, contains double-stranded beta-helix domain"	PC
Mjls_1652	COG0596	R	Predicted hydrolases or acyltransferases (alpha/beta hydrolase superfamily)	PC
Mjls_1653	COG4638	R	"Phenylpropionate dioxygenase and related ring-hydroxylating dioxygenases, lar"	PC
Mjls_1655	COG0673	R	Predicted dehydrogenases and related proteins	PC
Mjls_1658	COG1028	R	Dehydrogenases with different specificities (related to short-chain alcohol	PC
Mjls_1660	COG4638	R	"Phenylpropionate dioxygenase and related ring-hydroxylating dioxygenases, lar"	PC
Mjls_2237	COG4638	R	"Phenylpropionate dioxygenase and related ring-hydroxylating dioxygenases, lar"	PC
Mjls_2386	COG0432	S	Uncharacterized conserved protein	PC
Mjls_3553	COG0536	R	Predicted GTPase	PC
Mjls_3559	COG3687	R	Predicted metal-dependent hydrolase	PC
Mjls_3644	COG0433	R	Predicted ATPase	PC
Mjls_3646	COG1376	S	Uncharacterized protein conserved in bacteria	PC
Mjls_4440	COG1028	R	Dehydrogenases with different specificities (related to short-chain alcohol	PC
Mjls_4515	COG1376	S	Uncharacterized protein conserved in bacteria	PC
Mjls_4556	COG1376	S	Uncharacterized protein conserved in bacteria	PC
Mjls_4592	COG0596	R	Predicted hydrolases or acyltransferases (alpha/beta hydrolase superfamily)	PC
Mjls_4593	COG3687	R	Predicted metal-dependent hydrolase	PC
Mjls_4595	COG2409	R	Predicted drug exporters of the RND superfamily	PC
Mkms_1136	COG5516	R	"Conserved protein containing a Zn-ribbon-like motif, possibly RNA-binding"	PC
Mkms_1145	COG4842	S	Uncharacterized protein conserved in bacteria	PC
Mkms_1647	COG4638	R	"Phenylpropionate dioxygenase and related ring-hydroxylating dioxygenases, lar"	PC
Mkms_1650	COG1028	R	Dehydrogenases with different specificities (related to short-chain alcohol	PC
Mkms_1651	COG0446	R	Uncharacterized NAD(FAD)-dependent dehydrogenases	PC
Mkms_1686	COG0596	R	Predicted hydrolases or acyltransferases (alpha/beta hydrolase superfamily)	PC
Mkms_1692	COG1063	R	Threonine dehydrogenase and related Zn-dependent dehydrogenases	PC
Mkms_1695	COG1545	R	Predicted nucleic-acid-binding protein containing a Zn-ribbon	PC
Mkms_1711	COG0673	R	Predicted dehydrogenases and related proteins	PC
Mkms_1714	COG1028	R	Dehydrogenases with different specificities (related to short-chain alcohol	PC
Mkms_1716	COG4638	R	"Phenylpropionate dioxygenase and related ring-hydroxylating dioxygenases, lar"	PC
Mkms_1729	COG0599	S	Uncharacterized homolog of gamma-carboxymuconolactone decarboxylase subunit	PC
Mkms_1733	COG2340	S	Uncharacterized protein with SCP/PR1 domains	PC
Mkms_2635	COG1350	R	Predicted alternative tryptophan synthase beta-subunit (paralog of TrpB)	PC
Mkms_2646	COG4681	S	Uncharacterized protein conserved in bacteria	PC
Mkms_3261	COG3687	R	Predicted metal-dependent hydrolase	PC
Mkms_3621	COG0536	R	Predicted GTPase	PC
Mkms_3627	COG3687	R	Predicted metal-dependent hydrolase	PC
Mkms_4107	COG1060	R	Thiamine biosynthesis enzyme ThiH and related uncharacterized enzymes	PC
Mkms_4109	COG2120	S	"Uncharacterized proteins, LmbE homologs"	PC
Mkms_4245	COG3391	S	Uncharacterized conserved protein	PC
Mkms_4248	COG0627	R	Predicted esterase	PC
Mkms_4279	COG1028	R	Dehydrogenases with different specificities (related to short-chain alcohol	PC
Mkms_4929	COG2409	R	Predicted drug exporters of the RND superfamily	PC
Mmcs_0377	COG4842	S	Uncharacterized protein conserved in bacteria	PC
Mmcs_1038	COG0300	R	Short-chain dehydrogenases of various substrate specificities	PC
Mmcs_1119	COG5516	R	"Conserved protein containing a Zn-ribbon-like motif, possibly RNA-binding"	PC
Mmcs_1128	COG4842	S	Uncharacterized protein conserved in bacteria	PC
Mmcs_1448	COG1376	S	Uncharacterized protein conserved in bacteria	PC
Mmcs_1622	COG4638	R	"Phenylpropionate dioxygenase and related ring-hydroxylating dioxygenases, lar"	PC
Mmcs_1624	COG1028	R	Dehydrogenases with different specificities (related to short-chain alcohol	PC
Mmcs_1625	COG0446	R	Uncharacterized NAD(FAD)-dependent dehydrogenases	PC
Mmcs_1642	COG4638	R	"Phenylpropionate dioxygenase and related ring-hydroxylating dioxygenases, lar"	PC
Mmcs_1643	COG1028	R	Dehydrogenases with different specificities (related to short-chain alcohol	PC
Mmcs_1662	COG0596	R	Predicted hydrolases or acyltransferases (alpha/beta hydrolase superfamily)	PC
Mmcs_1666	COG4638	R	"Phenylpropionate dioxygenase and related ring-hydroxylating dioxygenases, lar"	PC
Mmcs_1668	COG1063	R	Threonine dehydrogenase and related Zn-dependent dehydrogenases	PC
Mmcs_1671	COG1545	R	Predicted nucleic-acid-binding protein containing a Zn-ribbon	PC
Mmcs_1673	COG4638	R	"Phenylpropionate dioxygenase and related ring-hydroxylating dioxygenases, lar"	PC
Mmcs_1675	COG1917	S	"Uncharacterized conserved protein, contains double-stranded beta-helix domain"	PC
Mmcs_1679	COG0596	R	Predicted hydrolases or acyltransferases (alpha/beta hydrolase superfamily)	PC
Mmcs_1680	COG4638	R	"Phenylpropionate dioxygenase and related ring-hydroxylating dioxygenases, lar"	PC
Mmcs_1682	COG0673	R	Predicted dehydrogenases and related proteins	PC
Mmcs_1685	COG1028	R	Dehydrogenases with different specificities (related to short-chain alcohol	PC
Mmcs_1689	COG4638	R	"Phenylpropionate dioxygenase and related ring-hydroxylating dioxygenases, lar"	PC
Mmcs_1701	COG0599	S	Uncharacterized homolog of gamma-carboxymuconolactone decarboxylase subunit	PC
Mmcs_1705	COG2340	S	Uncharacterized protein with SCP/PR1 domains	PC
Mmcs_2602	COG4681	S	Uncharacterized protein conserved in bacteria	PC
Mmcs_3199	COG3687	R	Predicted metal-dependent hydrolase	PC
Mmcs_3548	COG0536	R	Predicted GTPase	PC
Mmcs_3554	COG3687	R	Predicted metal-dependent hydrolase	PC
Mmcs_4032	COG1060	R	Thiamine biosynthesis enzyme ThiH and related uncharacterized enzymes	PC
Mmcs_4034	COG2120	S	"Uncharacterized proteins, LmbE homologs"	PC
Mmcs_4213	COG1028	R	Dehydrogenases with different specificities (related to short-chain alcohol	PC
Mmcs_4841	COG2409	R	Predicted drug exporters of the RND superfamily	PC
Mspyr1_00730	COG0718	S	Uncharacterized protein conserved in bacteria	PC
Mspyr1_01310	COG1741	R	Pirin-related protein	PC
Mspyr1_01400	COG4638	R	"Phenylpropionate dioxygenase and related ring-hydroxylating dioxygenases, lar"	PC
Mspyr1_01430	COG1028	R	Dehydrogenases with different specificities (related to short-chain alcohol	PC
Mspyr1_01450	COG0446	R	Uncharacterized NAD(FAD)-dependent dehydrogenases	PC
Mspyr1_01800	COG0596	R	Predicted hydrolases or acyltransferases (alpha/beta hydrolase superfamily)	PC
Mspyr1_01840	COG4638	R	"Phenylpropionate dioxygenase and related ring-hydroxylating dioxygenases, lar"	PC
Mspyr1_01860	COG1063	R	Threonine dehydrogenase and related Zn-dependent dehydrogenases	PC
Mspyr1_01890	COG1545	R	Predicted nucleic-acid-binding protein containing a Zn-ribbon	PC
Mspyr1_01920	COG4638	R	"Phenylpropionate dioxygenase and related ring-hydroxylating dioxygenases, lar"	PC
Mspyr1_01980	COG0596	R	Predicted hydrolases or acyltransferases (alpha/beta hydrolase superfamily)	PC
Mspyr1_01990	COG4638	R	"Phenylpropionate dioxygenase and related ring-hydroxylating dioxygenases, lar"	PC
Mspyr1_02010	COG0673	R	Predicted dehydrogenases and related proteins	PC
Mspyr1_02040	COG1028	R	Dehydrogenases with different specificities (related to short-chain alcohol	PC
Mspyr1_02060	COG4638	R	"Phenylpropionate dioxygenase and related ring-hydroxylating dioxygenases, lar"	PC
Mspyr1_02320	COG0599	S	Uncharacterized homolog of gamma-carboxymuconolactone decarboxylase subunit	PC
Mspyr1_02360	COG2340	S	Uncharacterized protein with SCP/PR1 domains	PC
Mspyr1_02450	COG4122	R	Predicted O-methyltransferase	PC
Mspyr1_06790	COG2326	S	Uncharacterized conserved protein	PC
Mspyr1_06810	COG2733	S	Predicted membrane protein	PC
Mspyr1_06880	COG0388	R	Predicted amidohydrolase	PC
Mspyr1_13730	COG0655	R	Multimeric flavodoxin WrbA	PC
Mspyr1_13810	COG1473	R	Metal-dependent amidase/aminoacylase/carboxypeptidase	PC
Mspyr1_13920	COG2409	R	Predicted drug exporters of the RND superfamily	PC
Mspyr1_13940	COG3687	R	Predicted metal-dependent hydrolase	PC
Mspyr1_20890	COG0799	S	Uncharacterized homolog of plant Iojap protein	PC
Mspyr1_20920	COG1307	S	Uncharacterized protein conserved in bacteria	PC
Mspyr1_20930	COG3804	S	Uncharacterized conserved protein related to dihydrodipicolinate reductase	PC
Mspyr1_20940	COG1028	R	Dehydrogenases with different specificities (related to short-chain alcohol	PC
Mvan_0467	COG0446	R	Uncharacterized NAD(FAD)-dependent dehydrogenases	PC
Mvan_0530	COG1545	R	Predicted nucleic-acid-binding protein containing a Zn-ribbon	PC
Mvan_0535	COG1917	S	"Uncharacterized conserved protein, contains double-stranded beta-helix domain"	PC
Mvan_0804	COG2326	S	Uncharacterized conserved protein	PC
Mvan_0806	COG2733	S	Predicted membrane protein	PC
Mvan_1442	COG5006	R	"Predicted permease, DMT superfamily"	PC
Mvan_1443	COG5516	R	"Conserved protein containing a Zn-ribbon-like motif, possibly RNA-binding"	PC
Mvan_3651	COG1376	S	Uncharacterized protein conserved in bacteria	PC
Mflv_0521	-
Mflv_0538	-
Mflv_0541	-
Mflv_0552	-
Mflv_0600	-
Mflv_0616	-
Mflv_0645	-
Mflv_0646	-
Mflv_0687	-
Mflv_0762	-
Mflv_0898	-
Mflv_0900	-
Mflv_1988	-
Mflv_1991	-
Mflv_2656	-
Mflv_2782	-
Mflv_2783	-
Mflv_3176	-
Mflv_3594	-
Mflv_3595	-
Mflv_4582	-
Mflv_4772	-
Mflv_4775	-
Mjls_0955	-
Mjls_1591	-
Mjls_1593	-
Mjls_1603	-
Mjls_1633	-
Mjls_1634	-
Mjls_1645	-
Mjls_1656	-
Mjls_2223	-
Mjls_2384	-
Mjls_2385	-
Mjls_3191	-
Mjls_3205	-
Mjls_3560	-
Mjls_3656	-
Mjls_4163	-
Mjls_4437	-
Mjls_4462	-
Mjls_4559	-
Mjls_4561	-
Mkms_0816	-
Mkms_0817	-
Mkms_0862	-
Mkms_0965	-
Mkms_1461	-
Mkms_1463	-
Mkms_1483	-
Mkms_1645	-
Mkms_1656	-
Mkms_1684	-
Mkms_1685	-
Mkms_1712	-
Mkms_1735	-
Mkms_2636	-
Mkms_3241	-
Mkms_3258	-
Mkms_3570	-
Mkms_3628	-
Mkms_4108	-
Mkms_4117	-
Mkms_4276	-
Mkms_4928	-
Mmcs_0376	-
Mmcs_0378	-
Mmcs_0379	-
Mmcs_0381	-
Mmcs_0802	-
Mmcs_0845	-
Mmcs_0929	-
Mmcs_0947	-
Mmcs_1443	-
Mmcs_1445	-
Mmcs_1464	-
Mmcs_1620	-
Mmcs_1630	-
Mmcs_1660	-
Mmcs_1661	-
Mmcs_1672	-
Mmcs_1683	-
Mmcs_1707	-
Mmcs_2592	-
Mmcs_2601	-
Mmcs_3179	-
Mmcs_3196	-
Mmcs_3555	-
Mmcs_4033	-
Mmcs_4042	-
Mmcs_4210	-
Mmcs_4840	-
Mspyr1_00690	-
Mspyr1_01290	-
Mspyr1_01380	-
Mspyr1_01490	-
Mspyr1_01780	-
Mspyr1_01790	-
Mspyr1_01900	-
Mspyr1_02020	-
Mspyr1_02220	-
Mspyr1_02380	-
Mspyr1_02430	-
Mspyr1_02440	-
Mspyr1_02520	-
Mspyr1_02580	-
Mspyr1_02590	-
Mspyr1_04840	-
Mspyr1_06830	-
Mspyr1_06840	-
Mspyr1_06850	-
Mspyr1_06870	-
Mspyr1_14000	-
Mspyr1_14010	-
Mspyr1_20910	-
Mspyr1_25500	-
Mspyr1_27600	-
Mspyr1_29380	-
Mspyr1_29390	-
Mspyr1_37540	-
Mspyr1_37620	-
Mspyr1_41810	-
Mspyr1_41840	-
Mspyr1_46280	-
Mspyr1_52440	-
Mvan_0083	-
Mvan_0320	-
Mvan_0461	-
Mvan_0519	-
Mvan_0520	-
Mvan_0531	-
Mvan_0542	-
Mvan_0578	-
Mvan_0590	-
Mvan_0808	-
Mvan_0809	-
Mvan_0810	-
Mvan_0812	-
Mvan_1095	-
Mvan_1680	-
Mvan_1952	-
Mvan_2149	-
Mvan_2504	-
Mvan_2506	-
Mvan_3648	-
Mvan_3750	-
Mvan_3751	-
Mvan_4552	-
Mvan_4553	-
Mvan_4711	-
Mvan_5402	-
Mvan_5405	-
Mvan_5406	-
Mvan_5972	-

## Sheet: Table S10
Table S10. List of 29 proteins, based on functional modules, responsible for all enzymatic reactions involved in the degradation of PAHs in M. vanbaalenii PYR-1.
6PAH_HGT_CORE (267)	Module	Enzyme
Mvan_0463	RCP	RHO
Mvan_0488	RCP	RHO
Mvan_0492	RCP	RHO
Mvan_0525	RCP	RHO
Mvan_0533	RCP	RHO
Mvan_0539	RCP	RHO
Mvan_0546	RCP	RHO
Mvan_2031	RCP	P450
Mvan_0466	RCP	DDehydrogenase
Mvan_0541	RCP	DDehydrogenase
Mvan_0544	RCP	DDehydrogenase
Mvan_0468	RCP	RCD
Mvan_0545	RCP	RCD
Mvan_0521	RCP	EP
Mvan_0154	SCP	C-O-MT
Mvan_0538	SCP	Hydrolase
Mvan_0469	SCP	Hydratase-Aldolase
Mvan_0472	SCP	Hydratase-Aldolase
Mvan_0558	SCP	Hydratase-Aldolase
Mvan_0527	SCP	Alcohol dehydrogenase
Mvan_0486	SCP	CHO-dehydrogenase
Mvan_0522	SCP	CHO-dehydrogenase
Mvan_0543	CAP	Decarboxylase
Mvan_0560	CAP	PcaH
Mvan_0561	CAP	PcaG
Mvan_0562	CAP	PcaB
Mvan_0563	CAP	PcaL
Mvan_0564	CAP	PcaI
Mvan_0565	CAP	PcaJ
