# Supplementary material for: Comparative functional pan-genome analyses to build connections between genomic dynamics and phenotypic evolution in polycyclic aromatic hydrocarbon metabolism in the genus Mycobacterium
Source: BMC Evol Biol. 2015 Feb 14;15:21. doi: 10.1186/s12862-015-0302-8 (PMC4342237; doi:10.1186/s12862-015-0302-8)
Supplement: Additional file 3: Table S11. — List of 248 core genes involved in PAH degradation identified in M. vanbaalenii PYR-1. Table S12. Summary of 248 core genes. [file 12862_2015_302_MOESM3_ESM.xls]

## Sheet: Table S11
Table S11. List of 248 core genes involved in PAH degradation identified in M. vanbaalenii PYR-1.
LocusTag	Module	COG_ID	CODE	COGFunction	Control	Phthalate	Fluorene	Acenaphthylene	Anthracene	Phenanthrene	Pyrene	Benzo[a]pyrene	GI46	FUNCTIONCAT
Mvan_0564	CAP	COG1788	I	"Acyl CoA:acetate/3-ketoacid CoA transferase, alpha subunit"	0	10	10	10	10	10	10	10		MET
Mvan_0565	CAP	COG2057	I	"Acyl CoA:acetate/3-ketoacid CoA transferase, beta subunit"	0	10	0	0	0	0	0	0		MET
Mvan_0489	RCP	COG1028	I	Dehydrogenases with different specificities (related to short-chain alcohol	0	10	0	10	0	10	10	0		MET
Mvan_0468	RCP	COG3435	Q	"Gentisate 1,2-dioxygenase"	1	1.70087	1.16558	0.307824	0.850559	2.43133	0.648788	0.331876	HGT	MET
Mvan_0489	RCP	COG1028	Q	Dehydrogenases with different specificities (related to short-chain alcohol	0	10	0	10	0	10	10	0		MET
Mvan_1301	RCP	COG2124	Q	Cytochrome P450	1	2.66554	5.77439	7.37711	10	3.74203	10	10		MET
Mvan_2001	RCP	COG2124	Q	Cytochrome P450	0	0	0	0	0	0	0	0		MET
Mvan_4880	RCP	COG2124	Q	Cytochrome P450	0	0	0	0	0	0	0	0		MET
Mvan_5151	RCP	COG2124	Q	Cytochrome P450	0	0	0	10	0	0	0	0		MET
Mvan_0489	RCP	COG1028	R	Dehydrogenases with different specificities (related to short-chain alcohol	0	10	0	10	0	10	10	0		PC
Mvan_0492	RCP	COG4638	R	"Phenylpropionate dioxygenase and related ring-hydroxylating dioxygenases, lar"	0	0	0	0	0	10	0	0		PC
Mvan_0541	RCP	COG0673	R	Predicted dehydrogenases and related proteins	1	0	0.828206	6.53373	0	2.54068	0	1.57516	HGT	PC
Mvan_4998	RCP	COG0596	R	Predicted hydrolases or acyltransferases (alpha/beta hydrolase superfamily)	0	0	0	0	0	0	10	0		PC
Mvan_0542	RCP	-			0	0	0	0	0	0	0	0	HGT
Mvan_0545	RCP	-			0	0	10	0	0	10	0	0	HGT
Mvan_0492	RCP//RHO-large subunit/Orf25	COG4638	P	"Phenylpropionate dioxygenase and related ring-hydroxylating dioxygenases, lar"	0	0	0	0	0	10	0	0		MET
Mvan_0485	RCP/ETC-Ferredoxin	COG1149	C	MinD superfamily P-loop ATPase containing an inserted ferredoxin domain	0	0	0	0	0	0	10	0	HGT	MET
Mvan_0539	RCP/RHO-large subunit	COG4638	P	"Phenylpropionate dioxygenase and related ring-hydroxylating dioxygenases, lar"	1	1.50008	4.65155	0	6.63168	0	10	0	HGT	MET
Mvan_0533	RCP/RHO-large subunit	COG4638	R	"Phenylpropionate dioxygenase and related ring-hydroxylating dioxygenases, lar"	0	0	0	0	0	0	0	0	HGT	PC
Mvan_0539	RCP/RHO-large subunit	COG4638	R	"Phenylpropionate dioxygenase and related ring-hydroxylating dioxygenases, lar"	1	1.50008	4.65155	0	6.63168	0	10	0	HGT	PC
Mvan_0533	RCP/RHO-large subunit/DfdA1	COG4638	P	"Phenylpropionate dioxygenase and related ring-hydroxylating dioxygenases, lar"	0	0	0	0	0	0	0	0	HGT	MET
Mvan_0488	RCP/RHO-large subunit/NidA	COG4638	P	"Phenylpropionate dioxygenase and related ring-hydroxylating dioxygenases, lar"	0	0	0	0	0	10	10	0	HGT	MET
Mvan_0488	RCP/RHO-large subunit/NidA	COG4638	R	"Phenylpropionate dioxygenase and related ring-hydroxylating dioxygenases, lar"	0	0	0	0	0	10	10	0	HGT	PC
Mvan_0525	RCP/RHO-large subunit/NidA3	COG4638	P	"Phenylpropionate dioxygenase and related ring-hydroxylating dioxygenases, lar"	1	0.188312	0.239011	0.8052	0	0	0.192029	0.0735633	HGT	MET
Mvan_0525	RCP/RHO-large subunit/NidA3	COG4638	R	"Phenylpropionate dioxygenase and related ring-hydroxylating dioxygenases, lar"	1	0.188312	0.239011	0.8052	0	0	0.192029	0.0735633	HGT	PC
Mvan_0546	RCP/RHO-large subunit/PdoA	COG4638	P	"Phenylpropionate dioxygenase and related ring-hydroxylating dioxygenases, lar"	0	0	10	0	10	10	10	0	HGT	MET
Mvan_0546	RCP/RHO-large subunit/PdoA	COG4638	R	"Phenylpropionate dioxygenase and related ring-hydroxylating dioxygenases, lar"	0	0	10	0	10	10	10	0	HGT	PC
Mvan_0526	RCP/RHO-samll subunit/NidB3	COG5517	Q	Small subunit of phenylpropionate dioxygenase	1	0.378631	1.65392	0.608817	0.979116	0.509665	0	1.39562	HGT	MET
Mvan_0493	RCP/RHO-samll subunit/Orf26	COG5517	Q	Small subunit of phenylpropionate dioxygenase	0	10	10	10	10	10	10	10		MET
Mvan_0534	RCP/RHO-small subunit	COG5517	Q	Small subunit of phenylpropionate dioxygenase	0	10	0	10	10	10	10	0	HGT	MET
Mvan_0540	RCP/RHO-small subunit	COG5517	Q	Small subunit of phenylpropionate dioxygenase	0	10	10	10	10	10	10	10	HGT	MET
Mvan_0483	RCP/RHO-small subunit/NidB2	COG5517	Q	Small subunit of phenylpropionate dioxygenase	1	0.830954	0	0.0395749	0	0.278896	0.143561	0		MET
Mvan_0547	RCP/RHO-small subunit/PdoB	COG5517	Q	Small subunit of phenylpropionate dioxygenase	0	0	10	0	10	10	10	0	HGT	MET
Mvan_0484	SCP	COG1053	C	"Succinate dehydrogenase/fumarate reductase, flavoprotein subunit"	0	10	0	0	0	10	10	0	HGT	MET
Mvan_0486	SCP	COG1012	C	NAD-dependent aldehyde dehydrogenases	1	5.64006	2.38945	1.99103	1.92217	8.45871	3.24976	1.6127	HGT	MET
Mvan_0522	SCP	COG1012	C	NAD-dependent aldehyde dehydrogenases	1	1.77346	0.542451	1.30641	1.13697	2.38916	1.09256	0.753663	HGT	MET
Mvan_0469	SCP	COG0329	E	Dihydrodipicolinate synthase/N-acetylneuraminate lyase	1	2.90754	1.00422	0.994353	0.941015	4.12119	0.947086	0.818189	HGT	MET
Mvan_0472	SCP	COG0329	E	Dihydrodipicolinate synthase/N-acetylneuraminate lyase	1	2.43508	0.587568	0.649001	0.462427	1.53637	0.637134	0.386407	HGT	MET
Mvan_0490	SCP	COG1063	E	Threonine dehydrogenase and related Zn-dependent dehydrogenases	1	4.61053	0.0837356	1.73908	5.73704	2.86964	1.55634	0		MET
Mvan_0527	SCP	COG1063	E	Threonine dehydrogenase and related Zn-dependent dehydrogenases	1	0	0.846623	8.52354	0.332323	0.957586	0.365455	0.621772	HGT	MET
Mvan_0558	SCP	COG0329	E	Dihydrodipicolinate synthase/N-acetylneuraminate lyase	0	0	10	0	10	10	10	0		MET
Mvan_0469	SCP	COG0329	M	Dihydrodipicolinate synthase/N-acetylneuraminate lyase	1	2.90754	1.00422	0.994353	0.941015	4.12119	0.947086	0.818189	HGT	CPS
Mvan_0472	SCP	COG0329	M	Dihydrodipicolinate synthase/N-acetylneuraminate lyase	1	2.43508	0.587568	0.649001	0.462427	1.53637	0.637134	0.386407	HGT	CPS
Mvan_0558	SCP	COG0329	M	Dihydrodipicolinate synthase/N-acetylneuraminate lyase	0	0	10	0	10	10	10	0		CPS
Mvan_4568	SCP	COG3315	Q	O-Methyltransferase involved in polyketide biosynthesis	1	4.39212	1.30121	2.71166	3.82557	0.512188	0.775539	1.29466		MET
Mvan_0490	SCP	COG1063	R	Threonine dehydrogenase and related Zn-dependent dehydrogenases	1	4.61053	0.0837356	1.73908	5.73704	2.86964	1.55634	0		PC
Mvan_0527	SCP	COG1063	R	Threonine dehydrogenase and related Zn-dependent dehydrogenases	1	0	0.846623	8.52354	0.332323	0.957586	0.365455	0.621772	HGT	PC
Mvan_0538	SCP	COG0596	R	Predicted hydrolases or acyltransferases (alpha/beta hydrolase superfamily)	1	0.876832	0.17265	0	0.239217	0.35735	0.319051	0	HGT	PC
Mvan_0058		COG0039	C	Malate/lactate dehydrogenases	1	0	0	0	0	0	0	0		MET
Mvan_0071		COG1804	C	Predicted acyl-CoA transferases/carnitine dehydratase	1	0	0.775638	2.1082	0.759632	0	0.160143	0		MET
Mvan_0080		COG1141	C	Ferredoxin	0	0	0	0	0	0	0	0		MET
Mvan_0083		COG1251	C	NAD(P)H-nitrite reductase	0	0	0	0	0	0	10	0	HGT	MET
Mvan_0148		COG2141	C	"Coenzyme F420-dependent N5,N10-methylene tetrahydromethanopterin reductase an"	1	1.03324	1.16313	0.791231	0.936563	0.396699	0.710897	1.39665		MET
Mvan_0158		COG2141	C	"Coenzyme F420-dependent N5,N10-methylene tetrahydromethanopterin reductase an"	0	0	0	0	0	0	0	0		MET
Mvan_0168		COG1251	C	NAD(P)H-nitrite reductase	0	0	0	10	0	10	0	10		MET
Mvan_0174		COG0554	C	Glycerol kinase	0	0	0	0	0	0	0	0		MET
Mvan_0220		COG2181	C	Nitrate reductase gamma subunit	0	0	0	0	0	0	0	0		MET
Mvan_0230		COG0455	D	ATPases involved in chromosome partitioning	0	0	0	0	10	10	0	10		CPS
Mvan_0239		COG0489	D	ATPases involved in chromosome partitioning	1	0.92127	1.28929	0.619812	0.619951	0.444707	0.58526	1.00915		CPS
Mvan_0247		COG0591	E	Na??? symporter	0	0	0	10	0	0	0	0		MET
Mvan_0254		COG0686	E	Alanine dehydrogenase	1	3.46044	7.0514	0	0	3.26776	0	0.67309		MET
Mvan_0255		COG1063	E	Threonine dehydrogenase and related Zn-dependent dehydrogenases	0	0	0	0	0	0	0	0		MET
Mvan_0267		COG0834	E	"ABC-type amino acid transport/signal transduction systems, periplasmic compon"	0	10	0	10	10	10	10	10		MET
Mvan_0372		COG0531	E	Amino acid transporters	0	0	0	0	0	0	0	0		MET
Mvan_0433		COG2814	G	Arabinose efflux permease	0	0	0	0	0	0	0	0		MET
Mvan_0439		COG0469	G	Pyruvate kinase	0	0	0	0	0	0	10	0		MET
Mvan_0461		COG0451	G	Nucleoside-diphosphate-sugar epimerases	0	10	10	10	10	10	10	0	HGT	MET
Mvan_0467		COG0366	G	Glycosidases	1	10	5.58604	3.47561	5.17602	2.11358	10	4.26712	HGT	MET
Mvan_0471		COG1893	H	Ketopantoate reductase	0	0	10	0	10	10	0	0	HGT	MET
Mvan_0491		COG1232	H	Protoporphyrinogen oxidase	0	0	0	0	0	0	0	10		MET
Mvan_0494		COG2226	H	Methylase involved in ubiquinone/menaquinone biosynthesis	1	0.297703	0	0	0	0	0	0.668232		MET
Mvan_0495		COG3255	I	Putative sterol carrier protein	1	1.90387	1.13908	1.63624	1.37408	4.85666	5.13925	2.63633		MET
Mvan_0498		COG3255	I	Putative sterol carrier protein	1	2.40386	2.37414	2.38812	1.32408	5.11619	2.05998	1.11784		MET
Mvan_0519		COG0183	I	Acetyl-CoA acetyltransferase	0	0	0	0	0	0	0	0	HGT	MET
Mvan_0520		COG2084	I	3-hydroxyisobutyrate dehydrogenase and related beta-hydroxyacid dehydrogenase	1	3.31473	0.132474	2.06653	0.228889	0.736254	0	1.32546	HGT	MET
Mvan_0523		COG0318	I	Acyl-CoA synthetases (AMP-forming)/AMP-acid ligases II	0	0	0	0	0	0	0	0	HGT	MET
Mvan_0524		COG1835	I	Predicted acyltransferases	0	0	0	0	0	10	0	0	HGT	MET
Mvan_0528		COG0020	I	Undecaprenyl pyrophosphate synthase	0	10	0	0	0	0	10	0	HGT	MET
Mvan_0529		COG1960	I	Acyl-CoA dehydrogenases	0	0	0	0	0	0	0	0	HGT	MET
Mvan_0530		COG1028	I	Dehydrogenases with different specificities (related to short-chain alcohol	1	0	0	0	1.71879	0	0	0	HGT	MET
Mvan_0531		COG0204	I	1-acyl-sn-glycerol-3-phosphate acyltransferase	0	0	0	0	0	0	0	0	HGT	MET
Mvan_0532		COG2188	K	Transcriptional regulators	0	0	0	0	0	0	0	0	HGT	ISP
Mvan_0535		COG1309	K	Transcriptional regulator	0	0	0	0	0	0	0	0	HGT	ISP
Mvan_0536		COG1846	K	Transcriptional regulators	0	0	0	0	0	0	0	0	HGT	ISP
Mvan_0537		COG1846	K	Transcriptional regulators	1	0.630338	0.703016	0.273264	0.138868	0.675083	0.115335	0.14219	HGT	ISP
Mvan_0557		COG1309	K	Transcriptional regulator	0	0	10	0	0	10	0	0	HGT	ISP
Mvan_0568		COG2207	K	AraC-type DNA-binding domain-containing proteins	0	0	0	0	0	0	0	0		ISP
Mvan_0575		COG1309	K	Transcriptional regulator	0	0	10	0	0	0	0	0	HGT	ISP
Mvan_0576		COG1309	K	Transcriptional regulator	0	0	0	0	0	0	0	0	HGT	ISP
Mvan_0623		COG0745	K	Response regulators consisting of a CheY-like receiver domain and a winged-he	0	0	10	10	0	0	0	0		ISP
Mvan_0632		COG2188	K	Transcriptional regulators	0	10	0	0	0	10	10	10		ISP
Mvan_0641		COG0789	K	Predicted transcriptional regulators	0	0	0	0	0	0	0	0		ISP
Mvan_0667		COG1846	K	Transcriptional regulators	1	0.76503	2.53153	3.36155	2.40176	2.41485	0	4.3199		ISP
Mvan_0686		COG1309	K	Transcriptional regulator	0	10	0	0	0	0	0	0		ISP
Mvan_0793		COG1309	K	Transcriptional regulator	0	0	10	0	10	10	10	10		ISP
Mvan_0795		COG2208	K	"Serine phosphatase RsbU, regulator of sigma subunit"	0	0	0	0	0	0	0	0		ISP
Mvan_0815		COG2801	L	Transposase and inactivated derivatives	0	0	0	0	0	0	0	0		ISP
Mvan_0815		COG2963	L	Transposase and inactivated derivatives	0	0	0	0	10	0	0	10		ISP
Mvan_0873		COG4581	L	Superfamily II RNA helicase	1	7.92015	7.06513	3.92113	7.34299	3.00205	0	0		ISP
Mvan_0876		COG3040	M	Bacterial lipocalin	0	10	0	10	0	0	0	0		CPS
Mvan_0941		COG2148	M	Sugar transferases involved in lipopolysaccharide synthesis	0	0	0	0	10	0	10	10		CPS
Mvan_0977		COG2335	M	Secreted and surface protein containing fasciclin-like repeats	0	10	10	0	10	0	0	0		CPS
Mvan_0990		COG0682	M	Prolipoprotein diacylglyceryltransferase	1	1.9371	1.55795	1.35862	1.05532	1.68423	1.06794	0.955875		CPS
Mvan_0994		COG0463	M	Glycosyltransferases involved in cell wall biogenesis	1	0.694563	0.368495	0	0.245437	2.18959	0.893494	0.288606		CPS
Mvan_1012		COG0791	M	Cell wall-associated hydrolases (invasion-associated proteins)	0	0	0	0	0	0	0	0		CPS
Mvan_1013		COG0791	M	Cell wall-associated hydrolases (invasion-associated proteins)	0	0	0	0	0	0	0	0		CPS
Mvan_1015		COG0451	M	Nucleoside-diphosphate-sugar epimerases	0	10	10	10	10	10	10	0		CPS
Mvan_1044		COG2230	M	Cyclopropane fatty acid synthase and related methyltransferases	1	0.467917	1.41102	1.20174	1.17821	0.594585	0.442255	0.534364		CPS
Mvan_1046		COG1087	M	UDP-glucose 4-epimerase	1	0.785085	0.674304	0.965353	2.10947	0.813733	0.831005	0.974992		CPS
Mvan_1048		COG0443	O	Molecular chaperone	1	2.17764	1.01019	0.0288652	3.59314	0	2.17968	1.0576		CPS
Mvan_1051		COG1651	O	Protein-disulfide isomerase	0	0	0	0	0	0	0	0		CPS
Mvan_1051		COG0492	O	Thioredoxin reductase	0	10	0	0	0	0	0	10		CPS
Mvan_1215		COG0492	O	Thioredoxin reductase	0	0	0	0	0	0	0	0		CPS
Mvan_1216		COG3823	O	Glutamine cyclotransferase	1	2.08016	0.695687	0.80268	0.730876	0.344368	0.353688	1.24023		CPS
Mvan_1367		COG3004	P	Na? antiporter	0	0	10	0	0	0	10	10		MET
Mvan_1373		COG0619	P	"ABC-type cobalt transport system, permease component CbiQ and related transpo"	0	0	0	0	0	0	0	0		MET
Mvan_1380		COG1122	P	"ABC-type cobalt transport system, ATPase component"	0	0	0	10	0	0	0	0		MET
Mvan_1380		COG2076	P	Membrane transporters of cations and cationic drugs	0	0	0	0	0	0	0	0		MET
Mvan_1383		COG2146	P	Ferredoxin subunits of nitrite reductase and ring-hydroxylating dioxygenases	0	0	0	0	0	0	0	0		MET
Mvan_1400		COG0038	P	Chloride channel protein EriC	0	0	0	0	0	0	0	0		MET
Mvan_1416		COG3485	Q	"Protocatechuate 3,4-dioxygenase beta subunit"	0	0	0	0	0	0	0	0		MET
Mvan_1422		COG0767	Q	"ABC-type transport system involved in resistance to organic solvents, permeas"	0	0	0	0	0	0	0	0		MET
Mvan_1425		COG3435	Q	"Gentisate 1,2-dioxygenase"	1	2.96079	1.49428	3.67743	6.29888	4.51868	1.57139	10		MET
Mvan_1471		COG0318	Q	Acyl-CoA synthetases (AMP-forming)/AMP-acid ligases II	0	0	0	0	0	0	0	0		MET
Mvan_1497		COG1463	Q	"ABC-type transport system involved in resistance to organic solvents, peripla"	0	0	0	0	0	0	0	0		MET
Mvan_1498		COG3208	Q	Predicted thioesterase involved in non-ribosomal peptide biosynthesis	0	10	10	10	10	10	10	10		MET
Mvan_1576		COG1463	Q	"ABC-type transport system involved in resistance to organic solvents, peripla"	0	0	0	0	0	0	0	0		MET
Mvan_1623		COG1028	Q	Dehydrogenases with different specificities (related to short-chain alcohol	1	0	0	0	1.71879	0	0	0		MET
Mvan_1654		COG1463	Q	"ABC-type transport system involved in resistance to organic solvents, peripla"	1	0	0.223571	1.68036	0	0	0.517512	0.400539		MET
Mvan_1661		COG4221	R	Short-chain alcohol dehydrogenase of unknown specificity	1	0.208389	0.709195	0.589993	0.469968	0.421122	1.19799	3.26533		PC
Mvan_1670		COG0446	R	Uncharacterized NAD(FAD)-dependent dehydrogenases	1	10	10	10	10	10	10	10		PC
Mvan_1676		COG1545	R	Predicted nucleic-acid-binding protein containing a Zn-ribbon	0	0	0	0	0	0	0	0		PC
Mvan_1680		COG0591	R	Na??? symporter	0	0	0	10	0	0	0	0		PC
Mvan_1681		COG4221	R	Short-chain alcohol dehydrogenase of unknown specificity	0	0	0	0	0	0	0	0		PC
Mvan_1702		COG1063	R	Threonine dehydrogenase and related Zn-dependent dehydrogenases	0	0	0	0	0	0	0	0		PC
Mvan_1705		COG1253	R	Hemolysins and related proteins containing CBS domains	0	0	0	0	0	0	0	0		PC
Mvan_1706		COG0446	R	Uncharacterized NAD(FAD)-dependent dehydrogenases	0	0	0	0	0	0	0	0		PC
Mvan_1763		COG3899	R	Predicted ATPase	1	0.894733	0.524771	0.31175	0.908874	0.616132	0	0		PC
Mvan_1831		COG0627	R	Predicted esterase	0	10	10	10	10	10	10	10		PC
Mvan_1863		COG4178	R	"ABC-type uncharacterized transport system, permease and ATPase components"	0	10	10	0	0	0	10	10		PC
Mvan_1918		COG1268	R	Uncharacterized conserved protein	0	0	0	0	0	0	0	0		PC
Mvan_1931		COG3046	R	Uncharacterized protein related to deoxyribodipyrimidine photolyase	0	10	0	0	10	0	10	0		PC
Mvan_2125		COG0300	R	Short-chain dehydrogenases of various substrate specificities	0	10	0	0	0	10	10	0		PC
Mvan_2130		COG2146	R	Ferredoxin subunits of nitrite reductase and ring-hydroxylating dioxygenases	0	0	0	0	0	0	0	0		PC
Mvan_2211		COG1253	R	Hemolysins and related proteins containing CBS domains	0	0	0	0	0	0	0	0		PC
Mvan_2246		COG1253	R	Hemolysins and related proteins containing CBS domains	0	0	0	0	10	0	0	0		PC
Mvan_2247		COG0579	R	Predicted dehydrogenase	0	0	0	0	0	10	0	0		PC
Mvan_2253		COG1028	R	Dehydrogenases with different specificities (related to short-chain alcohol	1	0	0	0	1.71879	0	0	0		PC
Mvan_2258		COG0431	R	Predicted flavoprotein	0	0	0	0	0	0	0	0		PC
Mvan_2352		COG0627	R	Predicted esterase	1	0.650912	0.589701	0.740106	0.63988	0.574707	0.882675	0.810144		PC
Mvan_2372		COG0730	R	Predicted permeases	0	0	0	0	0	0	0	0		PC
Mvan_2385		COG0491	R	"Zn-dependent hydrolases, including glyoxylases"	1	0	1.54115	1.615	0	0	0.496738	0		PC
Mvan_2423		COG3211	R	Predicted phosphatase	0	0	0	0	0	0	0	0		PC
Mvan_2424		COG3544	S	Uncharacterized protein conserved in bacteria	0	10	10	10	10	10	10	10		PC
Mvan_2498		COG4319	S	Ketosteroid isomerase homolog	0	0	0	0	0	0	0	0		PC
Mvan_2530		COG3662	S	Uncharacterized protein conserved in bacteria	0	0	0	0	0	0	0	0		PC
Mvan_2540		COG1917	S	"Uncharacterized conserved protein, contains double-stranded beta-helix domain"	1	0.570892	1.29301	0.767631	1.39755	2.44948	3.46647	0.688425		PC
Mvan_2603		COG2128	S	Uncharacterized conserved protein	0	0	0	0	0	0	0	0		PC
Mvan_2702		COG4828	S	Predicted membrane protein	0	10	10	0	0	10	0	0		PC
Mvan_2702		COG1376	S	Uncharacterized protein conserved in bacteria	0	0	0	0	0	0	10	0		PC
Mvan_2782		COG3804	S	Uncharacterized conserved protein related to dihydrodipicolinate reductase	0	0	0	0	0	0	0	0		PC
Mvan_2801		COG5637	S	Predicted integral membrane protein	1	0	0	3.88692	0	2.05033	0.974518	2.29271		PC
Mvan_2819		COG0589	T	Universal stress protein UspA and related nucleotide-binding proteins	0	0	0	0	10	0	10	0		CPS
Mvan_2826		COG0589	T	Universal stress protein UspA and related nucleotide-binding proteins	1	0.2716	0.529783	0.529059	3.10362	2.343	3.90723	0.855056		CPS
Mvan_2854		COG1366	T	Anti-anti-sigma regulatory factor (antagonist of anti-sigma factor)	0	0	0	0	0	10	0	0		CPS
Mvan_2924		COG0394	T	Protein-tyrosine-phosphatase	1	0.782201	2.34239	2.99089	2.69553	3.11587	1.30204	2.62594		CPS
Mvan_2954		COG5001	T	"Predicted signal transduction protein containing a membrane domain, an EAL an"	0	0	0	0	0	0	0	0		CPS
Mvan_2993		COG2205	T	Osmosensitive K channel histidine kinase	1	10	10	10	10	10	10	3.78189		CPS
Mvan_3018		COG2199	T	FOG: GGDEF domain	0	0	0	0	0	0	0	0		CPS
Mvan_3026		COG1366	T	Anti-anti-sigma regulatory factor (antagonist of anti-sigma factor)	0	0	0	0	0	0	0	0		CPS
Mvan_3032		COG0834	T	"ABC-type amino acid transport/signal transduction systems, periplasmic compon"	0	10	0	10	10	10	10	10		CPS
Mvan_3163		COG0745	T	Response regulators consisting of a CheY-like receiver domain and a winged-he	0	0	10	10	0	0	0	0		CPS
Mvan_3226		COG2200	T	FOG: EAL domain	0	0	0	0	0	10	0	0		CPS
Mvan_3227		COG1366	T	Anti-anti-sigma regulatory factor (antagonist of anti-sigma factor)	0	0	0	0	0	0	0	0		CPS
Mvan_3228		COG2203	T	FOG: GAF domain	0	0	10	0	10	0	0	0		CPS
Mvan_3270		COG2208	T	"Serine phosphatase RsbU, regulator of sigma subunit"	0	0	0	0	0	0	0	0		CPS
Mvan_3286		COG2367	V	Beta-lactamase class A	1	0.30238	1.30697	0.480993	0.446999	0.442671	1.09738	1.363		CPS
Mvan_3287		-			0	0	0	0	0	0	0	10
Mvan_3324		-			0	0	10	10	0	0	0	0
Mvan_3345		-			1	0.0381569	0.00963118	0.0242988	0.0292099	0.00661899	0.0730236	0.04565
Mvan_3410		-			1	0.15999	0	0.0418811	0.108645	0	0.0588881	0.139822
Mvan_3418		-			0	0	0	0	0	0	0	0
Mvan_3456		-			0	0	0	0	0	0	0	0
Mvan_3493		-			0	0	0	0	0	10	0	10
Mvan_3494		-			0	0	0	0	0	0	0	0
Mvan_3495		-			1	0.698624	0.121416	0.29814	0.37251	0.59635	0.122991	0.363586
Mvan_3495		-			1	0.508325	1.03204	0.00594853	0.0540995	1.37669	0.120917	0
Mvan_3615		-			0	0	0	0	0	0	0	0
Mvan_3616		-			0	0	0	0	0	0	0	0
Mvan_3648		-			0	0	0	0	0	0	10	0	HGT
Mvan_3651		-			1	0.38283	0.667839	0.120502	0.43661	0.841367	0.482005	0.447368	HGT
Mvan_3652		-			1	0.426267	2.02177	0.670335	2.03863	2.80259	0.664516	1.69814	HGT
Mvan_3653		-			0	0	0	0	0	0	0	0	HGT
Mvan_3653		-			0	0	0	0	0	0	0	0	HGT
Mvan_3656		-			0	0	10	0	0	0	0	0	HGT
Mvan_3751		-			0	0	0	0	0	0	0	0	HGT
Mvan_3848		-			0	0	0	10	10	0	0	0
Mvan_3860		-			0	0	10	10	10	10	10	0
Mvan_3861		-			1	0	0	0	0	0	0	0.910972
Mvan_3879		-			0	0	0	0	0	0	0	0
Mvan_3927		-			0	0	0	0	0	0	0	0
Mvan_3928		-			0	0	0	0	0	0	0	0
Mvan_3929		-			0	0	0	0	0	0	0	0
Mvan_3930		-			0	0	0	0	0	0	0	0
Mvan_3931		-			1	0	0	0	0	2.75121	2.88765	0
Mvan_4126		-			0	0	0	0	0	0	0	0
Mvan_4143		-			0	0	0	0	0	0	0	0
Mvan_4144		-			0	0	0	0	0	0	0	0
Mvan_4148		-			1	0.261544	0.500305	1.56455	0.866773	1.15139	2.28739	0.712477
Mvan_4222		-			0	0	0	0	0	0	0	0
Mvan_4222		-			0	0	0	0	0	0	0	0
Mvan_4222		-			1	0	0	0	2.26319	9.83347	10	10
Mvan_4224		-			1	0.450405	0.98495	0.619463	0.780071	0.819833	0.921883	0.566103
Mvan_4227		-			0	0	0	0	0	0	0	0
Mvan_4227		-			0	0	0	0	0	0	0	0
Mvan_4239		-			0	0	0	0	0	0	0	0
Mvan_4266		-			0	0	10	0	0	0	0	0
Mvan_4280		-			1	0.169544	0.0134074	0.0598884	0	0.0385033	0	0.0292181
Mvan_4282		-			0	0	0	0	0	0	0	0
Mvan_4344		-			1	0.594236	0.723102	0.471954	0.947544	0.0320188	0	0.78091
Mvan_4373		-			0	0	0	0	0	0	0	0
Mvan_4374		-			0	0	0	0	0	0	0	0
Mvan_4478		-			1	0.559294	0.154053	0.351825	0.24005	1.68194	0.353805	0.414663
Mvan_4543		-			0	0	0	0	0	0	0	0
Mvan_4604		-			0	0	0	0	0	0	0	0
Mvan_4640		-			0	0	0	0	0	0	0	0
Mvan_4642		-			0	10	0	10	10	10	0	0
Mvan_4701		-			0	10	0	0	0	0	0	0
Mvan_4702		-			1	0.00407457	0	0.174341	0.27838	0	0.251853	0.0298659
Mvan_4711		-			1	0.832444	1.58683	1.33814	1.17528	2.08935	2.81328	1.79615
Mvan_4719		-			0	0	0	0	0	0	0	0
Mvan_4859		-			0	0	0	0	0	0	0	0
Mvan_4933		-			0	0	0	0	0	0	0	0
Mvan_4948		-			0	0	0	0	0	0	0	0
Mvan_4973		-			0	0	0	0	0	0	10	0
Mvan_4977		-			0	0	0	0	0	0	0	0
Mvan_4981		-			0	0	0	0	0	0	0	0
Mvan_4997		-			0	0	10	10	0	0	0	0
Mvan_5079		-			1	0.0236862	0	0	0	0	0	0
Mvan_5103		-			0	0	0	0	0	0	0	0
Mvan_5178		-			0	0	0	0	0	0	0	0
Mvan_5223		-			0	0	0	0	10	0	0	0
Mvan_5263		-			0	0	0	0	0	0	0	0
Mvan_5329		-			0	0	0	0	0	0	0	0
Mvan_5350		-			0	10	0	10	10	0	10	10
Mvan_5389		-			1	0.525325	0.347477	0.722856	1.27773	0.260336	0.966951	0.987969
Mvan_5434		-			0	0	0	0	10	0	0	10
Mvan_5584		-			0	0	0	0	0	0	0	0
Mvan_5592		-			1	1.48561	1.70437	3.08955	1.65814	1.20374	2.5788	1.73589
Mvan_5645		-			0	0	0	0	0	0	0	0
Mvan_5681		-			0	0	0	0	0	0	0	0
Mvan_5694		-			0	0	0	0	0	0	0	0
Mvan_5747		-			0	0	0	0	0	0	0	0
Mvan_5749		-			1	0	0.286855	1.33972	0.772316	0	1.77113	0
Mvan_5754		-			0	0	0	0	0	0	0	0
Mvan_5756		-			0	0	0	0	0	0	10	0
Mvan_5761		-			0	0	0	0	0	0	0	0
Mvan_5785		-			1	0.196544	0.913341	1.02199	0.797643	4.28601	1.53481	1.22917
Mvan_5793		-			0	10	10	10	10	0	10	10
Mvan_5805		-			1	0.656312	0.108935	0.917424	0.171976	1.04693	0.339346	0.894828
Mvan_5805		-			0	0	0	0	0	0	0	0
Mvan_5816		-			0	10	10	0	0	0	10	0
Mvan_5817		-			0	0	0	0	0	0	0	0
Mvan_5818		-			0	0	10	10	10	10	0	10
Mvan_5830		-			1	0.290444	0.979296	0.290365	0.751306	0.631151	0.372923	1.22899
Mvan_5834		-			1	0.366657	10	0	0.0294005	0	0	0
Mvan_5835		-			1	0.821631	0.84409	2.49667	0.861154	1.64585	1.59643	0.977635
Mvan_5845		-			0	0	0	0	0	0	0	0
Mvan_5857		-			0	0	0	0	0	0	0	0
Mvan_6043		-			0	0	0	0	0	0	0	0
Mvan_6044		-			0	0	0	0	0	0	0	0

## Sheet: Table S12
Table S12. Summary of 248 core genes.
COG analysis
with COG	154
without COG	94
	248
PAH-degrading gene
PAH-degrading	35
other function	118
	154
Genes obtained by HGT	46
Function
CPS	35
ISP	18
MET	77
PC	45
	175
PAH-degrading
RCP	23
SCP	10
CAP	2
	35
