# Supplementary material for: Comparative functional pan-genome analyses to build connections between genomic dynamics and phenotypic evolution in polycyclic aromatic hydrocarbon metabolism in the genus Mycobacterium
Source: BMC Evol Biol. 2015 Feb 14;15:21. doi: 10.1186/s12862-015-0302-8 (PMC4342237; doi:10.1186/s12862-015-0302-8)
Supplement: Additional file 4: Table S13. — Distribution of PAH-degrading genes across the genus Mycobacterium. [file 12862_2015_302_MOESM4_ESM.xls]

## Sheet: Table S13
Table S13. Distribution of PAH-degrading genes across the genus Mycobacterium.
FM	Enzyme	COG	Mycobacterium smegmatis MC2 155	Mycobacterium vanbaalenii PYR-1	Mycobacterium sp. KMS	Mycobacterium sp. JLS	Mycobacterium gilvum PYR-GCK	Mycobacterium sp. MCS	Mycobacterium gilvum Spyr1	Mycobacterium abscessus CIP 104536	Mycobacterium sp. JDM601	Mycobacterium avium 104	Mycobacterium avium paratuberculosis K-10	Mycobacterium ulcerans Agy99	Mycobacterium marinum M, ATCC BAA-535	Mycobacterium canettii CIPT 140010059	Mycobacterium africanum GM041182	Mycobacterium bovis AF2122/97	Mycobacterium bovis BCG Pasteur 1173P2	Mycobacterium bovis BCG Tokyo 172	Mycobacterium tuberculosis KZN 1435 (MDR)	Mycobacterium tuberculosis H37Rv (lab strain)	Mycobacterium tuberculosis CDC1551	Mycobacterium tuberculosis F11 (ExPEC)	Mycobacterium tuberculosis H37Ra	Mycobacterium tuberculosis CCDC5079	Mycobacterium tuberculosis CCDC5180	Mycobacterium leprae TN	Mycobacterium leprae Br4923
RCP	RHO	COG4638	12	22	28	27	26	23	20	5	11	21	14	5	9	2	2	2	2	2	2	2	1	2	2	2	2	0	0
RCP	DD	COG1028	115	96	101	112	94	99	83	48	74	111	78	47	67	25	28	36	28	37	28	29	35	37	37	28	28	10	8
RCP	RCD	COG0346	8	2	5	7	4	5	10	5	3	5	5	5	8	3	3	2	2	2	2	3	2	2	2	2	2	1	1
RCP	RCD	COG3435	0	2	3	3	4	2	2	0	0	0	0	0	0	0	0	0	0	0	0	0	0	0	0	0	0	0	0
RCP	P450	COG2124	44	50	54	60	53	53	52	25	37	49	43	21	47	21	17	19	19	19	20	20	20	19	20	20	20	2	2
RCP	EP	COG0596	64	55	52	54	51	48	48	35	31	42	32	33	52	29	30	27	28	25	27	31	30	29	29	31	31	6	6
SCP	Decarboxylase	COG0235	2	2	3	1	2	2	1	2	3	4	3	2	3	1	1	1	1	1	1	1	1	1	1	1	1	1	1
SCP	Hydratase-aldolase	COG0329	5	6	7	6	7	5	5	2	2	3	3	2	2	1	1	1	1	1	1	1	1	1	1	1	1	1	1
SCP	OH-Dehydrogenase	COG0604	23	9	12	11	9	12	7	15	5	9	10	12	22	5	5	13	5	13	5	5	12	14	14	6	5	5	5
SCP	Hydrolase	COG0657	15	15	15	13	13	15	12	14	13	15	15	13	14	14	13	13	13	13	13	13	13	13	13	13	13	1	1
SCP	CHO-Dehydrogenase	COG1012	40	31	32	35	28	29	25	22	24	27	23	16	20	10	9	10	11	12	10	10	10	10	10	10	10	2	2
SCP	OH-Dehydrogenase	COG1062	10	4	8	9	5	7	4	5	5	6	5	4	7	4	4	4	4	4	4	4	4	4	4	4	4	1	1
SCP	OH-Dehydrogenase	COG1063	15	12	17	15	14	15	11	2	6	7	6	2	8	3	2	3	3	3	3	3	3	3	3	3	2	0	0
SCP	OH-Dehydrogenase	COG1064	11	5	6	6	4	6	4	1	3	3	3	5	5	2	2	3	3	3	2	2	2	2	2	2	2	2	2
SCP	OH-Dehydrogenase	COG2130	0	1	1	1	1	1	1	0	1	1	1	1	3	0	0	0	0	0	0	0	0	0	0	0	0	0	0
SCP	Hydrolase	COG2267	10	8	7	7	8	7	9	6	5	7	5	7	5	2	2	2	2	2	2	2	2	2	2	2	2	1	1
SCP	C-O-MT	COG3315	14	13	11	11	10	11	10	23	11	24	21	15	23	17	17	17	17	17	18	17	15	16	17	16	16	2	2
CAP	PcaB	COG0015	2	2	3	2	2	2	2	2	2	2	2	1	1	1	1	1	1	1	1	1	1	1	1	1	1	1	1
CAP	PacF	COG0183	23	33	30	35	28	29	27	21	26	46	29	18	23	14	14	14	14	14	14	14	13	14	14	13	13	3	3
CAP	PcaL	COG0599	3	5	5	5	6	5	4	2	2	3	1	1	2	1	1	1	1	1	1	1	1	1	1	1	1	0	0
CAP	PcaI	COG1788	2	4	4	3	3	3	3	1	3	2	2	2	2	2	2	2	2	2	2	2	2	2	2	2	2	0	0
CAP	PcaJ	COG2057	2	4	4	3	3	3	3	1	3	2	2	2	2	2	2	2	2	2	2	2	2	2	2	2	2	0	0
CAP	PcaG	COG3485	5	4	7	4	4	4	4	0	2	2	2	0	0	0	0	0	0	0	0	0	0	0	0	0	0	0	0
