# Supplementary material for: Comparative functional pan-genome analyses to build connections between genomic dynamics and phenotypic evolution in polycyclic aromatic hydrocarbon metabolism in the genus Mycobacterium
Source: BMC Evol Biol. 2015 Feb 14;15:21. doi: 10.1186/s12862-015-0302-8 (PMC4342237; doi:10.1186/s12862-015-0302-8)
Supplement: Additional file 5: Table S14. — Distribution of RHO enzymes across the genus Mycobacterium. [file 12862_2015_302_MOESM5_ESM.xls]

## Sheet: Table S14
Table S14. Distribution of RHO enzymes across the genus Mycobacterium.
Ogranism	RHO Classification				No. of total RHOs
	type X	type II	type IV	type V
M. smegmatis MC2 155	11	1	0	0	12
Mycobacterium sp. MCS	17	1	0	5	23
Mycobacterium sp. KMS	20	1	0	7	28
Mycobacterium sp. JLS	20	1	0	6	27
M. gilvum PYR-GCK	19	0	0	7	26
M. gilvum Spyr1	15	1	0	4	20
M. vanbaalenii PYR-1	17	0	1	4	22
M. abscessus CIP 104536	4	0	1	0	5
Mycobacterium sp. JDM601	10	0	0	1	11
M. avium 104	19	1	0	1	21
M. avium paratuberculosis K-10	13	0	0	1	14
M. ulcerans Agy99	5	0	0	0	5
M. marinum M, ATCC BAA-535	9	0	0	0	9
M. canettii CIPT 140010059	2	0	0	0	2
M. africanum GM041182	2	0	0	0	2
M. bovis AF2122/97	2	0	0	0	2
M. bovis BCG Tokyo 172	2	0	0	0	2
M. bovis BCG Pasteur 1173P2	2	0	0	0	2
M. tuberculosis KZN 1435 (MDR)	2	0	0	0	2
M. tuberculosis H37Rv (lab strain)	2	0	0	0	2
M. tuberculosis CDC1551	1	0	0	0	1
M. tuberculosis F11	2	0	0	0	2
M. tuberculosis H37Ra	2	0	0	0	2
M. tuberculosis CCDC5079	2	0	0	0	2
M. tuberculosis CCDC5180	2	0	0	0	2
M. leprae Br4923	0	0	0	0	0
M. leprae TN	0	0	0	0	0
	202	6	2	36	246
